# Supplementary material for: The postbiotic sodium butyrate synergizes the antiproliferative effects of dexamethasone against the AGS gastric adenocarcinoma cells
Source: Front Nutr. 2024 Mar 12;11:1372982. doi: 10.3389/fnut.2024.1372982 (PMC10963608; doi:10.3389/fnut.2024.1372982)
Supplement: Supplementary file 1 [file Table_1.XLSX]

## Sheet: Index
	The post-biotic sodium butyrate synergizes the antiproliferative effects of dexamethasone against the AGS gastric adenocarcinoma cells
	Radwa A Eladwy1,2, Muhammad A. Alsherbiny3, Dennis Chang1, Mohamed Fares4, Chun-Guang Li1, Deep Jyoti Bhuyan 1,5*
	1 NICM Health Research Institute, Western Sydney University, Penrith, NSW 2751, Australia
	2 Department of Pharmacology, Faculty of Pharmacy, ERU, Badr city, Egypt
	3 Pharmacognosy Department, Faculty of Pharmacy, Cairo University, Cairo 11562, Egypt
	4 School of Pharmacy, The University of Sydney, Sydney, NSW, 2006, Australia
	5 School of Science, Western Sydney University, Penrith, NSW 2751, Australia
	Sheet	Description
	1-NaB VS Control	List of dyregulated proteins for NaB-treated vs Ctr AGS cells (FC≥ 2 and Q≤ 0.05)
	1-String Network	String generated network and enriched pathways using the list of dyregulated proteins for NaB-treated vs Ctr AGS cells (FC≥ 2 and Q≤ 0.05)
	1-WebGestalt_Gprofiler	WebGestalt and Gprofiler enriched/overrepresented pathways using the list of dyregulated proteins for NaB-treated vs Ctr AGS cells (FC≥ 2 and Q≤ 0.05)
	1-IMPALA	IMPALA enriched/overrepresented pathways using the list of dyregulated proteins for NaB-treated vs Ctr AGS cells (FC≥ 2 and Q≤ 0.05)
	2-Dex VS Control	List of dyregulated proteins for Dex-treated vs Ctr AGS cells (FC≥ 2 and Q≤ 0.05)
	2-WebGestalt_Gprofiler	WebGestalt and Gprofiler enriched/overrepresented pathways using the list of dyregulated proteins for Dex-treated vs Ctr AGS cells (FC≥ 2 and Q≤ 0.05)
	2-IMPALA	IMPALA enriched/overrepresented pathways using the list of dyregulated proteins for Dex-treated vs Ctr AGS cells (FC≥ 2 and Q≤ 0.05)
	3-Combo VS MONO	List of dyregulated proteins for combined- vs monotreatments against AGS cells (FC≥ 2 and Q≤ 0.05)
	3-String Network	String generated network and enriched pathways using the list of dyregulated proteins for the Combination vs monotreated AGS cells (FC≥ 2 and Q≤ 0.05)
	3-WebGestalt_Gprofiler	WebGestalt and Gprofiler enriched/overrepresented pathways using the list of dyregulated proteins for the Combination vs monotreated AGS cells (FC≥ 2 and Q≤ 0.05)
	3-IMPALA	IMPALA enriched/overrepresented pathways using the list of dyregulated proteins for the Combination vs monotreated AGS cells (FC≥ 2 and Q≤ 0.05)
	Color Code	Description
	P05787	Red; Upregualted, green heighlight; ≥2 unique peptide
	Q9NRW3	blue; downregualted, green heighlight; ≥2 unique peptide
	Q7Z7K6	Red; Upregualted, grey heighlight; <2 unique peptide
Headers context
Sheet name	NaB VS Control							Dex VS Control	Combo VS MONO		IMPALA
	Accession	Uniprot ID of protein groups derived from FASTA files						Accession	Uniprot ID of protein groups derived from FASTA files		pathway_name	Report pathway detected by Impala using the selected protein list
	Peptide count	Peptide counts which has been identified and quantifed per protein						Peptide count	Peptide counts which has been identified and quantifed per protein		pathway_source	Source of Impala reported pathway
	Unique peptides	Peptides, irrespective of its length, that exists only in one protein of a proteome of interest, despite the fact that this peptide may appear more than once in the same protein						Unique peptides	Peptides, irrespective of its length, that exists only in one protein of a proteome of interest, despite the fact that this peptide may appear more than once in the same protein		num_overlapping_genes	Number of overlapping genes in the submitted dataset to impala in the spotted pathway
	Confidence score	Progenesis PQIP confidence score of identication						Confidence score	Progenesis PQIP confidence score of identication		overlapping_genes	Gene List of overlapping genes in the submitted dataset to impala in the spotted pathway
	Anova (p)	P value derived from the analysis of variances between compared conditions						Anova (p)	P value derived from the analysis of variances between compared conditions		num_all_pathway_genes	Total number of genes in specific pathway searched in impala
	q Value	Adjusted P value from ANOVA upon multiple comparison correction						q Value	Adjusted P value from ANOVA upon multiple comparison correction		P_genes	Probability value of the overrepresenation or enrichment analysis
	Max fold change	Ratio of the max/min intenstity of the protein in 2 compared condition						Max fold change	Ratio of the max/min intenstity of the protein in 2 compared condition		Q_genes	Adjusted probability value upon FDR calculation or multiple comparison correction of the overrepresenation or enrichment analysis
	Power	The probability of finding a real difference if it exists. 80% or 0.8 is considered an acceptable value for power. The Power Analysis is performed independently for each compound, using the abundance variance, sample size and difference between the means.						Power	The probability of finding a real difference if it exists. 80% or 0.8 is considered an acceptable value for power. The Power Analysis is performed independently for each compound, using the abundance variance, sample size and difference between the means.
	Highest mean condition	The label of the condition with Max intensity in the compared pair						Highest mean condition	The label of the condition with Max intensity in the compared pair
	Lowest mean condition	The label of the condition with minimum intensity in the compared pair						Lowest mean condition	The label of the condition with minimum intensity in the compared pair
	Mass	monoisiotopic mass of the protein in Da						Mass	monoisiotopic mass of the protein in Da
	Description	Protein name, organism, and gene.						Description	Protein name, organism, and gene.
	220812a_Sample04	Sample name						220812a_Sample01	Sample name
	220812a_Sample05	Sample name						220812a_Sample03	Sample name
	220812a_Sample06	Sample name						220812b_Sample01	Sample name
	220812b_Sample04	Sample name						220812b_Sample03	Sample name
	220812b_Sample05	Sample name						220812a_Sample10	Sample name
	220812b_Sample06	Sample name						220812a_Sample11	Sample name
	220812a_Sample10	Sample name						220812a_Sample12	Sample name
	220812a_Sample11	Sample name						220812b_Sample10	Sample name
	220812a_Sample12	Sample name						220812b_Sample11	Sample name
	220812b_Sample10	Sample name						220812b_Sample12	Sample name
	220812b_Sample11	Sample name						220812a_Sample01	Sample name
	220812b_Sample12	Sample name						220812a_Sample03	Sample name
	220812a_Sample04	Sample name						220812b_Sample01	Sample name
	220812a_Sample05	Sample name						220812b_Sample03	Sample name
	220812a_Sample06	Sample name						220812a_Sample10	Sample name
	220812b_Sample04	Sample name						220812a_Sample11	Sample name
	220812b_Sample05	Sample name						220812a_Sample12	Sample name
	220812b_Sample06	Sample name						220812b_Sample10	Sample name
	220812a_Sample10	Sample name						220812b_Sample11	Sample name
	220812a_Sample11	Sample name						220812b_Sample12	Sample name
	220812a_Sample12	Sample name						But VS Control (P<0.05, FC2)	Tag retaining significant proteins with FC >2 and P < 0.05 when comparing But gp vs Ctr
	220812b_Sample10	Sample name						Dex VS Control	Tag retaining significant proteins with FC >2 and P < 0.05 when comparing Dex gp vs Ctr
	220812b_Sample11	Sample name						Combo VS Mono treatments	Tag retaining significant proteins with FC >2 and P < 0.05 when comparing Combo gp vs mono treatment
	220812b_Sample12	Sample name						Combo VS Control	Tag retaining significant proteins with FC >2 and P < 0.05 when comparing Combo gp vs ctr
	But VS Control (P<0.05, FC2)	Tag retaining significant proteins with FC >2 and P < 0.05 when comparing But gp vs Ctr						Modification with Oxidation M	Oxidation PTM on Methionine
	Dex VS Control	Tag retaining significant proteins with FC >2 and P < 0.05 when comparing Dex gp vs Ctr						Modification with Carbamidomethyl C	Cabamidomethyl fixed PTM on C
	Combo VS Mono treatments	Tag retaining significant proteins with FC >2 and P < 0.05 when comparing Combo gp vs mono treatment						Modification with Phosphoryl STY	Phosphorylation PTM on STY amino acids
	Combo VS Control	Tag retaining significant proteins with FC >2 and P < 0.05 when comparing Combo gp vs ctr						Modification with Phosphopantetheine S	Phosphopantetheine PTM on S amino acid
	Modification with Oxidation M	Oxidation PTM on Methionine
	Modification with Carbamidomethyl C	Cabamidomethyl fixed PTM on C
	Modification with Phosphoryl STY	Phosphorylation PTM on STY amino acids
	Modification with Phosphopantetheine S	Phosphopantetheine PTM on S amino acid

## Sheet: 1-NaB VS Control
												Normalized abundance												Raw abundance
												But						Control						But						Control						Tags
Accession	Peptide count	Unique peptides	Confidence score	Anova (p)	q Value	Max fold change	Power	Highest mean condition	Lowest mean condition	Mass	Description	220812a_Sample04	220812a_Sample05	220812a_Sample06	220812b_Sample04	220812b_Sample05	220812b_Sample06	220812a_Sample10	220812a_Sample11	220812a_Sample12	220812b_Sample10	220812b_Sample11	220812b_Sample12	220812a_Sample04	220812a_Sample05	220812a_Sample06	220812b_Sample04	220812b_Sample05	220812b_Sample06	220812a_Sample10	220812a_Sample11	220812a_Sample12	220812b_Sample10	220812b_Sample11	220812b_Sample12	But VS Control (P<0.05, FC2)	Dex VS Control	Combo VS Mono treatments	Combo VS Control	Modification with Oxidation M	Modification with Carbamidomethyl C	Modification with Phosphoryl STY	Modification with Phosphopantetheine S
A0A2R8Y2X6;A1A5D9	1	0	0					---	---	60831.7	BICD family-like cargo adapter 2 OS=Homo sapiens OX=9606 GN=BICDL2 PE=1 SV=1													0	0	0	0	0	0	0	0	0	0	0	0
Q9UBU9;H0YDU0	2	0	8.9144					---	---	70695.7	Nuclear RNA export factor 1 OS=Homo sapiens OX=9606 GN=NXF1 PE=1 SV=1													0	0	0	0	0	0	0	0	0	0	0	0						x
B9TX62	5	0	19.8613					---	---	32620.7	Mediator complex subunit 24 (Fragment) OS=Homo sapiens OX=9606 GN=MED24 PE=1 SV=1													0	0	0	0	0	0	0	0	0	0	0	0						x
A0A6Q8PFP4;H3BNC0;Q9NVM4	2	0	7.5961					---	---	72281.7	Protein arginine N-methyltransferase OS=Homo sapiens OX=9606 GN=PRMT7 PE=1 SV=1													0	0	0	0	0	0	0	0	0	0	0	0
Q86XT4;C9JQH3;I3L0H3;J3KQW6;Q86UV6;Q86UV7	5	0	19.5409					---	---	55811.7	E3 ubiquitin-protein ligase TRIM50 OS=Homo sapiens OX=9606 GN=TRIM50 PE=1 SV=2													0	0	0	0	0	0	0	0	0	0	0	0						x
O60343;A0A3B3IRT3	2	0	9.0075					---	---	148160	TBC1 domain family member 4 OS=Homo sapiens OX=9606 GN=TBC1D4 PE=1 SV=2													0	0	0	0	0	0	0	0	0	0	0	0						x
A6NGG8	5	0	14.1296					---	---	141366	Photoreceptor cilium actin regulator OS=Homo sapiens OX=9606 GN=PCARE PE=1 SV=1													0	0	0	0	0	0	0	0	0	0	0	0					x	x
Q9Y5M8;H7C4H2	5	0	29.9691					---	---	29930.4	Signal recognition particle receptor subunit beta OS=Homo sapiens OX=9606 GN=SRPRB PE=1 SV=3													0	0	0	0	0	0	0	0	0	0	0	0						x
O00750;F5GWN5	5	0	18.1556					---	---	186935	Phosphatidylinositol 4-phosphate 3-kinase C2 domain-containing subunit beta OS=Homo sapiens OX=9606 GN=PIK3C2B PE=1 SV=2													0	0	0	0	0	0	0	0	0	0	0	0					x
Q9Y4C1	5	0	18.0109					---	---	149565	Lysine-specific demethylase 3A OS=Homo sapiens OX=9606 GN=KDM3A PE=1 SV=4													0	0	0	0	0	0	0	0	0	0	0	0					x	x	x
Q15389	2	0	11.368					---	---	58083.3	Angiopoietin-1 OS=Homo sapiens OX=9606 GN=ANGPT1 PE=1 SV=2													0	0	0	0	0	0	0	0	0	0	0	0
A0A087WYF9	2	0	8.5731					---	---	31737.7	Histone deacetylase complex subunit SAP25 OS=Homo sapiens OX=9606 GN=SAP25 PE=1 SV=2													0	0	0	0	0	0	0	0	0	0	0	0
Q9Y6D9;C9JKI7	5	0	22.3829					---	---	83352.2	Mitotic spindle assembly checkpoint protein MAD1 OS=Homo sapiens OX=9606 GN=MAD1L1 PE=1 SV=2													0	0	0	0	0	0	0	0	0	0	0	0					x	x
A0A2R8Y430;P48637;A0A2R8Y5T7;A0A2R8Y6Q7	2	0	8.1596					---	---	50148.2	Glutathione synthetase OS=Homo sapiens OX=9606 GN=GSS PE=1 SV=1													0	0	0	0	0	0	0	0	0	0	0	0
Q8N283;F6XZD3	5	0	19.4404					---	---	110878	Ankyrin repeat domain-containing protein 35 OS=Homo sapiens OX=9606 GN=ANKRD35 PE=2 SV=2													0	0	0	0	0	0	0	0	0	0	0	0						x	x
A0A2R8Y6Y7;A0A2R8YDQ9;Q9P2R7;A0A0U1RQL1;Q5T9Q5;A0A0U1RQF8;A0A2R8Y5P6;A0A2R8Y6E6;Q5T9Q8	5	0	27.4319					---	---	53011.1	Succinate--CoA ligase [ADP-forming] subunit beta_ mitochondrial OS=Homo sapiens OX=9606 GN=SUCLA2 PE=1 SV=1													0	0	0	0	0	0	0	0	0	0	0	0						x	x	x
Q9BX69	2	0	6.6934					---	---	117779	Caspase recruitment domain-containing protein 6 OS=Homo sapiens OX=9606 GN=CARD6 PE=1 SV=2													0	0	0	0	0	0	0	0	0	0	0	0						x
P10321;A2AEA2;A0A140T921;A0A140T9H5;A0A140T9U8;O19617	5	0	28.2016					---	---	41161.8	HLA class I histocompatibility antigen_ C alpha chain OS=Homo sapiens OX=9606 GN=HLA-C PE=1 SV=3													0	0	0	0	0	0	0	0	0	0	0	0						x
P09488;A0A0A0MR85;E7EWW9;Q03013;B9ZVX7;H3BRM6;A6NNT0;H3BQT3	6	0	42.1205					---	---	25940	Glutathione S-transferase Mu 1 OS=Homo sapiens OX=9606 GN=GSTM1 PE=1 SV=3													0	0	0	0	0	0	0	0	0	0	0	0						x	x
E7EMS2;G3V3D1;G3V3E8;H0YIZ1;J3KMY5;P61916;G3V2V8	5	0	31.6337					---	---	22954.5	Epididymal secretory protein E1 OS=Homo sapiens OX=9606 GN=NPC2 PE=1 SV=1													0	0	0	0	0	0	0	0	0	0	0	0						x
A0A3B3IS01;A0A3B3ISK7;A0A3B3IT01;Q6PI48;A0A3B3IS54;A0A3B3ITS3;A0A3B3IT89	5	0	21.4918					---	---	62133.5	Aspartate--tRNA ligase_ mitochondrial OS=Homo sapiens OX=9606 GN=DARS2 PE=1 SV=1													0	0	0	0	0	0	0	0	0	0	0	0						x	x
Q86UT6	2	0	10.0895					---	---	108643	NLR family member X1 OS=Homo sapiens OX=9606 GN=NLRX1 PE=1 SV=1													0	0	0	0	0	0	0	0	0	0	0	0					x	x
Q16658;A0A0A0MSB2;C9JFC0;C9JPH9	5	0	33.6878					---	---	55157.3	Fascin OS=Homo sapiens OX=9606 GN=FSCN1 PE=1 SV=3													0	0	0	0	0	0	0	0	0	0	0	0						x		x
A0A7P0T841;A0A7P0T8F8;A0A7P0T914;A0A7P0T923;A0A7P0T9K6;A0A7P0T9Y6;A0A7P0TA86;A0A7P0TBE6;A0A7P0Z492;A0A7P0Z4J6;C9J7Z4;H7C2Z3;Q8NCE0	2	0	10.0041					---	---	54066.4	tRNA-splicing endonuclease subunit Sen2 OS=Homo sapiens OX=9606 GN=TSEN2 PE=1 SV=1													0	0	0	0	0	0	0	0	0	0	0	0
O75563;C9JQ17	2	0	9.4856					---	---	41445	Src kinase-associated phosphoprotein 2 OS=Homo sapiens OX=9606 GN=SKAP2 PE=1 SV=1													0	0	0	0	0	0	0	0	0	0	0	0
J3KP15;J3QL05;Q01130;Q9BRL6	5	0	30.3805					---	---	15371.2	Serine/arginine-rich splicing factor 2 (Fragment) OS=Homo sapiens OX=9606 GN=SRSF2 PE=1 SV=8													0	0	0	0	0	0	0	0	0	0	0	0							x
Q8IY21;A0A7P0T8Y0	2	0	6.6107					---	---	199849	Probable ATP-dependent RNA helicase DDX60 OS=Homo sapiens OX=9606 GN=DDX60 PE=1 SV=3													0	0	0	0	0	0	0	0	0	0	0	0
Q96I27	2	0	10.8871					---	---	35943.9	Zinc finger protein 625 OS=Homo sapiens OX=9606 GN=ZNF625 PE=1 SV=1													0	0	0	0	0	0	0	0	0	0	0	0
A0A3B3IRT8;C9IZQ1;C9J3L8;C9J5W0;E9PAL7;P43307	2	0	11.5962					---	---	32449.6	Translocon-associated protein subunit alpha OS=Homo sapiens OX=9606 GN=SSR1 PE=1 SV=1													0	0	0	0	0	0	0	0	0	0	0	0
Q96AY2;F8W714;H0Y9Z4	3	0	11.2899					---	---	64164.4	Crossover junction endonuclease EME1 OS=Homo sapiens OX=9606 GN=EME1 PE=1 SV=2													0	0	0	0	0	0	0	0	0	0	0	0					x	x
A0A384DVL6;C9J7T7;C9JQE8;H7C2R5	5	0	22.6377					---	---	223348	Nuclear receptor corepressor 2 OS=Homo sapiens OX=9606 GN=NCOR2 PE=1 SV=1													0	0	0	0	0	0	0	0	0	0	0	0						x		x
Q9C091	2	0	7.4608					---	---	216636	GREB1-like protein OS=Homo sapiens OX=9606 GN=GREB1L PE=1 SV=2													0	0	0	0	0	0	0	0	0	0	0	0					x	x
B4DEZ3;E7ENQ6;K7EJE1;Q9P0J0;U3KQP3	2	0	11.9198					---	---	14142.5	NADH dehydrogenase [ubiquinone] 1 alpha subcomplex subunit 13 OS=Homo sapiens OX=9606 GN=NDUFA13 PE=2 SV=1													0	0	0	0	0	0	0	0	0	0	0	0
Q9UL54	5	0	16.761					---	---	139050	Serine/threonine-protein kinase TAO2 OS=Homo sapiens OX=9606 GN=TAOK2 PE=1 SV=2													0	0	0	0	0	0	0	0	0	0	0	0
Q9Y5F3	2	0	10.5172					---	---	91004	Protocadherin beta-1 OS=Homo sapiens OX=9606 GN=PCDHB1 PE=2 SV=2													0	0	0	0	0	0	0	0	0	0	0	0
H0Y8X1	4	0	23.7252					---	---	13753.7	Succinate dehydrogenase [ubiquinone] flavoprotein subunit_ mitochondrial (Fragment) OS=Homo sapiens OX=9606 GN=SDHA PE=1 SV=1													0	0	0	0	0	0	0	0	0	0	0	0					x	x		x
H0Y3L3	2	0	10.9569					---	---	5196.79	TATA box-binding protein-associated factor RNA polymerase I subunit D (Fragment) OS=Homo sapiens OX=9606 GN=TAF1D PE=4 SV=1													0	0	0	0	0	0	0	0	0	0	0	0						x
A0A2R8Y5N2;A0A2R8Y5S3;A0A2R8Y6S1;A0A2R8YFV7;Q92574	2	0	8.8872					---	---	130311	Hamartin OS=Homo sapiens OX=9606 GN=TSC1 PE=1 SV=1													0	0	0	0	0	0	0	0	0	0	0	0
P49755;G3V2K7	5	0	31.115					---	---	25147.1	Transmembrane emp24 domain-containing protein 10 OS=Homo sapiens OX=9606 GN=TMED10 PE=1 SV=2													0	0	0	0	0	0	0	0	0	0	0	0
Q6ZV29	5	0	21.395					---	---	146903	Patatin-like phospholipase domain-containing protein 7 OS=Homo sapiens OX=9606 GN=PNPLA7 PE=1 SV=4													0	0	0	0	0	0	0	0	0	0	0	0							x
F8W031	5	0	29.5702					---	---	29566.4	DUF3456 domain-containing protein (Fragment) OS=Homo sapiens OX=9606 PE=1 SV=1													0	0	0	0	0	0	0	0	0	0	0	0					x		x
Q7Z7H5;F8W7F7	6	0	31.7097					---	---	26113.9	Transmembrane emp24 domain-containing protein 4 OS=Homo sapiens OX=9606 GN=TMED4 PE=1 SV=1													0	0	0	0	0	0	0	0	0	0	0	0						x	x	x
Q6ZU65;H7C4P8;C9J6Y5	5	0	18.852					---	---	146716	Ubinuclein-2 OS=Homo sapiens OX=9606 GN=UBN2 PE=1 SV=2													0	0	0	0	0	0	0	0	0	0	0	0					x	x	x
F8WB94;Q9P2L0;H0Y6C0	5	0	21.2748					---	---	100128	WD repeat-containing protein 35 OS=Homo sapiens OX=9606 GN=WDR35 PE=1 SV=1													0	0	0	0	0	0	0	0	0	0	0	0						x
Q9Y6Q9	5	0	19.485					---	---	156206	Nuclear receptor coactivator 3 OS=Homo sapiens OX=9606 GN=NCOA3 PE=1 SV=1													0	0	0	0	0	0	0	0	0	0	0	0
Q60I27	5	0	17.7374					---	---	109060	ALS2 C-terminal-like protein OS=Homo sapiens OX=9606 GN=ALS2CL PE=1 SV=1													0	0	0	0	0	0	0	0	0	0	0	0						x
Q8NI77	5	0	19.1085					---	---	103479	Kinesin-like protein KIF18A OS=Homo sapiens OX=9606 GN=KIF18A PE=1 SV=2													0	0	0	0	0	0	0	0	0	0	0	0						x
C9JIZ6;P07602;Q5BJH1	5	0	24.1374					---	---	60266	Prosaposin OS=Homo sapiens OX=9606 GN=PSAP PE=1 SV=2													0	0	0	0	0	0	0	0	0	0	0	0						x
Q7Z6B7;G5EA48	5	0	24.2563					---	---	125177	SLIT-ROBO Rho GTPase-activating protein 1 OS=Homo sapiens OX=9606 GN=SRGAP1 PE=1 SV=1													0	0	0	0	0	0	0	0	0	0	0	0							x
A6NJZ7;A6NNM3;Q9UFD9	2	0	7.0191					---	---	183345	RIMS-binding protein 3C OS=Homo sapiens OX=9606 GN=RIMBP3C PE=1 SV=3													0	0	0	0	0	0	0	0	0	0	0	0						x
Q5VTT5	5	0	18.4047					---	---	163330	Myomesin-3 OS=Homo sapiens OX=9606 GN=MYOM3 PE=1 SV=1													0	0	0	0	0	0	0	0	0	0	0	0								x
F5H0I3;I3L0A5;P35711;A0A590UJ80;F5H876	2	0	8.7894					---	---	80248.5	Transcription factor SOX-5 OS=Homo sapiens OX=9606 GN=SOX5 PE=1 SV=1													0	0	0	0	0	0	0	0	0	0	0	0
Q12887;A0A590UJJ5;H7C101;J3KSJ3	2	0	13.652					---	---	49594.5	Protoheme IX farnesyltransferase_ mitochondrial OS=Homo sapiens OX=9606 GN=COX10 PE=1 SV=3													0	0	0	0	0	0	0	0	0	0	0	0
G3V2J9;G3V4R8;Q6EMB2	2	0	8.0715					---	---	145199	Tubulin polyglutamylase TTLL5 OS=Homo sapiens OX=9606 GN=TTLL5 PE=1 SV=1													0	0	0	0	0	0	0	0	0	0	0	0							x	x
Q05BV3	5	0	22.3831					---	---	222506	Echinoderm microtubule-associated protein-like 5 OS=Homo sapiens OX=9606 GN=EML5 PE=2 SV=3													0	0	0	0	0	0	0	0	0	0	0	0						x
Q15375;A0A7P0TA58;A0A7P0TBL4;A0A7P0T9L5;A0A7P0TB85	5	0	23.2338					---	---	113808	Ephrin type-A receptor 7 OS=Homo sapiens OX=9606 GN=EPHA7 PE=1 SV=3													0	0	0	0	0	0	0	0	0	0	0	0					x	x	x
P54760;Q96L35	5	0	20.6316					---	---	109810	Ephrin type-B receptor 4 OS=Homo sapiens OX=9606 GN=EPHB4 PE=1 SV=2													0	0	0	0	0	0	0	0	0	0	0	0						x	x
P35270	5	0	27.4816					---	---	28333.6	Sepiapterin reductase OS=Homo sapiens OX=9606 GN=SPR PE=1 SV=1													0	0	0	0	0	0	0	0	0	0	0	0						x		x
P62834;A0A075B6Q0	5	0	40.1377					---	---	21329.4	Ras-related protein Rap-1A OS=Homo sapiens OX=9606 GN=RAP1A PE=1 SV=1													0	0	0	0	0	0	0	0	0	0	0	0
P17024;C9JIP4	2	0	8.6612					---	---	63734.6	Zinc finger protein 20 OS=Homo sapiens OX=9606 GN=ZNF20 PE=1 SV=2													0	0	0	0	0	0	0	0	0	0	0	0
A0A5H1ZRP3;O43151	2	0	7.8491					---	---	185353	Methylcytosine dioxygenase TET OS=Homo sapiens OX=9606 GN=TET3 PE=1 SV=1													0	0	0	0	0	0	0	0	0	0	0	0							x
Q13415	5	0	21.1307					---	---	98433.4	Origin recognition complex subunit 1 OS=Homo sapiens OX=9606 GN=ORC1 PE=1 SV=2													0	0	0	0	0	0	0	0	0	0	0	0						x
P20594	5	0	16.8889					---	---	117878	Atrial natriuretic peptide receptor 2 OS=Homo sapiens OX=9606 GN=NPR2 PE=1 SV=1													0	0	0	0	0	0	0	0	0	0	0	0
Q03167;E9PKY4	5	0	27.1338					---	---	94469	Transforming growth factor beta receptor type 3 OS=Homo sapiens OX=9606 GN=TGFBR3 PE=1 SV=3													0	0	0	0	0	0	0	0	0	0	0	0								x
P62306;A0A0B4J254;F8W0W6	2	0	14.359					---	---	9782.26	Small nuclear ribonucleoprotein F OS=Homo sapiens OX=9606 GN=SNRPF PE=1 SV=1													0	0	0	0	0	0	0	0	0	0	0	0						x
A0A7P0T8N1	5	0	35.4623					---	---	22320.6	Calnexin OS=Homo sapiens OX=9606 GN=CANX PE=1 SV=1													0	0	0	0	0	0	0	0	0	0	0	0						x		x
P61086;D6RDM7	5	0	25.2201					---	---	22520.7	Ubiquitin-conjugating enzyme E2 K OS=Homo sapiens OX=9606 GN=UBE2K PE=1 SV=3													0	0	0	0	0	0	0	0	0	0	0	0						x
A0A7P0TA46;F5H7H9;Q15077	2	0	9.0498					---	---	40441	P2Y purinoceptor 6 OS=Homo sapiens OX=9606 GN=P2RY6 PE=1 SV=1													0	0	0	0	0	0	0	0	0	0	0	0						x
A0A1B0GXI6;A0A2R8YD95;Q9NRW7;A0A2R8Y7W9;A0A2R8YF01	2	0	8.616					---	---	54242.5	Vacuolar protein sorting-associated protein 45 (Fragment) OS=Homo sapiens OX=9606 GN=VPS45 PE=1 SV=2													0	0	0	0	0	0	0	0	0	0	0	0
P20591;A0A7P0T9I6;A0A7P0T9R0;A0A7P0Z4E0;F8W8T1;H9KVC7	5	0	25.2797					---	---	75919.6	Interferon-induced GTP-binding protein Mx1 OS=Homo sapiens OX=9606 GN=MX1 PE=1 SV=4													0	0	0	0	0	0	0	0	0	0	0	0							x	x
Q5GLZ8	5	0	21.6431					---	---	119989	Probable E3 ubiquitin-protein ligase HERC4 OS=Homo sapiens OX=9606 GN=HERC4 PE=1 SV=1													0	0	0	0	0	0	0	0	0	0	0	0						x	x
Q14692	5	0	21.9372					---	---	146663	Ribosome biogenesis protein BMS1 homolog OS=Homo sapiens OX=9606 GN=BMS1 PE=1 SV=1													0	0	0	0	0	0	0	0	0	0	0	0
Q12792;F8VS81	6	0	29.7963					---	---	40453.8	Twinfilin-1 OS=Homo sapiens OX=9606 GN=TWF1 PE=1 SV=3													0	0	0	0	0	0	0	0	0	0	0	0							x
P30613	5	0	33.8629					---	---	62229.5	Pyruvate kinase PKLR OS=Homo sapiens OX=9606 GN=PKLR PE=1 SV=2													0	0	0	0	0	0	0	0	0	0	0	0							x
Q13237	2	0	6.3904					---	---	88116.6	cGMP-dependent protein kinase 2 OS=Homo sapiens OX=9606 GN=PRKG2 PE=1 SV=1													0	0	0	0	0	0	0	0	0	0	0	0						x
P54753	2	0	10.0436					---	---	111927	Ephrin type-B receptor 3 OS=Homo sapiens OX=9606 GN=EPHB3 PE=1 SV=2													0	0	0	0	0	0	0	0	0	0	0	0
Q7Z3Y8	7	0	56.3411					---	---	50449.7	Keratin_ type I cytoskeletal 27 OS=Homo sapiens OX=9606 GN=KRT27 PE=1 SV=2													0	0	0	0	0	0	0	0	0	0	0	0					x			x
Q3MIP1	2	0	8.9137					---	---	59415.7	Inositol 1_4_5-trisphosphate receptor-interacting protein-like 2 OS=Homo sapiens OX=9606 GN=ITPRIPL2 PE=1 SV=1													0	0	0	0	0	0	0	0	0	0	0	0							x
P20794;A0A6Q8PG01	2	0	7.8513					---	---	70809.1	Serine/threonine-protein kinase MAK OS=Homo sapiens OX=9606 GN=MAK PE=1 SV=2													0	0	0	0	0	0	0	0	0	0	0	0					x
Q13242;H0YIB4;S4R3G0	5	0	26.7712					---	---	25656.3	Serine/arginine-rich splicing factor 9 OS=Homo sapiens OX=9606 GN=SRSF9 PE=1 SV=1													0	0	0	0	0	0	0	0	0	0	0	0
P05062;A0A3B3IS80;A0A087WXX2;A0A3B3ITZ0	5	0	26.2525					---	---	39986.3	Fructose-bisphosphate aldolase B OS=Homo sapiens OX=9606 GN=ALDOB PE=1 SV=2													0	0	0	0	0	0	0	0	0	0	0	0						x
O75509	5	0	20.9738					---	---	73213.6	Tumor necrosis factor receptor superfamily member 21 OS=Homo sapiens OX=9606 GN=TNFRSF21 PE=1 SV=1													0	0	0	0	0	0	0	0	0	0	0	0						x		x
O14929	5	0	25.3989					---	---	49939.9	Histone acetyltransferase type B catalytic subunit OS=Homo sapiens OX=9606 GN=HAT1 PE=1 SV=2													0	0	0	0	0	0	0	0	0	0	0	0						x
Q14289	5	0	17.6378					---	---	117186	Protein-tyrosine kinase 2-beta OS=Homo sapiens OX=9606 GN=PTK2B PE=1 SV=2													0	0	0	0	0	0	0	0	0	0	0	0						x
Q9NRE2	2	0	7.4647					---	---	116374	Teashirt homolog 2 OS=Homo sapiens OX=9606 GN=TSHZ2 PE=1 SV=3													0	0	0	0	0	0	0	0	0	0	0	0							x
O43324;C9J1V9;D6RBD7;H0YAL7;D6RCQ0	5	0	27.9762					---	---	19867.6	Eukaryotic translation elongation factor 1 epsilon-1 OS=Homo sapiens OX=9606 GN=EEF1E1 PE=1 SV=1													0	0	0	0	0	0	0	0	0	0	0	0						x
E5RJ29;Q9NYI0	5	0	15.7153					---	---	109675	PH and SEC7 domain-containing protein 3 OS=Homo sapiens OX=9606 GN=PSD3 PE=1 SV=1													0	0	0	0	0	0	0	0	0	0	0	0							x
Q5T795	5	0	19.9904					---	---	134718	Midasin (Fragment) OS=Homo sapiens OX=9606 GN=MDN1 PE=1 SV=1													0	0	0	0	0	0	0	0	0	0	0	0					x
P05026;V9GYR2	5	0	24.4606					---	---	35460.5	Sodium/potassium-transporting ATPase subunit beta-1 OS=Homo sapiens OX=9606 GN=ATP1B1 PE=1 SV=1													0	0	0	0	0	0	0	0	0	0	0	0						x
P27815;A0A087WSZ7;A0A1B0GW84;A0A1W2PQN6;B7Z6T1;E9PMG3;K7ENX7;Q07343;Q08493;Q08499;V9GYP2	2	0	14.6381					---	---	98770.6	cAMP-specific 3'_5'-cyclic phosphodiesterase 4A OS=Homo sapiens OX=9606 GN=PDE4A PE=1 SV=3													0	0	0	0	0	0	0	0	0	0	0	0
Q96EA4;H0YBG5	5	0	19.1416					---	---	70799.6	Protein Spindly OS=Homo sapiens OX=9606 GN=SPDL1 PE=1 SV=2													0	0	0	0	0	0	0	0	0	0	0	0
A0A2R8Y4Z0;Q14004;A0A087X209;A0A2R8Y644;A0A2R8Y7W5;A0A2R8YD28;A0A2R8YF61;Q9BVE2	5	0	19.9575					---	---	144586	Cyclin-dependent kinase 13 (Fragment) OS=Homo sapiens OX=9606 GN=CDK13 PE=1 SV=1													0	0	0	0	0	0	0	0	0	0	0	0								x
F5H2J1;Q8WXR4	5	0	19.3632					---	---	127223	Myosin-IIIb (Fragment) OS=Homo sapiens OX=9606 GN=MYO3B PE=1 SV=1													0	0	0	0	0	0	0	0	0	0	0	0							x
Q8N2Y8	5	0	34.1771					---	---	163336	AP-4 complex accessory subunit RUSC2 OS=Homo sapiens OX=9606 GN=RUSC2 PE=1 SV=3													0	0	0	0	0	0	0	0	0	0	0	0							x
O94776	2	0	9.5646					---	---	75764.6	Metastasis-associated protein MTA2 OS=Homo sapiens OX=9606 GN=MTA2 PE=1 SV=1													0	0	0	0	0	0	0	0	0	0	0	0
Q96RG2	5	0	23.0416					---	---	145439	PAS domain-containing serine/threonine-protein kinase OS=Homo sapiens OX=9606 GN=PASK PE=1 SV=3													0	0	0	0	0	0	0	0	0	0	0	0					x	x
Q9C0H5	5	0	17.9878					---	---	122313	Rho GTPase-activating protein 39 OS=Homo sapiens OX=9606 GN=ARHGAP39 PE=1 SV=2													0	0	0	0	0	0	0	0	0	0	0	0						x	x
B3KUH8;Q96QP1	2	0	7.7975					---	---	33966.5	Alpha-protein kinase 1 OS=Homo sapiens OX=9606 GN=ALPK1 PE=1 SV=1													0	0	0	0	0	0	0	0	0	0	0	0						x		x
Q13515	5	0	20.5647					---	---	46221.8	Phakinin OS=Homo sapiens OX=9606 GN=BFSP2 PE=1 SV=1													0	0	0	0	0	0	0	0	0	0	0	0						x	x
Q9BZE4;Q5T3R7	5	0	25.2216					---	---	74363.9	GTP-binding protein 4 OS=Homo sapiens OX=9606 GN=GTPBP4 PE=1 SV=3													0	0	0	0	0	0	0	0	0	0	0	0						x
K7EJ78;A0A0B4J2B4;K7ELC2;K7EM56;K7EQJ5;P62841;S4R417;S4R456	5	0	46.0774					---	---	14816.4	40S ribosomal protein S15 OS=Homo sapiens OX=9606 GN=RPS15 PE=1 SV=2													0	0	0	0	0	0	0	0	0	0	0	0					x	x		x
P39748;I3L3E9;F5H1Y3	5	0	29.6348					---	---	42935.2	Flap endonuclease 1 OS=Homo sapiens OX=9606 GN=FEN1 PE=1 SV=1													0	0	0	0	0	0	0	0	0	0	0	0
Q9UHD1;E9PHZ2;E9PPQ5	5	0	29.0154					---	---	38288.2	Cysteine and histidine-rich domain-containing protein 1 OS=Homo sapiens OX=9606 GN=CHORDC1 PE=1 SV=2													0	0	0	0	0	0	0	0	0	0	0	0						x		x
H3BN02;P20702	5	0	23.8923					---	---	129735	Integrin alpha-X OS=Homo sapiens OX=9606 GN=ITGAX PE=1 SV=1													0	0	0	0	0	0	0	0	0	0	0	0						x
A0A7I2YQG2;J3KTE4;J3QR09;P84098;A0A7I2V2L0;A0A7I2V4U6;A0A7I2V512;A0A7I2V638	2	0	16.4808					---	---	25872.6	Ribosomal protein L19 OS=Homo sapiens OX=9606 GN=RPL19 PE=1 SV=1													0	0	0	0	0	0	0	0	0	0	0	0
Q70EL4;V9GXZ5	5	0	27.2316					---	---	124121	Ubiquitin carboxyl-terminal hydrolase 43 OS=Homo sapiens OX=9606 GN=USP43 PE=1 SV=2													0	0	0	0	0	0	0	0	0	0	0	0						x
A0JNW5;A0A0C4DGH6	5	0	22.6165					---	---	165624	UHRF1-binding protein 1-like OS=Homo sapiens OX=9606 GN=UHRF1BP1L PE=1 SV=2													0	0	0	0	0	0	0	0	0	0	0	0						x	x
A0A0G2JMZ2;A0A0G2JNC9;A0A0G2JNP1;A0A0G2JP19;A0A0G2JQI7;A0A0G2JQV0;A0A0G2JRA3;A0A0G2JRB3;A0A0G2JRT3;A0A0G2JS48;A0A0J9YVP4;A0A0J9YVT7;A0A0J9YWT4;A6NM11;A6NMS7;A8MUI5;E9PP10;B4DSF2;J3QL27;J3QTJ5;O60309	2	0	10.6794					---	---	189414	Leucine-rich repeat-containing protein 37A3 OS=Homo sapiens OX=9606 GN=LRRC37A3 PE=1 SV=1													0	0	0	0	0	0	0	0	0	0	0	0
Q9NXD2;H3BUZ0	5	0	16.7914					---	---	89242.7	Myotubularin-related protein 10 OS=Homo sapiens OX=9606 GN=MTMR10 PE=1 SV=3													0	0	0	0	0	0	0	0	0	0	0	0						x		x
P08708;H3BNC9;A0A075B716;H0YN88;H0YN73	5	0	43.5092					---	---	15607.2	40S ribosomal protein S17 OS=Homo sapiens OX=9606 GN=RPS17 PE=1 SV=2													0	0	0	0	0	0	0	0	0	0	0	0						x
A0A804HI25;A0A804HJQ7;Q9UBM7;A0A804HJI8;A0A804HL56;E9PJ54;E9PM00;H0YE57;E9PIP9;E9PLZ2;E9PQ71;E9PRL8	5	0	33.8215					---	---	57172.1	7-dehydrocholesterol reductase OS=Homo sapiens OX=9606 GN=DHCR7 PE=1 SV=1													0	0	0	0	0	0	0	0	0	0	0	0
A0A1B0GV13	2	0	9.9235					---	---	11902.1	Spectrin alpha chain_ non-erythrocytic 1 (Fragment) OS=Homo sapiens OX=9606 GN=SPTAN1 PE=1 SV=1													0	0	0	0	0	0	0	0	0	0	0	0
A8MU27;A8MUA9;P55854;P61956;Q6EEV6	2	0	13.4091					---	---	17127.6	Small ubiquitin-related modifier 3 OS=Homo sapiens OX=9606 GN=SUMO3 PE=1 SV=1													0	0	0	0	0	0	0	0	0	0	0	0					x
Q9C0C2;A0A2R8Y5C4	5	0	22.4647					---	---	182822	182 kDa tankyrase-1-binding protein OS=Homo sapiens OX=9606 GN=TNKS1BP1 PE=1 SV=4													0	0	0	0	0	0	0	0	0	0	0	0						x
Q92917	2	0	9.8236					---	---	52457	G-patch domain and KOW motifs-containing protein OS=Homo sapiens OX=9606 GN=GPKOW PE=1 SV=2													0	0	0	0	0	0	0	0	0	0	0	0
E9PGA7;Q9Y2L6	2	0	11.5461					---	---	77821	FERM domain-containing protein 4B OS=Homo sapiens OX=9606 GN=FRMD4B PE=1 SV=1													0	0	0	0	0	0	0	0	0	0	0	0
Q13009;A0A1B0GW57	5	0	18.3279					---	---	178820	Rho guanine nucleotide exchange factor TIAM1 OS=Homo sapiens OX=9606 GN=TIAM1 PE=1 SV=2													0	0	0	0	0	0	0	0	0	0	0	0						x
A0A087WZG4;A0A3B3IPE9;A0A590UK10;Q6ZSZ5;A0A804CAZ4;M0QZS0	2	0	9.6087					---	---	131237	Rho guanine nucleotide exchange factor 18 OS=Homo sapiens OX=9606 GN=ARHGEF18 PE=1 SV=3													0	0	0	0	0	0	0	0	0	0	0	0							x
C9JQD4;O43447;A0A7I2YQS4;H0YEL5	5	0	36.2217					---	---	16834.3	Peptidyl-prolyl cis-trans isomerase OS=Homo sapiens OX=9606 GN=PPIH PE=1 SV=2													0	0	0	0	0	0	0	0	0	0	0	0							x
Q07960;H0YE29	5	0	25.8821					---	---	50492.8	Rho GTPase-activating protein 1 OS=Homo sapiens OX=9606 GN=ARHGAP1 PE=1 SV=1													0	0	0	0	0	0	0	0	0	0	0	0							x
A0A087WWF5;A0A087WZK4;A0A0U1RQT7;A0A0U1RQY7;K7ESB6;P78368;Q8IXA3;Q9HCP0;Q9Y6M4;U3KQA5;U3KQB3	2	0	9.843					---	---	26664.6	Casein kinase I isoform gamma-2 (Fragment) OS=Homo sapiens OX=9606 GN=CSNK1G2 PE=1 SV=1													0	0	0	0	0	0	0	0	0	0	0	0						x
H7BZB9	2	0	8.7038					---	---	21955.3	Microtubule-associated protein 2 (Fragment) OS=Homo sapiens OX=9606 GN=MAP2 PE=1 SV=1													0	0	0	0	0	0	0	0	0	0	0	0
O60245	5	0	23.9426					---	---	116584	Protocadherin-7 OS=Homo sapiens OX=9606 GN=PCDH7 PE=1 SV=2													0	0	0	0	0	0	0	0	0	0	0	0						x
E9PFG9;O95876	2	0	8.2888					---	---	63677.5	WD repeat-containing and planar cell polarity effector protein fritz homolog OS=Homo sapiens OX=9606 GN=WDPCP PE=1 SV=1													0	0	0	0	0	0	0	0	0	0	0	0
Q9H6D7;G3V2T6;G3V541;G3V5A5;G3V4X7;H0YIZ6;H0YJ09	6	0	26.7888					---	---	42856.2	HAUS augmin-like complex subunit 4 OS=Homo sapiens OX=9606 GN=HAUS4 PE=1 SV=1													0	0	0	0	0	0	0	0	0	0	0	0						x	x	x
Q9BYP7;A0A087WYK2;B1AQN8	5	0	24.3047					---	---	200298	Serine/threonine-protein kinase WNK3 OS=Homo sapiens OX=9606 GN=WNK3 PE=1 SV=3													0	0	0	0	0	0	0	0	0	0	0	0						x
A0A087WW65;A0A590UJS8;A0A5F9ZA98;O75027;B4DGL8;A0A2R8Y473	5	0	17.451					---	---	78573.3	Iron-sulfur clusters transporter ABCB7_ mitochondrial OS=Homo sapiens OX=9606 GN=ABCB7 PE=1 SV=1													0	0	0	0	0	0	0	0	0	0	0	0
Q9H7M6	5	0	24.2125					---	---	111621	Zinc finger SWIM domain-containing protein 4 OS=Homo sapiens OX=9606 GN=ZSWIM4 PE=2 SV=3													0	0	0	0	0	0	0	0	0	0	0	0						x	x	x
H3BS34;P08253	2	0	10.328					---	---	28391.1	72 kDa type IV collagenase (Fragment) OS=Homo sapiens OX=9606 GN=MMP2 PE=1 SV=9													0	0	0	0	0	0	0	0	0	0	0	0
A0A087X178;A0A1W2PRQ0;Q9NUQ9;E5RI16	3	0	17.3802					---	---	25103.4	CYFIP-related Rac1 interactor B OS=Homo sapiens OX=9606 GN=CYRIB PE=1 SV=1													0	0	0	0	0	0	0	0	0	0	0	0							x
F8WJN3;Q16630	5	0	31.5462					---	---	52441	Cleavage and polyadenylation specificity factor subunit 6 OS=Homo sapiens OX=9606 GN=CPSF6 PE=1 SV=1													0	0	0	0	0	0	0	0	0	0	0	0						x
A0A7P0T995;A0A7P0TAM9;A0A7P0Z4H1;A0A7P0Z4J2;H0YG44;H7BZB4;A0A7P0T8E9;H7C288	5	0	26.3333					---	---	186258	C2 domain-containing protein 3 OS=Homo sapiens OX=9606 GN=C2CD3 PE=1 SV=1													0	0	0	0	0	0	0	0	0	0	0	0						x	x
A0A1B0GU38;H7BXK7;P50452	2	0	14.3739					---	---	29856.9	Serpin B8 OS=Homo sapiens OX=9606 GN=SERPINB8 PE=1 SV=1													0	0	0	0	0	0	0	0	0	0	0	0
E9PQ57;P78406;E9PPG9;B0QZ36;B0QZ37	5	0	32.94					---	---	48744.4	Rae1 protein homolog OS=Homo sapiens OX=9606 GN=RAE1 PE=1 SV=1													0	0	0	0	0	0	0	0	0	0	0	0						x
Q8IYR2;I3L2P4;I3L428;I3L496	2	0	7.6138					---	---	91221.2	SET and MYND domain-containing protein 4 OS=Homo sapiens OX=9606 GN=SMYD4 PE=1 SV=3													0	0	0	0	0	0	0	0	0	0	0	0						x
F5GXX5;P61803;A0A0B4J239;F5H895	2	0	13.2005					---	---	9611.28	Dolichyl-diphosphooligosaccharide--protein glycosyltransferase subunit DAD1 OS=Homo sapiens OX=9606 GN=DAD1 PE=1 SV=1													0	0	0	0	0	0	0	0	0	0	0	0
P13569;E7EPB6	4	0	18.301					---	---	169168	Cystic fibrosis transmembrane conductance regulator OS=Homo sapiens OX=9606 GN=CFTR PE=1 SV=3													0	0	0	0	0	0	0	0	0	0	0	0							x
Q9BQS8	2	0	7.5615					---	---	168694	FYVE and coiled-coil domain-containing protein 1 OS=Homo sapiens OX=9606 GN=FYCO1 PE=1 SV=3													0	0	0	0	0	0	0	0	0	0	0	0
Q5T2Q4	4	0	18.0966					---	---	41905.8	Cyclin-Y-like protein 2 OS=Homo sapiens OX=9606 GN=CCNYL2 PE=3 SV=2													0	0	0	0	0	0	0	0	0	0	0	0
H3BMJ2;Q6ZRI6	4	0	16.8999					---	---	86141.5	Uncharacterized protein C15orf39 (Fragment) OS=Homo sapiens OX=9606 GN=C15orf39 PE=1 SV=1													0	0	0	0	0	0	0	0	0	0	0	0						x
P40937	2	0	9.6749					---	---	38781.8	Replication factor C subunit 5 OS=Homo sapiens OX=9606 GN=RFC5 PE=1 SV=1													0	0	0	0	0	0	0	0	0	0	0	0
O94874	4	0	18.7503					---	---	90051.6	E3 UFM1-protein ligase 1 OS=Homo sapiens OX=9606 GN=UFL1 PE=1 SV=2													0	0	0	0	0	0	0	0	0	0	0	0						x
Q5VTR2	4	0	16.0104					---	---	114290	E3 ubiquitin-protein ligase BRE1A OS=Homo sapiens OX=9606 GN=RNF20 PE=1 SV=2													0	0	0	0	0	0	0	0	0	0	0	0
E9PDI2;P40123;A0A087WZ15;A0A087X0J3;B7Z385;F8WDB9	4	0	24.2466					---	---	50107.8	Adenylyl cyclase-associated protein OS=Homo sapiens OX=9606 GN=CAP2 PE=1 SV=1													0	0	0	0	0	0	0	0	0	0	0	0							x
Q8N5H7	4	0	18.0556					---	---	94924.4	SH2 domain-containing protein 3C OS=Homo sapiens OX=9606 GN=SH2D3C PE=1 SV=1													0	0	0	0	0	0	0	0	0	0	0	0
Q9Y2U5	4	0	16.4914					---	---	70083.2	Mitogen-activated protein kinase kinase kinase 2 OS=Homo sapiens OX=9606 GN=MAP3K2 PE=1 SV=2													0	0	0	0	0	0	0	0	0	0	0	0						x	x
Q14CN4;H0YHD9	4	0	26.6982					---	---	56504.7	Keratin_ type II cytoskeletal 72 OS=Homo sapiens OX=9606 GN=KRT72 PE=1 SV=2													0	0	0	0	0	0	0	0	0	0	0	0
H0YG84	4	0	23.0327					---	---	10072.9	DNA-dependent protein kinase catalytic subunit (Fragment) OS=Homo sapiens OX=9606 GN=PRKDC PE=1 SV=1													0	0	0	0	0	0	0	0	0	0	0	0
B4DYY6;Q75T13;A6NI33	4	0	18.8533					---	---	34519	GPI inositol-deacylase OS=Homo sapiens OX=9606 GN=PGAP1 PE=1 SV=1													0	0	0	0	0	0	0	0	0	0	0	0						x
Q96JE9	4	0	16.3416					---	---	86733.5	Microtubule-associated protein 6 OS=Homo sapiens OX=9606 GN=MAP6 PE=1 SV=2													0	0	0	0	0	0	0	0	0	0	0	0
Q9BQ67;M0QX71	4	0	28.6652					---	---	49818.4	Glutamate-rich WD repeat-containing protein 1 OS=Homo sapiens OX=9606 GN=GRWD1 PE=1 SV=1													0	0	0	0	0	0	0	0	0	0	0	0						x
Q96ED9	4	0	22.8208					---	---	83777	Protein Hook homolog 2 OS=Homo sapiens OX=9606 GN=HOOK2 PE=1 SV=3													0	0	0	0	0	0	0	0	0	0	0	0
P62745	4	0	26.3409					---	---	22579.6	Rho-related GTP-binding protein RhoB OS=Homo sapiens OX=9606 GN=RHOB PE=1 SV=1													0	0	0	0	0	0	0	0	0	0	0	0						x
Q32MH5;H0Y3Q9	4	0	15.8718					---	---	123153	Protein FAM214A OS=Homo sapiens OX=9606 GN=FAM214A PE=1 SV=2													0	0	0	0	0	0	0	0	0	0	0	0
P05165;A0A1B0GU58;A0A1B0GUX9;H0Y5U0	4	0	16.0174					---	---	80686.4	Propionyl-CoA carboxylase alpha chain_ mitochondrial OS=Homo sapiens OX=9606 GN=PCCA PE=1 SV=4													0	0	0	0	0	0	0	0	0	0	0	0								x
Q2KHM9	4	0	18.4572					---	---	110319	Protein moonraker OS=Homo sapiens OX=9606 GN=KIAA0753 PE=1 SV=3													0	0	0	0	0	0	0	0	0	0	0	0								x
Q14674	4	0	14.7505					---	---	236711	Separin OS=Homo sapiens OX=9606 GN=ESPL1 PE=1 SV=3													0	0	0	0	0	0	0	0	0	0	0	0						x
O00391;A8MXT8;H0Y5Z8	4	0	20.7218					---	---	83376.2	Sulfhydryl oxidase 1 OS=Homo sapiens OX=9606 GN=QSOX1 PE=1 SV=3													0	0	0	0	0	0	0	0	0	0	0	0								x
P09848	2	0	11.1782					---	---	219670	Lactase-phlorizin hydrolase OS=Homo sapiens OX=9606 GN=LCT PE=1 SV=3													0	0	0	0	0	0	0	0	0	0	0	0
A0A7E1QX52	2	0	8.2967					---	---	14392	Transmembrane protein 155 OS=Homo sapiens OX=9606 GN=TMEM155 PE=4 SV=1													0	0	0	0	0	0	0	0	0	0	0	0
Q8N9V7	2	0	11.8991					---	---	193436	Protein TOPAZ1 OS=Homo sapiens OX=9606 GN=TOPAZ1 PE=2 SV=3													0	0	0	0	0	0	0	0	0	0	0	0						x
Q5RHP9	5	0	18.4249					---	---	169151	Glutamate-rich protein 3 OS=Homo sapiens OX=9606 GN=ERICH3 PE=1 SV=1													0	0	0	0	0	0	0	0	0	0	0	0						x
A0A804HIT1;A0A804HIX1;Q5T6C5;A0A804HJY2	2	0	11.0306					---	---	83177	Ataxin-7-like protein 2 OS=Homo sapiens OX=9606 GN=ATXN7L2 PE=1 SV=1													0	0	0	0	0	0	0	0	0	0	0	0						x
Q86TD4	2	0	7.5106					---	---	54772.9	Sarcalumenin OS=Homo sapiens OX=9606 GN=SRL PE=1 SV=3													0	0	0	0	0	0	0	0	0	0	0	0
P0CB38	2	0	10.4802					---	---	42082.2	Polyadenylate-binding protein 4-like OS=Homo sapiens OX=9606 GN=PABPC4L PE=2 SV=1													0	0	0	0	0	0	0	0	0	0	0	0					x	x
A0A2R8Y590;H7BYL6;A0A7P0TAJ1;A0A7P0T9E2	5	0	18.5991					---	---	247037	A-kinase anchor protein 9 OS=Homo sapiens OX=9606 GN=AKAP9 PE=1 SV=2													0	0	0	0	0	0	0	0	0	0	0	0
Q9C0C9;K7ES11	4	0	18.174					---	---	142719	(E3-independent) E2 ubiquitin-conjugating enzyme OS=Homo sapiens OX=9606 GN=UBE2O PE=1 SV=3													0	0	0	0	0	0	0	0	0	0	0	0							x
Q9UJT0;S4R3K3	2	0	8.7984					---	---	53616.3	Tubulin epsilon chain OS=Homo sapiens OX=9606 GN=TUBE1 PE=2 SV=1													0	0	0	0	0	0	0	0	0	0	0	0						x	x
Q9NRR5	4	0	30.658					---	---	63910.2	Ubiquilin-4 OS=Homo sapiens OX=9606 GN=UBQLN4 PE=1 SV=2													0	0	0	0	0	0	0	0	0	0	0	0						x
Q13698;B1ALM3;A0A7P0T8M7;A0A7P0TB53;A0A7P0TBJ5	4	0	19.5567					---	---	214689	Voltage-dependent L-type calcium channel subunit alpha-1S OS=Homo sapiens OX=9606 GN=CACNA1S PE=1 SV=4													0	0	0	0	0	0	0	0	0	0	0	0							x
P31751	4	0	18.9745					---	---	56168.1	RAC-beta serine/threonine-protein kinase OS=Homo sapiens OX=9606 GN=AKT2 PE=1 SV=2													0	0	0	0	0	0	0	0	0	0	0	0						x	x
A0A5F9ZHU3;A0A5K1VW74;A0A7P0T8T9;Q9Y243;A0A7P0TB32;A0A7P0TBJ6;J3QKW1;M0R0P9;A0A804HJM6;C9JHS6;P31749;A0A087WY56;A0A0A0MRF1;A0A1B0GXA2;A0A5F9ZGY0;A0A5F9ZHJ8;A0A7P0TB29;A8MX96;C9J258;C9JC83;C9JIJ1;E7EVP8;F8VS91;J3KRI8;J3KSY8;J3KTP4;J3QLS6;M0QZK3	4	0	19.4299					---	---	48980.5	Non-specific serine/threonine protein kinase OS=Homo sapiens OX=9606 GN=AKT3 PE=1 SV=1													0	0	0	0	0	0	0	0	0	0	0	0						x	x
F8W7T7;P15621	2	0	15.7197					---	---	73602.6	Zinc finger protein 44 OS=Homo sapiens OX=9606 GN=ZNF44 PE=1 SV=1													0	0	0	0	0	0	0	0	0	0	0	0						x
Q9NST1	4	0	15.3137					---	---	53891.9	1-acylglycerol-3-phosphate O-acyltransferase PNPLA3 OS=Homo sapiens OX=9606 GN=PNPLA3 PE=1 SV=2													0	0	0	0	0	0	0	0	0	0	0	0						x
Q9NZM3;A0A087WVF7	4	0	21.2184					---	---	194545	Intersectin-2 OS=Homo sapiens OX=9606 GN=ITSN2 PE=1 SV=3													0	0	0	0	0	0	0	0	0	0	0	0							x
H0YGJ7;O75822;H0YLP3	4	0	25.2374					---	---	12129.7	Eukaryotic translation initiation factor 3 30 kDa subunit (Fragment) OS=Homo sapiens OX=9606 GN=EIF3J PE=1 SV=1													0	0	0	0	0	0	0	0	0	0	0	0						x
Q8TF61	4	0	20.7089					---	---	95979.2	F-box only protein 41 OS=Homo sapiens OX=9606 GN=FBXO41 PE=2 SV=5													0	0	0	0	0	0	0	0	0	0	0	0
H3BPJ9;H3BV16;O96000	4	0	18.5538					---	---	19543.2	Complex I-PDSW OS=Homo sapiens OX=9606 GN=NDUFB10 PE=1 SV=1													0	0	0	0	0	0	0	0	0	0	0	0
A0A087WTW5;Q9UKL3	4	0	23.3919					---	---	222699	CASP8-associated protein 2 (Fragment) OS=Homo sapiens OX=9606 GN=CASP8AP2 PE=1 SV=2													0	0	0	0	0	0	0	0	0	0	0	0						x
P30038;Q5TF55	4	0	12.363					---	---	62175.8	Delta-1-pyrroline-5-carboxylate dehydrogenase_ mitochondrial OS=Homo sapiens OX=9606 GN=ALDH4A1 PE=1 SV=3													0	0	0	0	0	0	0	0	0	0	0	0							x
A4FU69;H0Y843	4	0	16.0042					---	---	174373	EF-hand calcium-binding domain-containing protein 5 OS=Homo sapiens OX=9606 GN=EFCAB5 PE=1 SV=3													0	0	0	0	0	0	0	0	0	0	0	0						x	x
O94887;C9JVQ5;C9JWM9	2	0	8.15					---	---	120801	FERM_ ARHGEF and pleckstrin domain-containing protein 2 OS=Homo sapiens OX=9606 GN=FARP2 PE=1 SV=3													0	0	0	0	0	0	0	0	0	0	0	0						x
Q12888;A6NNK5	4	0	17.5965					---	---	215628	TP53-binding protein 1 OS=Homo sapiens OX=9606 GN=TP53BP1 PE=1 SV=2													0	0	0	0	0	0	0	0	0	0	0	0					x		x
O15355	4	0	18.3396					---	---	59956.1	Protein phosphatase 1G OS=Homo sapiens OX=9606 GN=PPM1G PE=1 SV=1													0	0	0	0	0	0	0	0	0	0	0	0						x
Q86XI8	2	0	7.8254					---	---	71042.5	Uncharacterized protein ZSWIM9 OS=Homo sapiens OX=9606 GN=ZSWIM9 PE=1 SV=2													0	0	0	0	0	0	0	0	0	0	0	0
Q96K76	4	0	20.2194					---	---	158680	Ubiquitin carboxyl-terminal hydrolase 47 OS=Homo sapiens OX=9606 GN=USP47 PE=1 SV=3													0	0	0	0	0	0	0	0	0	0	0	0					x	x
Q6PIK3	4	0	35.5306					---	---	13650.3	HCG1995540_ isoform CRA_b OS=Homo sapiens OX=9606 GN=RAB4B PE=1 SV=1													0	0	0	0	0	0	0	0	0	0	0	0							x
M0R0X1;P61018	4	0	34.2131					---	---	21495.2	Ras-related protein Rab-4B (Fragment) OS=Homo sapiens OX=9606 GN=RAB4B PE=1 SV=1													0	0	0	0	0	0	0	0	0	0	0	0							x
Q3KQU3;D3DPS3	4	0	14.6576					---	---	93162.2	MAP7 domain-containing protein 1 OS=Homo sapiens OX=9606 GN=MAP7D1 PE=1 SV=1													0	0	0	0	0	0	0	0	0	0	0	0							x
B7WPL9;F8W9A8;Q6PFW1;H7C436	4	0	20.7084					---	---	160753	Inositol hexakisphosphate and diphosphoinositol-pentakisphosphate kinase OS=Homo sapiens OX=9606 GN=PPIP5K1 PE=1 SV=1													0	0	0	0	0	0	0	0	0	0	0	0
P62304	4	0	25.5547					---	---	10860.7	Small nuclear ribonucleoprotein E OS=Homo sapiens OX=9606 GN=SNRPE PE=1 SV=1													0	0	0	0	0	0	0	0	0	0	0	0
A0A3B3ITM6	4	0	19.1176					---	---	82138.9	Inositol 1_4_5-trisphosphate receptor (Fragment) OS=Homo sapiens OX=9606 GN=ITPR1 PE=1 SV=1													0	0	0	0	0	0	0	0	0	0	0	0						x
P59190;A0A2R8YFB8;G3V196;A0A2R8Y7G7;A0A2R8YDI9;G3V562;J3QSF4	4	0	38.135					---	---	24675.8	Ras-related protein Rab-15 OS=Homo sapiens OX=9606 GN=RAB15 PE=1 SV=1													0	0	0	0	0	0	0	0	0	0	0	0
M0R0U3;M0R261;O95336	2	0	8.5373					---	---	19139.9	6-phosphogluconolactonase OS=Homo sapiens OX=9606 GN=PGLS PE=1 SV=1													0	0	0	0	0	0	0	0	0	0	0	0						x
A0A087WY71;E9PFW3;Q96CW1;H7C4C3;C9JJ47	4	0	18.6462					---	---	49868.8	AP-2 complex subunit mu OS=Homo sapiens OX=9606 GN=AP2M1 PE=1 SV=1													0	0	0	0	0	0	0	0	0	0	0	0						x	x	x
Q86U38;A0A3B3ISH6	4	0	22.7101					---	---	70179.2	Nucleolar protein 9 OS=Homo sapiens OX=9606 GN=NOP9 PE=1 SV=1													0	0	0	0	0	0	0	0	0	0	0	0					x		x
H3BP66;P34059	2	0	10.1651					---	---	19439.1	N-acetylgalactosamine-6-sulfatase (Fragment) OS=Homo sapiens OX=9606 GN=GALNS PE=1 SV=1													0	0	0	0	0	0	0	0	0	0	0	0
P18085;C9JAK5;U3KQF2	4	0	43.4035					---	---	20624.9	ADP-ribosylation factor 4 OS=Homo sapiens OX=9606 GN=ARF4 PE=1 SV=3													0	0	0	0	0	0	0	0	0	0	0	0
A0A3B3IRP0;A0A3B3ITQ1;A0A3B3IU05;A0A3B3IU13;A0A3B3ISR4	4	0	17.445					---	---	178224	Inositol 1_4_5-trisphosphate receptor type 1 (Fragment) OS=Homo sapiens OX=9606 GN=ITPR1 PE=1 SV=1													0	0	0	0	0	0	0	0	0	0	0	0						x
O14746;A0A590UK92	4	0	22.1221					---	---	128651	Telomerase reverse transcriptase OS=Homo sapiens OX=9606 GN=TERT PE=1 SV=1													0	0	0	0	0	0	0	0	0	0	0	0							x
Q92522	4	0	22.7668					---	---	22487.1	Histone H1.10 OS=Homo sapiens OX=9606 GN=H1-10 PE=1 SV=1													0	0	0	0	0	0	0	0	0	0	0	0							x
P07911;X6RBG4	2	0	8.4626					---	---	72498.3	Uromodulin OS=Homo sapiens OX=9606 GN=UMOD PE=1 SV=1													0	0	0	0	0	0	0	0	0	0	0	0						x
M0QYB1;M0R0E3;M0R0S1;M0R0S2;M0R2P6;Q8TBC3;M0R204	2	0	7.6461					---	---	26744.9	SH3KBP1-binding protein 1 (Fragment) OS=Homo sapiens OX=9606 GN=SHKBP1 PE=1 SV=1													0	0	0	0	0	0	0	0	0	0	0	0						x
Q6ZSU1	2	0	13.2545					---	---	16854.6	Putative inactive cytochrome P450 2G1 OS=Homo sapiens OX=9606 GN=CYP2G1P PE=5 SV=1													0	0	0	0	0	0	0	0	0	0	0	0
O60658;E9PIJ0;H0YKR1	5	0	23.2137					---	---	94444.7	High affinity cAMP-specific and IBMX-insensitive 3'_5'-cyclic phosphodiesterase 8A OS=Homo sapiens OX=9606 GN=PDE8A PE=1 SV=2													0	0	0	0	0	0	0	0	0	0	0	0					x	x
Q6PL18	2	0	9.93					---	---	159923	ATPase family AAA domain-containing protein 2 OS=Homo sapiens OX=9606 GN=ATAD2 PE=1 SV=1													0	0	0	0	0	0	0	0	0	0	0	0					x
Q7Z4N2;A0A0G2JMJ5;A0A0G2JMR4;A0A0G2JN34;A0A0G2JPN6;A0A0A0MTQ9;H0YKU7	5	0	16.5819					---	---	183547	Transient receptor potential cation channel subfamily M member 1 OS=Homo sapiens OX=9606 GN=TRPM1 PE=1 SV=2													0	0	0	0	0	0	0	0	0	0	0	0						x
Q4VNC0	2	0	8.2273					---	---	139209	Probable cation-transporting ATPase 13A5 OS=Homo sapiens OX=9606 GN=ATP13A5 PE=2 SV=1													0	0	0	0	0	0	0	0	0	0	0	0
A0A7P0TAS2;A0A805TBS0;Q5T5U3;A0A087WW76;A0A452Q6Z5	5	0	17.0963					---	---	220007	Rho GTPase-activating protein 21 OS=Homo sapiens OX=9606 GN=ARHGAP21 PE=1 SV=1													0	0	0	0	0	0	0	0	0	0	0	0						x
A0A804HI81;Q8TE82;H0YA34;A0A804HJH0;A0A804HK80;H0Y9A4	5	0	20.6109					---	---	145845	SH3 domain and tetratricopeptide repeat-containing protein 1 OS=Homo sapiens OX=9606 GN=SH3TC1 PE=1 SV=1													0	0	0	0	0	0	0	0	0	0	0	0						x	x
A0A6Q8PF61;A0A6Q8PF96;A0A7I2PHE7;A0A7I2V372;A0A7I2V398;A0A7I2V3V5;A0A7I2V4L2;A0A7I2V4R5;A0A7I2V5L8;A0A7I2V5N5;A0A7I2V5W3;Q1MSJ5;A0A7I2V3F0;A0A7I2V5G7;A0A7I2YQH9;A0A6Q8PGS3;A0A6Q8PHN8;A0A7I2V2X5;A0A7I2V3Z9;A0A7I2V4I1;A0A7I2V4M7;A0A7I2V5F2;A0A7I2V5J9;A0A7I2V5P5;A0A7I2V5U6;A0A7I2V2I3;A0A7I2V3M9;A0A7I2V5A7	5	0	21.9014					---	---	140832	Centrosome and spindle pole-associated protein 1 OS=Homo sapiens OX=9606 GN=CSPP1 PE=1 SV=1													0	0	0	0	0	0	0	0	0	0	0	0
Q3MIT2;C9JNL8	2	0	8.7848					---	---	60985.6	tRNA pseudouridine synthase Pus10 OS=Homo sapiens OX=9606 GN=PUS10 PE=1 SV=1													0	0	0	0	0	0	0	0	0	0	0	0						x
C9J5X1;P08069	5	0	24.7045					---	---	157301	Tyrosine-protein kinase receptor OS=Homo sapiens OX=9606 GN=IGF1R PE=1 SV=1													0	0	0	0	0	0	0	0	0	0	0	0							x
Q9UHP3;Q96B65	2	0	9.9451					---	---	122902	Ubiquitin carboxyl-terminal hydrolase 25 OS=Homo sapiens OX=9606 GN=USP25 PE=1 SV=4													0	0	0	0	0	0	0	0	0	0	0	0						x
Q96Q05;H0YBR0	5	0	19.3282					---	---	129899	Trafficking protein particle complex subunit 9 OS=Homo sapiens OX=9606 GN=TRAPPC9 PE=1 SV=2													0	0	0	0	0	0	0	0	0	0	0	0						x
Q6R327	2	0	11.5515					---	---	194328	Rapamycin-insensitive companion of mTOR OS=Homo sapiens OX=9606 GN=RICTOR PE=1 SV=1													0	0	0	0	0	0	0	0	0	0	0	0						x
A0A087X256;F8VYH7;Q2M389	2	0	7.0421					---	---	137529	WASH complex subunit 4 OS=Homo sapiens OX=9606 GN=WASHC4 PE=1 SV=1													0	0	0	0	0	0	0	0	0	0	0	0
P21912;A0A087WWT1;A0A087WXX8	5	0	22.7961					---	---	32428.2	Succinate dehydrogenase [ubiquinone] iron-sulfur subunit_ mitochondrial OS=Homo sapiens OX=9606 GN=SDHB PE=1 SV=3													0	0	0	0	0	0	0	0	0	0	0	0						x	x
Q8TF17;E9PDF1;A0A6Q8PFZ4;A0A7I2Y4M9;D6RA65;D6RFX2	5	0	27.4836					---	---	146773	SH3 domain and tetratricopeptide repeat-containing protein 2 OS=Homo sapiens OX=9606 GN=SH3TC2 PE=1 SV=2													0	0	0	0	0	0	0	0	0	0	0	0						x	x
A0A0G2JP87;A0A0G2JPU2;B0S7V6;Q8TD31;A0A0G2JII5;A0A0G2JJ47;A2ABH1;A0A0G2JHL3;A0A0G2JHL6	5	0	20.1964					---	---	99331.9	Alpha-helical coiled-coil rod protein OS=Homo sapiens OX=9606 GN=CCHCR1 PE=1 SV=1													0	0	0	0	0	0	0	0	0	0	0	0								x
P49736;H0Y8E6	5	0	30.1477					---	---	102581	DNA replication licensing factor MCM2 OS=Homo sapiens OX=9606 GN=MCM2 PE=1 SV=4													0	0	0	0	0	0	0	0	0	0	0	0						x
H0YHV0	2	0	16.5859					---	---	5976.14	DNA damage-regulated autophagy modulator protein 1 (Fragment) OS=Homo sapiens OX=9606 GN=DRAM1 PE=4 SV=1													0	0	0	0	0	0	0	0	0	0	0	0
B0QZC9	2	0	10.3414					---	---	6123.84	G-protein-signaling modulator 2 (Fragment) OS=Homo sapiens OX=9606 GN=GPSM2 PE=1 SV=1													0	0	0	0	0	0	0	0	0	0	0	0
Q8WUM0	5	0	26.2984					---	---	130006	Nuclear pore complex protein Nup133 OS=Homo sapiens OX=9606 GN=NUP133 PE=1 SV=2													0	0	0	0	0	0	0	0	0	0	0	0						x
C9JZG9;C9JZY6;P62256;C9J8Q9;H7C4M9	2	0	9.9225					---	---	11602.4	Ubiquitin-conjugating enzyme E2 H (Fragment) OS=Homo sapiens OX=9606 GN=UBE2H PE=1 SV=1													0	0	0	0	0	0	0	0	0	0	0	0
Q9UK61;A0A087X0F1	5	0	21.2926					---	---	190572	Protein TASOR OS=Homo sapiens OX=9606 GN=TASOR PE=1 SV=3													0	0	0	0	0	0	0	0	0	0	0	0						x
Q8IV96	6	0	35.3778					---	---	20597.6	RNA helicase OS=Homo sapiens OX=9606 GN=DDX6 PE=1 SV=1													0	0	0	0	0	0	0	0	0	0	0	0						x	x
H7C1I7;Q5VZL5	2	0	11.4111					---	---	137274	Zinc finger MYM-type protein 4 (Fragment) OS=Homo sapiens OX=9606 GN=ZMYM4 PE=1 SV=1													0	0	0	0	0	0	0	0	0	0	0	0
F8W9S7;Q14C86	2	0	11.8489					---	---	158889	GTPase-activating protein and VPS9 domain-containing protein 1 OS=Homo sapiens OX=9606 GN=GAPVD1 PE=1 SV=1													0	0	0	0	0	0	0	0	0	0	0	0						x
Q66GS9	5	0	18.7356					---	---	133947	Centrosomal protein of 135 kDa OS=Homo sapiens OX=9606 GN=CEP135 PE=1 SV=2													0	0	0	0	0	0	0	0	0	0	0	0								x
Q76N89	2	0	9.0791					---	---	180922	E3 ubiquitin-protein ligase HECW1 OS=Homo sapiens OX=9606 GN=HECW1 PE=1 SV=3													0	0	0	0	0	0	0	0	0	0	0	0							x
P49756	2	0	7.5413					---	---	100528	RNA-binding protein 25 OS=Homo sapiens OX=9606 GN=RBM25 PE=1 SV=3													0	0	0	0	0	0	0	0	0	0	0	0
O14672	5	0	21.9854					---	---	86195.2	Disintegrin and metalloproteinase domain-containing protein 10 OS=Homo sapiens OX=9606 GN=ADAM10 PE=1 SV=1													0	0	0	0	0	0	0	0	0	0	0	0						x
A0A1B0GUH0;A0A1B0GTV9	5	0	21.056					---	---	159885	Oxygen-regulated protein 1 OS=Homo sapiens OX=9606 GN=RP1 PE=1 SV=1													0	0	0	0	0	0	0	0	0	0	0	0							x
Q96ST3	5	0	19.6651					---	---	145974	Paired amphipathic helix protein Sin3a OS=Homo sapiens OX=9606 GN=SIN3A PE=1 SV=2													0	0	0	0	0	0	0	0	0	0	0	0
Q8IUC4;K7EL35	2	0	8.2736					---	---	77620.8	Rhophilin-2 OS=Homo sapiens OX=9606 GN=RHPN2 PE=1 SV=1													0	0	0	0	0	0	0	0	0	0	0	0						x
J3QSD7;Q9NYV4;A0A590UJE9	5	0	20.3689					---	---	134286	Cyclin-dependent kinase 12 (Fragment) OS=Homo sapiens OX=9606 GN=CDK12 PE=1 SV=1													0	0	0	0	0	0	0	0	0	0	0	0						x
Q9H5Q4	5	0	17.5948					---	---	45805.2	Dimethyladenosine transferase 2_ mitochondrial OS=Homo sapiens OX=9606 GN=TFB2M PE=1 SV=1													0	0	0	0	0	0	0	0	0	0	0	0						x	x
Q96N76	2	0	6.6421					---	---	75629.1	Urocanate hydratase OS=Homo sapiens OX=9606 GN=UROC1 PE=1 SV=1													0	0	0	0	0	0	0	0	0	0	0	0					x
O60292	5	0	18.8849					---	---	195922	Signal-induced proliferation-associated 1-like protein 3 OS=Homo sapiens OX=9606 GN=SIPA1L3 PE=1 SV=3													0	0	0	0	0	0	0	0	0	0	0	0							x
O00487;C9JW37	5	0	24.4856					---	---	34748.2	26S proteasome non-ATPase regulatory subunit 14 OS=Homo sapiens OX=9606 GN=PSMD14 PE=1 SV=1													0	0	0	0	0	0	0	0	0	0	0	0						x
A0A2R8Y481;A0A2R8Y4I8;A0A2R8Y5N9;A0A2R8Y7K2;A0A2R8YCL5;A0A2R8YFW8;A0A2R8YGN6;A0A2U3TZR0;Q9UBP0	2	0	11.5158					---	---	49838.9	Spastin (Fragment) OS=Homo sapiens OX=9606 GN=SPAST PE=1 SV=1													0	0	0	0	0	0	0	0	0	0	0	0						x
A0A2U3U043	2	0	7.4583					---	---	97440.6	BTB/POZ domain-containing protein KCTD1 OS=Homo sapiens OX=9606 GN=KCTD1 PE=1 SV=1													0	0	0	0	0	0	0	0	0	0	0	0
Q8NFQ8	2	0	10.1118					---	---	51491.5	Torsin-1A-interacting protein 2 OS=Homo sapiens OX=9606 GN=TOR1AIP2 PE=1 SV=1													0	0	0	0	0	0	0	0	0	0	0	0								x
A0A087WYG4;Q6ZUA9	5	0	18.6632					---	---	150617	Maestro heat-like repeat family member 5 OS=Homo sapiens OX=9606 GN=MROH5 PE=4 SV=1													0	0	0	0	0	0	0	0	0	0	0	0						x	x
O43379;A0A2R8YD43;A0A7P0T8R7;A0A7P0T8U8;A0A7P0T972;A0A7P0T9D9;A0A7P0T9F6;A0A7P0T9G3;A0A7P0T9T4;A0A7P0T9T7;A0A7P0TAH3;A0A7P0TAK3;A0A7P0TBE7;A0A7P0Z436;H7C3R4	2	0	9.6132					---	---	168121	WD repeat-containing protein 62 OS=Homo sapiens OX=9606 GN=WDR62 PE=1 SV=4													0	0	0	0	0	0	0	0	0	0	0	0						x
O60739	5	0	42.1859					---	---	12937.7	Eukaryotic translation initiation factor 1b OS=Homo sapiens OX=9606 GN=EIF1B PE=1 SV=2													0	0	0	0	0	0	0	0	0	0	0	0						x
Q00796;A0A6I8PIS1;H0YKB3	5	0	37.2416					---	---	38951.9	Sorbitol dehydrogenase OS=Homo sapiens OX=9606 GN=SORD PE=1 SV=4													0	0	0	0	0	0	0	0	0	0	0	0						x
Q7RTR2;H3BLT9	2	0	7.8503					---	---	115970	NLR family CARD domain-containing protein 3 OS=Homo sapiens OX=9606 GN=NLRC3 PE=1 SV=2													0	0	0	0	0	0	0	0	0	0	0	0
Q9NQX4	5	0	19.1809					---	---	204122	Unconventional myosin-Vc OS=Homo sapiens OX=9606 GN=MYO5C PE=1 SV=2													0	0	0	0	0	0	0	0	0	0	0	0						x
C9JL73;P15313;C9JNS9	5	0	26.2476					---	---	55480.3	Vacuolar proton pump subunit B OS=Homo sapiens OX=9606 GN=ATP6V1B1 PE=1 SV=1													0	0	0	0	0	0	0	0	0	0	0	0						x	x
H0Y6W0;O95985;H7C4B0;Q13472	3	0	13.079					---	---	60126.4	DNA topoisomerase (Fragment) OS=Homo sapiens OX=9606 GN=TOP3B PE=1 SV=1													0	0	0	0	0	0	0	0	0	0	0	0					x
Q8IYT8	5	0	25.4259					---	---	114348	Serine/threonine-protein kinase ULK2 OS=Homo sapiens OX=9606 GN=ULK2 PE=1 SV=3													0	0	0	0	0	0	0	0	0	0	0	0						x
F8W9P4;O00329;Q5SR50	5	0	20.5996					---	---	123659	Phosphatidylinositol-4_5-bisphosphate 3-kinase OS=Homo sapiens OX=9606 GN=PIK3CD PE=1 SV=1													0	0	0	0	0	0	0	0	0	0	0	0					x	x	x
Q96J65	5	0	18.5723					---	---	153723	ATP-binding cassette sub-family C member 12 OS=Homo sapiens OX=9606 GN=ABCC12 PE=1 SV=2													0	0	0	0	0	0	0	0	0	0	0	0								x
A0A0A0MRN5;Q9NZT2	5	0	19.4028					---	---	67765.3	Opioid growth factor receptor OS=Homo sapiens OX=9606 GN=OGFR PE=1 SV=1													0	0	0	0	0	0	0	0	0	0	0	0						x
Q13882	5	0	21.5396					---	---	52404.5	Protein-tyrosine kinase 6 OS=Homo sapiens OX=9606 GN=PTK6 PE=1 SV=1													0	0	0	0	0	0	0	0	0	0	0	0						x		x
A6H900;B1AM31;Q5T1B0	2	0	7.1651					---	---	61699.4	Axonemal dynein light chain domain-containing protein 1 OS=Homo sapiens OX=9606 GN=AXDND1 PE=1 SV=1													0	0	0	0	0	0	0	0	0	0	0	0
P27361;E9PJF0;E9PQW4;P28482;B3KR49;E9PBK7;H0YDH9	5	0	28.4218					---	---	43477.8	Mitogen-activated protein kinase 3 OS=Homo sapiens OX=9606 GN=MAPK3 PE=1 SV=4													0	0	0	0	0	0	0	0	0	0	0	0						x
A6NHR8;A0A0C4DGW7;Q5JRC9	2	0	7.9193					---	---	47270.7	Putative protein FAM47D OS=Homo sapiens OX=9606 GN=FAM47DP PE=5 SV=3													0	0	0	0	0	0	0	0	0	0	0	0
Q6ZRP7	2	0	7.1798					---	---	78270.2	Sulfhydryl oxidase 2 OS=Homo sapiens OX=9606 GN=QSOX2 PE=1 SV=3													0	0	0	0	0	0	0	0	0	0	0	0							x
Q9Y394;H0YJ66;H0YJE4;H0YJR8	5	0	27.8409					---	---	38698	Dehydrogenase/reductase SDR family member 7 OS=Homo sapiens OX=9606 GN=DHRS7 PE=1 SV=1													0	0	0	0	0	0	0	0	0	0	0	0
Q7RTY7	5	0	16.5856					---	---	127176	Ovochymase-1 OS=Homo sapiens OX=9606 GN=OVCH1 PE=2 SV=2													0	0	0	0	0	0	0	0	0	0	0	0						x	x	x
Q92890;C9IZG3;C9J6N9;C9JNP9	5	0	25.866					---	---	34785.5	Ubiquitin recognition factor in ER-associated degradation protein 1 OS=Homo sapiens OX=9606 GN=UFD1 PE=1 SV=3													0	0	0	0	0	0	0	0	0	0	0	0						x	x	x
O15254	5	0	21.1782					---	---	78370.5	Peroxisomal acyl-coenzyme A oxidase 3 OS=Homo sapiens OX=9606 GN=ACOX3 PE=1 SV=2													0	0	0	0	0	0	0	0	0	0	0	0						x
I3L3I2;P55259	2	0	8.2781					---	---	16612.6	Pancreatic secretory granule membrane major glycoprotein GP2 (Fragment) OS=Homo sapiens OX=9606 GN=GP2 PE=1 SV=1													0	0	0	0	0	0	0	0	0	0	0	0						x
Q96KB5;E5RFX4	5	0	24.1126					---	---	36427.3	Lymphokine-activated killer T-cell-originated protein kinase OS=Homo sapiens OX=9606 GN=PBK PE=1 SV=3													0	0	0	0	0	0	0	0	0	0	0	0					x
Q9UL63;C9J7E8;F8WEY7	5	0	21.9611					---	---	85965.5	Muskelin OS=Homo sapiens OX=9606 GN=MKLN1 PE=1 SV=2													0	0	0	0	0	0	0	0	0	0	0	0						x
F6VGH2	2	0	8.1421					---	---	33371.7	Kinesin-like protein KIF6 OS=Homo sapiens OX=9606 GN=KIF6 PE=1 SV=2													0	0	0	0	0	0	0	0	0	0	0	0
Q9UKE5;C9J338	5	0	23.4687					---	---	155457	TRAF2 and NCK-interacting protein kinase OS=Homo sapiens OX=9606 GN=TNIK PE=1 SV=1													0	0	0	0	0	0	0	0	0	0	0	0						x
Q96Q42;A0A7P0T8F3;A0A7P0T8R1;A0A7P0T980;A0A7P0T9R1;A0A7P0T9U5;A0A7P0T9V4;A0A7P0Z4J9;A0A7P0Z4M6;A0A0S2Z5Q7;A0A7P0T8P3;A0A7P0T8T2;A0A7P0T951;A0A7P0T958;A0A7P0T976;A0A7P0TAH8;A0A7P0TAM1;A0A7P0Z4F3;A0A7P0Z4I4	5	0	22.0262					---	---	185459	Alsin OS=Homo sapiens OX=9606 GN=ALS2 PE=1 SV=2													0	0	0	0	0	0	0	0	0	0	0	0						x
O94921	2	0	8.0476					---	---	53513.2	Cyclin-dependent kinase 14 OS=Homo sapiens OX=9606 GN=CDK14 PE=1 SV=3													0	0	0	0	0	0	0	0	0	0	0	0						x
Q9Y4D7	6	0	26.4223					---	---	215429	Plexin-D1 OS=Homo sapiens OX=9606 GN=PLXND1 PE=1 SV=3													0	0	0	0	0	0	0	0	0	0	0	0						x
Q8N7X1	6	0	38.06					---	---	115793	RNA-binding motif protein_ X-linked-like-3 OS=Homo sapiens OX=9606 GN=RBMXL3 PE=2 SV=2													0	0	0	0	0	0	0	0	0	0	0	0
H7BYG8;O94822;S4R3T2	6	0	22.6782					---	---	87862.8	E3 ubiquitin-protein ligase listerin OS=Homo sapiens OX=9606 GN=LTN1 PE=1 SV=2													0	0	0	0	0	0	0	0	0	0	0	0						x	x
O94760;B4DYP1	6	0	32.3836					---	---	31464	N(G)_N(G)-dimethylarginine dimethylaminohydrolase 1 OS=Homo sapiens OX=9606 GN=DDAH1 PE=1 SV=3													0	0	0	0	0	0	0	0	0	0	0	0						x		x
Q9H306	2	0	8.0919					---	---	59368.1	Matrix metalloproteinase-27 OS=Homo sapiens OX=9606 GN=MMP27 PE=1 SV=2													0	0	0	0	0	0	0	0	0	0	0	0
Q8N0Y7	7	0	56.573					---	---	28948	Probable phosphoglycerate mutase 4 OS=Homo sapiens OX=9606 GN=PGAM4 PE=3 SV=1													0	0	0	0	0	0	0	0	0	0	0	0					x	x	x
Q5W026;Q9BXX3;R4GNA2	6	0	25.7453					---	---	173917	Ankyrin repeat domain-containing protein 30A OS=Homo sapiens OX=9606 GN=ANKRD30A PE=1 SV=2													0	0	0	0	0	0	0	0	0	0	0	0							x
A0A804HKC1;H7BZA0;H7C3C8	2	0	8.367					---	---	42418.6	Neurobeachin-like protein 1 (Fragment) OS=Homo sapiens OX=9606 GN=NBEAL1 PE=1 SV=1													0	0	0	0	0	0	0	0	0	0	0	0						x
Q12872;F5H1A5	2	0	15.2704					---	---	105221	Splicing factor_ suppressor of white-apricot homolog OS=Homo sapiens OX=9606 GN=SFSWAP PE=1 SV=3													0	0	0	0	0	0	0	0	0	0	0	0
A0A0A0MSZ4;A0A0A0MTR6;A0A0C4DFN8;P22570;A0A0A0MT64;A0A0A0MTN9;A0A0C4DGN7;J3QQX3;J3QKZ8	6	0	37.4179					---	---	57741.2	NADPH:adrenodoxin oxidoreductase_ mitochondrial OS=Homo sapiens OX=9606 GN=FDXR PE=1 SV=1													0	0	0	0	0	0	0	0	0	0	0	0					x	x
A0A1B0GTW1;A0A2R8YDH4;A0A3B3IRI3;A0A3B3IRV6;A0A3B3ISF1;A0A3B3ISZ5;A0A3B3ITE1;A0A3B3IU51;Q9UDY2;A0A3B3IS03;A0A3B3IT83	6	0	26.2934					---	---	141126	Tight junction protein ZO-2 OS=Homo sapiens OX=9606 GN=TJP2 PE=1 SV=1													0	0	0	0	0	0	0	0	0	0	0	0						x	x
Q7RTS7;F8W1S1	6	0	40.4396					---	---	58264.7	Keratin_ type II cytoskeletal 74 OS=Homo sapiens OX=9606 GN=KRT74 PE=1 SV=2													0	0	0	0	0	0	0	0	0	0	0	0						x	x
Q58FG1	7	0	69.6589					---	---	47826	Putative heat shock protein HSP 90-alpha A4 OS=Homo sapiens OX=9606 GN=HSP90AA4P PE=5 SV=1													0	0	0	0	0	0	0	0	0	0	0	0					x		x
Q5TEC6;A0A590UJL8	7	0	39.822					---	---	15487.2	Histone H3-7 OS=Homo sapiens OX=9606 GN=H3-7 PE=1 SV=1													0	0	0	0	0	0	0	0	0	0	0	0						x
Q86YC2;H3BN63	2	0	13.2054					---	---	133063	Partner and localizer of BRCA2 OS=Homo sapiens OX=9606 GN=PALB2 PE=1 SV=1													0	0	0	0	0	0	0	0	0	0	0	0						x
A8MUN2	2	0	11.277					---	---	93360.6	Apolipoprotein B-100 OS=Homo sapiens OX=9606 GN=APOB PE=1 SV=2													0	0	0	0	0	0	0	0	0	0	0	0						x
A0A494C150	6	0	32.9822					---	---	200958	Probable E3 ubiquitin-protein ligase HECTD4 (Fragment) OS=Homo sapiens OX=9606 GN=HECTD4 PE=1 SV=1													0	0	0	0	0	0	0	0	0	0	0	0
P07864;F5H245;F5H155;F5H5G7;G3XAP5	6	0	36.9985					---	---	36653.5	L-lactate dehydrogenase C chain OS=Homo sapiens OX=9606 GN=LDHC PE=1 SV=4													0	0	0	0	0	0	0	0	0	0	0	0					x	x	x
Q14141;B1AMS2;D6RDU5;A0A087X142;A6NFQ9;A6NMH6;F8W8I8;Q92599	7	0	41.1357					---	---	50115.9	Septin-6 OS=Homo sapiens OX=9606 GN=SEPTIN6 PE=1 SV=4													0	0	0	0	0	0	0	0	0	0	0	0					x	x
G5EA09;O00560;B4DHN5;E9PBU7	3	0	15.093					---	---	34990.5	Syndecan binding protein (Syntenin)_ isoform CRA_a OS=Homo sapiens OX=9606 GN=SDCBP PE=1 SV=1													0	0	0	0	0	0	0	0	0	0	0	0								x
P30520	6	0	29.0904					---	---	50496.6	Adenylosuccinate synthetase isozyme 2 OS=Homo sapiens OX=9606 GN=ADSS2 PE=1 SV=3													0	0	0	0	0	0	0	0	0	0	0	0						x
Q6U736;D6RDV4;J3KPQ2	2	0	7.3405					---	---	40411.3	Opsin-5 OS=Homo sapiens OX=9606 GN=OPN5 PE=1 SV=3													0	0	0	0	0	0	0	0	0	0	0	0						x
P28331;B4DJ81	7	0	34.5047					---	---	80494.2	NADH-ubiquinone oxidoreductase 75 kDa subunit_ mitochondrial OS=Homo sapiens OX=9606 GN=NDUFS1 PE=1 SV=3													0	0	0	0	0	0	0	0	0	0	0	0						x	x	x
H0YJX4;Q9BUY7	2	0	9.1339					---	---	13663.8	EF-hand calcium-binding domain-containing protein 11 (Fragment) OS=Homo sapiens OX=9606 GN=EFCAB11 PE=1 SV=1													0	0	0	0	0	0	0	0	0	0	0	0
A2RTX5;B7ZLP8	7	0	29.1399					---	---	93672.2	Threonine--tRNA ligase 2_ cytoplasmic OS=Homo sapiens OX=9606 GN=TARS3 PE=1 SV=1													0	0	0	0	0	0	0	0	0	0	0	0						x
O75335	7	0	26.5903					---	---	135031	Liprin-alpha-4 OS=Homo sapiens OX=9606 GN=PPFIA4 PE=2 SV=3													0	0	0	0	0	0	0	0	0	0	0	0
Q8NDM7;H7BZT8;Q5TA04	7	0	27.0778					---	---	193809	Cilia- and flagella-associated protein 43 OS=Homo sapiens OX=9606 GN=CFAP43 PE=1 SV=3													0	0	0	0	0	0	0	0	0	0	0	0					x
O00442	2	0	10.2308					---	---	39850.1	RNA 3'-terminal phosphate cyclase OS=Homo sapiens OX=9606 GN=RTCA PE=1 SV=1													0	0	0	0	0	0	0	0	0	0	0	0
Q5JY65;Q9BZJ0;A0A0C4DGD7	7	0	29.8154					---	---	99686.8	Crooked neck-like protein 1 OS=Homo sapiens OX=9606 GN=CRNKL1 PE=1 SV=1													0	0	0	0	0	0	0	0	0	0	0	0							x
Q99805	8	0	37.5943					---	---	76859.3	Transmembrane 9 superfamily member 2 OS=Homo sapiens OX=9606 GN=TM9SF2 PE=1 SV=1													0	0	0	0	0	0	0	0	0	0	0	0						x	x	x
E9PQG4	6	0	28.1242					---	---	85696.3	Myomegalin OS=Homo sapiens OX=9606 GN=PDE4DIP PE=1 SV=2													0	0	0	0	0	0	0	0	0	0	0	0					x	x
A0A0J9YWY6;A0A6I8PIX7;O95425	2	0	8.8206					---	---	109449	Supervillin (Fragment) OS=Homo sapiens OX=9606 GN=SVIL PE=1 SV=1													0	0	0	0	0	0	0	0	0	0	0	0							x
O95347	2	0	9.5152					---	---	136170	Structural maintenance of chromosomes protein 2 OS=Homo sapiens OX=9606 GN=SMC2 PE=1 SV=2													0	0	0	0	0	0	0	0	0	0	0	0
O75815	6	0	19.6058					---	---	93535.2	Breast cancer anti-estrogen resistance protein 3 OS=Homo sapiens OX=9606 GN=BCAR3 PE=1 SV=1													0	0	0	0	0	0	0	0	0	0	0	0						x
O94856;X6RKN2;H7BY57;A0A7P0Z4R6;D6RBU5	6	0	22.0313					---	---	150882	Neurofascin OS=Homo sapiens OX=9606 GN=NFASC PE=1 SV=4													0	0	0	0	0	0	0	0	0	0	0	0						x	x
P40145;E7EVL1	2	0	6.3049					---	---	141434	Adenylate cyclase type 8 OS=Homo sapiens OX=9606 GN=ADCY8 PE=1 SV=1													0	0	0	0	0	0	0	0	0	0	0	0
P38405;P63092;A0A590UJS2;A0A0A0MR13;A0A590UJF0;A0A590UJQ9;A0A590UJY2;A0A590UK28;A0A804HIH4;B0AZR9	6	0	50.4937					---	---	44821.8	Guanine nucleotide-binding protein G(olf) subunit alpha OS=Homo sapiens OX=9606 GN=GNAL PE=1 SV=1													0	0	0	0	0	0	0	0	0	0	0	0					x	x
B1ANS9;A0A0C4DG52;A0A0A0MSY1;H0Y6L4;A0A0A0MTD4	6	0	22.0415					---	---	124886	WD repeat-containing protein 64 OS=Homo sapiens OX=9606 GN=WDR64 PE=2 SV=1													0	0	0	0	0	0	0	0	0	0	0	0					x		x
O14556	6	0	30.9908					---	---	44843.4	Glyceraldehyde-3-phosphate dehydrogenase_ testis-specific OS=Homo sapiens OX=9606 GN=GAPDHS PE=1 SV=2													0	0	0	0	0	0	0	0	0	0	0	0							x	x
Q9HCM2	6	0	29.1479					---	---	215820	Plexin-A4 OS=Homo sapiens OX=9606 GN=PLXNA4 PE=1 SV=4													0	0	0	0	0	0	0	0	0	0	0	0						x		x
Q9Y6X8;H0YKA3	7	0	28.4465					---	---	92991.5	Zinc fingers and homeoboxes protein 2 OS=Homo sapiens OX=9606 GN=ZHX2 PE=1 SV=1													0	0	0	0	0	0	0	0	0	0	0	0					x	x	x
Q9UFM8;Q9Y639;H3BQ94	2	0	10.4635					---	---	35157.4	Neuroplastin (Fragment) OS=Homo sapiens OX=9606 GN=NPTN PE=1 SV=2													0	0	0	0	0	0	0	0	0	0	0	0
Q4V328	6	0	22.0317					---	---	96347.9	GRIP1-associated protein 1 OS=Homo sapiens OX=9606 GN=GRIPAP1 PE=1 SV=2													0	0	0	0	0	0	0	0	0	0	0	0
G3V4T3	6	0	21.8377					---	---	132145	Nesprin-2 (Fragment) OS=Homo sapiens OX=9606 GN=SYNE2 PE=1 SV=2													0	0	0	0	0	0	0	0	0	0	0	0						x
A0A087WTM1;A0A087WZ85;A0A0A0MSX4;Q9Y6N7	2	0	8.635					---	---	177103	Roundabout homolog 1 OS=Homo sapiens OX=9606 GN=ROBO1 PE=1 SV=1													0	0	0	0	0	0	0	0	0	0	0	0
Q9UK32	2	0	9.0746					---	---	84442.5	Ribosomal protein S6 kinase alpha-6 OS=Homo sapiens OX=9606 GN=RPS6KA6 PE=1 SV=1													0	0	0	0	0	0	0	0	0	0	0	0
Q5T7U1;Q9Y5Q8;Q5T7U0	2	0	7.072					---	---	52689.6	General transcription factor 3C polypeptide 5 OS=Homo sapiens OX=9606 GN=GTF3C5 PE=1 SV=1													0	0	0	0	0	0	0	0	0	0	0	0
Q7Z3Y7	7	0	45.551					---	---	51194.8	Keratin_ type I cytoskeletal 28 OS=Homo sapiens OX=9606 GN=KRT28 PE=1 SV=2													0	0	0	0	0	0	0	0	0	0	0	0					x
G3V2S6;Q9Y5K8;G3V559;H0YJ55;H0YJS0	2	0	16.2178					---	---	21921.2	V-type proton ATPase subunit D OS=Homo sapiens OX=9606 GN=ATP6V1D PE=1 SV=1													0	0	0	0	0	0	0	0	0	0	0	0
B5MC59;P35244	2	0	18.0144					---	---	9227.47	Replication protein A 14 kDa subunit OS=Homo sapiens OX=9606 GN=RPA3 PE=1 SV=1													0	0	0	0	0	0	0	0	0	0	0	0						x
Q9Y6Y9	2	0	8.4769					---	---	18944.8	Lymphocyte antigen 96 OS=Homo sapiens OX=9606 GN=LY96 PE=1 SV=2													0	0	0	0	0	0	0	0	0	0	0	0
I3L1P8;Q02978	6	0	28.1232					---	---	32353.6	Mitochondrial 2-oxoglutarate/malate carrier protein (Fragment) OS=Homo sapiens OX=9606 GN=SLC25A11 PE=1 SV=1													0	0	0	0	0	0	0	0	0	0	0	0						x	x
Q86US8	6	0	28.0116					---	---	161603	Telomerase-binding protein EST1A OS=Homo sapiens OX=9606 GN=SMG6 PE=1 SV=2													0	0	0	0	0	0	0	0	0	0	0	0					x		x
Q14739;A0A494C1L1;C9JXK0	6	0	31.4306					---	---	71102.5	Delta(14)-sterol reductase LBR OS=Homo sapiens OX=9606 GN=LBR PE=1 SV=2													0	0	0	0	0	0	0	0	0	0	0	0								x
A0A494C060	7	0	60.094					---	---	68157.7	Alpha-actinin-2 (Fragment) OS=Homo sapiens OX=9606 GN=ACTN2 PE=1 SV=1													0	0	0	0	0	0	0	0	0	0	0	0					x	x
O75891;C9IZ36;C9JY00;C9JYZ6;D6RFJ7	6	0	23.0679					---	---	99684.8	Cytosolic 10-formyltetrahydrofolate dehydrogenase OS=Homo sapiens OX=9606 GN=ALDH1L1 PE=1 SV=2													0	0	0	0	0	0	0	0	0	0	0	0						x
B7ZMI3;A0A3B3IRT5;A0A3B3ITM1	6	0	25.9836					---	---	83031.8	Inositol 1_4_5-trisphosphate receptor OS=Homo sapiens OX=9606 GN=ITPR1 PE=1 SV=1													0	0	0	0	0	0	0	0	0	0	0	0						x
H0Y614;P61960	2	0	12.7518					---	---	8550.85	Ubiquitin-fold modifier 1 (Fragment) OS=Homo sapiens OX=9606 GN=UFM1 PE=1 SV=1													0	0	0	0	0	0	0	0	0	0	0	0								x
Q96PY6	2	0	7.2736					---	---	143684	Serine/threonine-protein kinase Nek1 OS=Homo sapiens OX=9606 GN=NEK1 PE=1 SV=2													0	0	0	0	0	0	0	0	0	0	0	0								x
A0A0D9SF28	2	0	9.2136					---	---	176169	Neurobeachin (Fragment) OS=Homo sapiens OX=9606 GN=NBEA PE=1 SV=2													0	0	0	0	0	0	0	0	0	0	0	0						x
Q9HD20;H7C3H2	6	0	26.1421					---	---	134609	Endoplasmic reticulum transmembrane helix translocase OS=Homo sapiens OX=9606 GN=ATP13A1 PE=1 SV=2													0	0	0	0	0	0	0	0	0	0	0	0						x	x
P00846	2	0	13.6902					---	---	24817.3	ATP synthase subunit a OS=Homo sapiens OX=9606 GN=MT-ATP6 PE=1 SV=1													0	0	0	0	0	0	0	0	0	0	0	0
Q8N1N4	6	0	38.4898					---	---	57664.3	Keratin_ type II cytoskeletal 78 OS=Homo sapiens OX=9606 GN=KRT78 PE=1 SV=2													0	0	0	0	0	0	0	0	0	0	0	0						x	x
Q5VU57;B1AMW3;B1ANV5;H0Y5X4;F8VWL7	6	0	23.4029					---	---	58857.6	Cytosolic carboxypeptidase 6 OS=Homo sapiens OX=9606 GN=AGBL4 PE=2 SV=3													0	0	0	0	0	0	0	0	0	0	0	0						x	x
A0A669KB61;A0A669KBG2	6	0	22.7931					---	---	109748	Nesprin-2 (Fragment) OS=Homo sapiens OX=9606 GN=SYNE2 PE=1 SV=1													0	0	0	0	0	0	0	0	0	0	0	0
Q8N9Z9;F5H8G2	2	0	8.4364					---	---	43750.4	Lamin tail domain-containing protein 1 OS=Homo sapiens OX=9606 GN=LMNTD1 PE=2 SV=2													0	0	0	0	0	0	0	0	0	0	0	0
Q8WWM7;H3BUF6;H3BSQ5	7	0	33.5347					---	---	113659	Ataxin-2-like protein OS=Homo sapiens OX=9606 GN=ATXN2L PE=1 SV=2													0	0	0	0	0	0	0	0	0	0	0	0						x	x
P16499;F1T0K3	7	0	27.0767					---	---	100403	Rod cGMP-specific 3'_5'-cyclic phosphodiesterase subunit alpha OS=Homo sapiens OX=9606 GN=PDE6A PE=1 SV=4													0	0	0	0	0	0	0	0	0	0	0	0						x	x
A0A804HI09;A0A804HKN1;A0A804HKW9;A0A804HLG3;Q9NTI2;F8W9B3	2	0	8.7184					---	---	125387	Phospholipid-transporting ATPase OS=Homo sapiens OX=9606 GN=ATP8A2 PE=1 SV=1													0	0	0	0	0	0	0	0	0	0	0	0						x
A0A2R8Y852;A0A2R8YDI1;P39880;Q13948	2	0	8.201					---	---	159795	Homeobox protein cut-like OS=Homo sapiens OX=9606 GN=CUX1 PE=1 SV=1													0	0	0	0	0	0	0	0	0	0	0	0
P38398;Q5YLB2;A0A0U1RRA9;E7EWN5;E9PH68;Q3B891;A0A0A0MSN1;A0A2R8Y7V5;A0A494C182;C9IZW4;E7EUM2;H0Y8D8;A0A2R8Y6Y9;B7ZA85;C6YB45;E7ENB7;E7EQW4;E9PC22;G1UI37;H0Y850;H0Y8B8;K7EPC7	7	0	32.7204					---	---	210230	Breast cancer type 1 susceptibility protein OS=Homo sapiens OX=9606 GN=BRCA1 PE=1 SV=2													0	0	0	0	0	0	0	0	0	0	0	0						x
O15075	2	0	7.4134					---	---	82794.4	Serine/threonine-protein kinase DCLK1 OS=Homo sapiens OX=9606 GN=DCLK1 PE=1 SV=2													0	0	0	0	0	0	0	0	0	0	0	0
Q9NZN4	2	0	7.693					---	---	61332.6	EH domain-containing protein 2 OS=Homo sapiens OX=9606 GN=EHD2 PE=1 SV=2													0	0	0	0	0	0	0	0	0	0	0	0
O60763	3	0	10.6562					---	---	108808	General vesicular transport factor p115 OS=Homo sapiens OX=9606 GN=USO1 PE=1 SV=2													0	0	0	0	0	0	0	0	0	0	0	0
Q9BY66;E9PFH2;H7BZF9	7	0	29.6419					---	---	176868	Lysine-specific demethylase 5D OS=Homo sapiens OX=9606 GN=KDM5D PE=1 SV=2													0	0	0	0	0	0	0	0	0	0	0	0					x	x
P0CJ92	2	0	9.9278					---	---	71969.7	Golgin subfamily A member 8H OS=Homo sapiens OX=9606 GN=GOLGA8H PE=3 SV=1													0	0	0	0	0	0	0	0	0	0	0	0
A7XZE4;P07951;Q5TCU3	6	0	42.277					---	---	33083	Beta tropomyosin isoform OS=Homo sapiens OX=9606 GN=TPM2 PE=1 SV=1													0	0	0	0	0	0	0	0	0	0	0	0
Q86W24	7	0	29.4689					---	---	127699	NACHT_ LRR and PYD domains-containing protein 14 OS=Homo sapiens OX=9606 GN=NLRP14 PE=1 SV=1													0	0	0	0	0	0	0	0	0	0	0	0						x	x	x
Q9UG63	2	0	8.6645					---	---	71860.7	ATP-binding cassette sub-family F member 2 OS=Homo sapiens OX=9606 GN=ABCF2 PE=1 SV=2													0	0	0	0	0	0	0	0	0	0	0	0						x
Q86WI3;F5GYP0;F5H274;H0YG32;H0YGE2	2	0	9.5114					---	---	208758	Protein NLRC5 OS=Homo sapiens OX=9606 GN=NLRC5 PE=1 SV=3													0	0	0	0	0	0	0	0	0	0	0	0						x
O14578;H7BYJ3;A0A7I2V365;A0A7I2V4A6;A0A7I2V4H7;A0A7I2V4I0;A0A7I2V692	7	0	31.4833					---	---	233484	Citron Rho-interacting kinase OS=Homo sapiens OX=9606 GN=CIT PE=1 SV=2													0	0	0	0	0	0	0	0	0	0	0	0						x
P53420	7	0	28.363					---	---	165863	Collagen alpha-4(IV) chain OS=Homo sapiens OX=9606 GN=COL4A4 PE=1 SV=3													0	0	0	0	0	0	0	0	0	0	0	0
A0A0A0MRP6;B7ZLQ5;P28370	7	0	26.5068					---	---	123549	Probable global transcription activator SNF2L1 OS=Homo sapiens OX=9606 GN=SMARCA1 PE=1 SV=1													0	0	0	0	0	0	0	0	0	0	0	0					x
Q13516	2	0	8.6286					---	---	32669.8	Oligodendrocyte transcription factor 2 OS=Homo sapiens OX=9606 GN=OLIG2 PE=1 SV=2													0	0	0	0	0	0	0	0	0	0	0	0					x
Q96L46	7	0	40.7852					---	---	27831.4	Calpain small subunit 2 OS=Homo sapiens OX=9606 GN=CAPNS2 PE=1 SV=2													0	0	0	0	0	0	0	0	0	0	0	0
O43795;E9PDF6;H7C2Y7	7	0	26.981					---	---	133012	Unconventional myosin-Ib OS=Homo sapiens OX=9606 GN=MYO1B PE=1 SV=3													0	0	0	0	0	0	0	0	0	0	0	0
Q9NR31;Q5SQT8;H0Y5E8	8	0	49.2823					---	---	22480.9	GTP-binding protein SAR1a OS=Homo sapiens OX=9606 GN=SAR1A PE=1 SV=1													0	0	0	0	0	0	0	0	0	0	0	0					x	x
C9J165	7	0	38.9186					---	---	38226.8	Glutamine--tRNA ligase (Fragment) OS=Homo sapiens OX=9606 GN=QARS1 PE=1 SV=2													0	0	0	0	0	0	0	0	0	0	0	0						x
Q96L21;A6QRI9	8	0	62.901					---	---	24975	60S ribosomal protein L10-like OS=Homo sapiens OX=9606 GN=RPL10L PE=1 SV=3													0	0	0	0	0	0	0	0	0	0	0	0						x	x
P10828	2	0	9.0995					---	---	53928.2	Thyroid hormone receptor beta OS=Homo sapiens OX=9606 GN=THRB PE=1 SV=2													0	0	0	0	0	0	0	0	0	0	0	0						x
B1AUU8;P42566	2	0	7.6035					---	---	84167.8	Epidermal growth factor receptor substrate 15 OS=Homo sapiens OX=9606 GN=EPS15 PE=1 SV=1													0	0	0	0	0	0	0	0	0	0	0	0
P30291;E9PQ51;H0YEJ2	2	0	10.4285					---	---	72281.8	Wee1-like protein kinase OS=Homo sapiens OX=9606 GN=WEE1 PE=1 SV=2													0	0	0	0	0	0	0	0	0	0	0	0
A0A1B0GV03	2	0	8.6806					---	---	75868.7	Golgin subfamily A member 6-like protein 7 OS=Homo sapiens OX=9606 GN=GOLGA6L7 PE=3 SV=1													0	0	0	0	0	0	0	0	0	0	0	0
D6RH20;D6RJC7;E5RJ73;G5EA06;Q92552	2	0	9.8183					---	---	34686.6	28S ribosomal protein S27_ mitochondrial (Fragment) OS=Homo sapiens OX=9606 GN=MRPS27 PE=1 SV=1													0	0	0	0	0	0	0	0	0	0	0	0
O43847;G3V1R5;F5H7V1	7	0	27.2334					---	---	132727	Nardilysin OS=Homo sapiens OX=9606 GN=NRDC PE=1 SV=3													0	0	0	0	0	0	0	0	0	0	0	0						x
Q05195	2	0	11.1762					---	---	25425.5	Max dimerization protein 1 OS=Homo sapiens OX=9606 GN=MXD1 PE=1 SV=1													0	0	0	0	0	0	0	0	0	0	0	0
Q5T1V6;H0Y6Y1;B7ZBU3;Q5T1W1	7	0	30.0146					---	---	69494.1	Probable ATP-dependent RNA helicase DDX59 OS=Homo sapiens OX=9606 GN=DDX59 PE=1 SV=1													0	0	0	0	0	0	0	0	0	0	0	0						x	x
A0A1B0GUQ4;Q68DX3	2	0	8.8066					---	---	155469	FERM and PDZ domain-containing protein 2 OS=Homo sapiens OX=9606 GN=FRMPD2 PE=1 SV=1													0	0	0	0	0	0	0	0	0	0	0	0								x
Q4G0X9	7	0	29.5971					---	---	130456	Coiled-coil domain-containing protein 40 OS=Homo sapiens OX=9606 GN=CCDC40 PE=1 SV=2													0	0	0	0	0	0	0	0	0	0	0	0							x
Q8N807	7	0	26.9264					---	---	66828.4	Protein disulfide-isomerase-like protein of the testis OS=Homo sapiens OX=9606 GN=PDILT PE=1 SV=2													0	0	0	0	0	0	0	0	0	0	0	0					x	x	x	x
I3L4J6;Q9UNY5	2	0	8.6817					---	---	50378.2	Zinc finger protein 232 OS=Homo sapiens OX=9606 GN=ZNF232 PE=1 SV=1													0	0	0	0	0	0	0	0	0	0	0	0
H0YMC3;H0YMZ0;Q96GR2;H0YNX0	2	0	10.0166					---	---	27943.2	Long-chain-fatty-acid--CoA ligase ACSBG1 (Fragment) OS=Homo sapiens OX=9606 GN=ACSBG1 PE=1 SV=1													0	0	0	0	0	0	0	0	0	0	0	0
Q9H4M7;M0R0J1	2	0	8.1794					---	---	85629.1	Pleckstrin homology domain-containing family A member 4 OS=Homo sapiens OX=9606 GN=PLEKHA4 PE=1 SV=2													0	0	0	0	0	0	0	0	0	0	0	0
Q9GZX5	2	0	9.8977					---	---	61323.1	Zinc finger protein 350 OS=Homo sapiens OX=9606 GN=ZNF350 PE=1 SV=3													0	0	0	0	0	0	0	0	0	0	0	0
F5H2B9;H0YNH8;Q9BZF9	2	0	10.171					---	---	151502	Uveal autoantigen with coiled-coil domains and ankyrin repeats OS=Homo sapiens OX=9606 GN=UACA PE=1 SV=1													0	0	0	0	0	0	0	0	0	0	0	0
P18031;B4DSN5	8	0	39.6433					---	---	50537.2	Tyrosine-protein phosphatase non-receptor type 1 OS=Homo sapiens OX=9606 GN=PTPN1 PE=1 SV=1													0	0	0	0	0	0	0	0	0	0	0	0						x	x
A6NIT2;A6NMN0;P46020	7	0	28.4657					---	---	133546	Phosphorylase b kinase regulatory subunit OS=Homo sapiens OX=9606 GN=PHKA1 PE=1 SV=1													0	0	0	0	0	0	0	0	0	0	0	0						x
Q5VYX0	2	0	9.3097					---	---	38531.7	Renalase OS=Homo sapiens OX=9606 GN=RNLS PE=1 SV=1													0	0	0	0	0	0	0	0	0	0	0	0
O14828	7	0	38.2598					---	---	38686.2	Secretory carrier-associated membrane protein 3 OS=Homo sapiens OX=9606 GN=SCAMP3 PE=1 SV=3													0	0	0	0	0	0	0	0	0	0	0	0
Q8IVE0	2	0	10.6144					---	---	33676.7	Putative ciliary rootlet coiled-coil protein-like 2 protein OS=Homo sapiens OX=9606 GN=CROCCP3 PE=5 SV=1													0	0	0	0	0	0	0	0	0	0	0	0
Q15436;F5H365	7	0	52.4628					---	---	87073.4	Protein transport protein Sec23A OS=Homo sapiens OX=9606 GN=SEC23A PE=1 SV=2													0	0	0	0	0	0	0	0	0	0	0	0						x
Q5JRS0;Q5JRS1	7	0	51.6217					---	---	31049.2	Ubiquitin-like modifier-activating enzyme 1 (Fragment) OS=Homo sapiens OX=9606 GN=UBA1 PE=1 SV=1													0	0	0	0	0	0	0	0	0	0	0	0						x
K7EQ86;Q08E86;K7EQR3	7	0	33.9405					---	---	239693	KIAA0100_ isoform CRA_a OS=Homo sapiens OX=9606 GN=KIAA0100 PE=1 SV=1													0	0	0	0	0	0	0	0	0	0	0	0						x
P0C7P3	2	0	9.0008					---	---	105675	Protein SLFN14 OS=Homo sapiens OX=9606 GN=SLFN14 PE=1 SV=2													0	0	0	0	0	0	0	0	0	0	0	0						x
Q6ZUX3	2	0	7.4475					---	---	112066	TOG array regulator of axonemal microtubules protein 2 OS=Homo sapiens OX=9606 GN=TOGARAM2 PE=2 SV=2													0	0	0	0	0	0	0	0	0	0	0	0						x
Q15424	7	0	32.6304					---	---	103098	Scaffold attachment factor B1 OS=Homo sapiens OX=9606 GN=SAFB PE=1 SV=4													0	0	0	0	0	0	0	0	0	0	0	0						x
Q14146	7	0	28.0967					---	---	172483	Unhealthy ribosome biogenesis protein 2 homolog OS=Homo sapiens OX=9606 GN=URB2 PE=1 SV=2													0	0	0	0	0	0	0	0	0	0	0	0						x	x
Q7LBC6	7	0	36.9152					---	---	193292	Lysine-specific demethylase 3B OS=Homo sapiens OX=9606 GN=KDM3B PE=1 SV=2													0	0	0	0	0	0	0	0	0	0	0	0						x	x
A0A3B3ISJ2;Q96KQ4;H0YJL1	2	0	9.3947					---	---	118386	Apoptosis-stimulating of p53 protein 1 (Fragment) OS=Homo sapiens OX=9606 GN=PPP1R13B PE=1 SV=1													0	0	0	0	0	0	0	0	0	0	0	0
E9PKG0	8	0	53.3312					---	---	22577	Plectin (Fragment) OS=Homo sapiens OX=9606 GN=PLEC PE=1 SV=1													0	0	0	0	0	0	0	0	0	0	0	0						x		x
Q9UFE4;A0A494C1Q3	7	0	29.6654					---	---	110414	Coiled-coil domain-containing protein 39 OS=Homo sapiens OX=9606 GN=CCDC39 PE=2 SV=3													0	0	0	0	0	0	0	0	0	0	0	0						x
Q86V48;E5RFK8	7	0	29.4411					---	---	120845	Leucine zipper protein 1 OS=Homo sapiens OX=9606 GN=LUZP1 PE=1 SV=2													0	0	0	0	0	0	0	0	0	0	0	0					x		x
O75436	7	0	31.2119					---	---	38284	Vacuolar protein sorting-associated protein 26A OS=Homo sapiens OX=9606 GN=VPS26A PE=1 SV=2													0	0	0	0	0	0	0	0	0	0	0	0
O43593	2	0	7.295					---	---	130061	Lysine-specific demethylase hairless OS=Homo sapiens OX=9606 GN=HR PE=1 SV=5													0	0	0	0	0	0	0	0	0	0	0	0						x
A0A2R8Y2A8;A0A590UJ60;A0A590UJW5;A0A590UKC4;A0A5F9UJV3;Q13367	2	0	11.0329					---	---	124648	AP-3 complex subunit beta OS=Homo sapiens OX=9606 GN=AP3B2 PE=1 SV=1													0	0	0	0	0	0	0	0	0	0	0	0							x
Q16576;E9PC52;H0YF10;Q5JP01;H0YCT5;H0YDK2;Q5JP02;H0YEU5;C9JAJ9;E9PIC4;E9PNS2;E9PNS6	7	0	44.473					---	---	48162.3	Histone-binding protein RBBP7 OS=Homo sapiens OX=9606 GN=RBBP7 PE=1 SV=1													0	0	0	0	0	0	0	0	0	0	0	0						x
Q8NA58	2	0	7.6951					---	---	60807.9	Poly(A)-specific ribonuclease PNLDC1 OS=Homo sapiens OX=9606 GN=PNLDC1 PE=1 SV=2													0	0	0	0	0	0	0	0	0	0	0	0
P61221;D6R9I9;D6RGF4	7	0	40.2515					---	---	68283.9	ATP-binding cassette sub-family E member 1 OS=Homo sapiens OX=9606 GN=ABCE1 PE=1 SV=1													0	0	0	0	0	0	0	0	0	0	0	0						x
P26006;H0YA49	7	0	30.4798					---	---	117810	Integrin alpha-3 OS=Homo sapiens OX=9606 GN=ITGA3 PE=1 SV=5													0	0	0	0	0	0	0	0	0	0	0	0							x
Q96SI9	7	0	31.67					---	---	74337	Spermatid perinuclear RNA-binding protein OS=Homo sapiens OX=9606 GN=STRBP PE=1 SV=1													0	0	0	0	0	0	0	0	0	0	0	0						x	x	x
B7ZKJ3;P54756;F8VP57;B7ZKW7;F8W9W0	7	0	29.4977					---	---	116838	Receptor protein-tyrosine kinase OS=Homo sapiens OX=9606 GN=EPHA5 PE=1 SV=1													0	0	0	0	0	0	0	0	0	0	0	0					x	x		x
G3V4X8;Q13573;G3V3A4	2	0	11.1958					---	---	43389	SNW domain-containing protein 1 OS=Homo sapiens OX=9606 GN=SNW1 PE=1 SV=1													0	0	0	0	0	0	0	0	0	0	0	0
Q9NYL9;H0YKU1;H0YNJ8	8	0	36.4834					---	---	39765.9	Tropomodulin-3 OS=Homo sapiens OX=9606 GN=TMOD3 PE=1 SV=1													0	0	0	0	0	0	0	0	0	0	0	0					x
E7EQM8;H0Y2Q5;P43146	4	0	12.8221					---	---	156722	Netrin receptor DCC OS=Homo sapiens OX=9606 GN=DCC PE=1 SV=2													0	0	0	0	0	0	0	0	0	0	0	0
P01833	7	0	24.0221					---	---	84481.2	Polymeric immunoglobulin receptor OS=Homo sapiens OX=9606 GN=PIGR PE=1 SV=4													0	0	0	0	0	0	0	0	0	0	0	0						x	x
Q9NQI0;D6RCM4	6	0	26.5002					---	---	80163.1	Probable ATP-dependent RNA helicase DDX4 OS=Homo sapiens OX=9606 GN=DDX4 PE=1 SV=2													0	0	0	0	0	0	0	0	0	0	0	0						x
Q8N0Z6	2	0	7.3896					---	---	49269.8	Tetratricopeptide repeat protein 5 OS=Homo sapiens OX=9606 GN=TTC5 PE=1 SV=2													0	0	0	0	0	0	0	0	0	0	0	0
Q96DN5;E5RI94;E7ERK7;E7EWW7;F5GYF1	5	0	22.2705					---	---	125216	TBC1 domain family member 31 OS=Homo sapiens OX=9606 GN=TBC1D31 PE=1 SV=2													0	0	0	0	0	0	0	0	0	0	0	0					x			x
Q9UDR5;A0A7P0TAY5;F8WAH1;A0A7P0T9N4;F8WE53	5	0	20.0585					---	---	102873	Alpha-aminoadipic semialdehyde synthase_ mitochondrial OS=Homo sapiens OX=9606 GN=AASS PE=1 SV=1													0	0	0	0	0	0	0	0	0	0	0	0					x
P04439;A0A1W2PS24;Q5SRN5;Q5SRN7;A0A0G2JI36;A0A0G2JIF2;A0A0G2JL56;A0A140T941;A0A140T9Z6;A0A1W2PQD0;A0A1W2PQS8;A0A1W2PSE7;B0UXQ0;Q5SUL5	5	0	26.7056					---	---	41125.9	HLA class I histocompatibility antigen_ A alpha chain OS=Homo sapiens OX=9606 GN=HLA-A PE=1 SV=2													0	0	0	0	0	0	0	0	0	0	0	0						x
P08133;E5RK69;E5RFF0;E5RJF5;E5RK63;E7EMC6;H0YC77	5	0	20.8986					---	---	76215.6	Annexin A6 OS=Homo sapiens OX=9606 GN=ANXA6 PE=1 SV=3													0	0	0	0	0	0	0	0	0	0	0	0							x
F6YB23;P11310;Q5T4U5;A0A7P0T8G6;A0A7P0T932;A0A7P0TB55	5	0	21.5891					---	---	43672.7	Medium-chain-specific acyl-CoA dehydrogenase_ mitochondrial OS=Homo sapiens OX=9606 GN=ACADM PE=1 SV=1													0	0	0	0	0	0	0	0	0	0	0	0
Q8IUE6	5	0	49.2305					---	---	13995.3	Histone H2A type 2-B OS=Homo sapiens OX=9606 GN=H2AC21 PE=1 SV=3													0	0	0	0	0	0	0	0	0	0	0	0
Q96QV6;P16104	5	0	49.5523					---	---	14233.5	Histone H2A type 1-A OS=Homo sapiens OX=9606 GN=H2AC1 PE=1 SV=3													0	0	0	0	0	0	0	0	0	0	0	0
A0A6I8PL17;A0A6I8PRB8;Q16827	2	0	6.9958					---	---	122470	Protein-tyrosine-phosphatase OS=Homo sapiens OX=9606 GN=PTPRO PE=1 SV=1													0	0	0	0	0	0	0	0	0	0	0	0						x
Q86W56	5	0	23.6681					---	---	112536	Poly(ADP-ribose) glycohydrolase OS=Homo sapiens OX=9606 GN=PARG PE=1 SV=1													0	0	0	0	0	0	0	0	0	0	0	0						x	x
Q15018	5	0	22.6832					---	---	47129	BRISC complex subunit Abraxas 2 OS=Homo sapiens OX=9606 GN=ABRAXAS2 PE=1 SV=2													0	0	0	0	0	0	0	0	0	0	0	0
P49773;A0A6Q8PGQ8;D6RD60;D6RE99;D6REP8;H0YC49	2	0	14.1022					---	---	13916	Adenosine 5'-monophosphoramidase HINT1 OS=Homo sapiens OX=9606 GN=HINT1 PE=1 SV=2													0	0	0	0	0	0	0	0	0	0	0	0						x
C9JIK8;F2Z2K8;Q9Y4P1	2	0	9.0652					---	---	25232.6	Cysteine protease (Fragment) OS=Homo sapiens OX=9606 GN=ATG4B PE=1 SV=1													0	0	0	0	0	0	0	0	0	0	0	0								x
F5GZ28;M0R0Q7;P18858	2	0	7.1889					---	---	94575	DNA ligase OS=Homo sapiens OX=9606 GN=LIG1 PE=1 SV=1													0	0	0	0	0	0	0	0	0	0	0	0
Q9UL51	2	0	9.2183					---	---	97749	Potassium/sodium hyperpolarization-activated cyclic nucleotide-gated channel 2 OS=Homo sapiens OX=9606 GN=HCN2 PE=1 SV=3													0	0	0	0	0	0	0	0	0	0	0	0
E7EU13;Q96P48;A0A0A0MSJ2;F5GWQ2	7	0	27.4304					---	---	136063	Arf-GAP with Rho-GAP domain_ ANK repeat and PH domain-containing protein 1 OS=Homo sapiens OX=9606 GN=ARAP1 PE=1 SV=1													0	0	0	0	0	0	0	0	0	0	0	0						x		x
Q8TEK3	6	0	27.4737					---	---	165598	Histone-lysine N-methyltransferase_ H3 lysine-79 specific OS=Homo sapiens OX=9606 GN=DOT1L PE=1 SV=3													0	0	0	0	0	0	0	0	0	0	0	0						x
C9JE15;Q7Z695;H7C4I2	6	0	23.3166					---	---	65800.5	Uncharacterized aarF domain-containing protein kinase 2 OS=Homo sapiens OX=9606 GN=ADCK2 PE=1 SV=1													0	0	0	0	0	0	0	0	0	0	0	0						x	x
Q8TCS8;H7BXF6	6	0	23.3851					---	---	86578.1	Polyribonucleotide nucleotidyltransferase 1_ mitochondrial OS=Homo sapiens OX=9606 GN=PNPT1 PE=1 SV=2													0	0	0	0	0	0	0	0	0	0	0	0						x	x
A0A2R8Y5S6;A0A2R8Y622;A0A2R8Y700;A0A2R8Y7A1;A0A2R8YED7;A0A2R8YFM1;A0A2R8YGJ7;A0A2U3TZH5;Q8WXI2;A0A2R8Y5R2;A0A2R8Y7K8;A0A2R8YDB6;A0A2R8YE65	2	0	9.1801					---	---	93434.2	Connector enhancer of kinase suppressor of ras 2 OS=Homo sapiens OX=9606 GN=CNKSR2 PE=1 SV=1													0	0	0	0	0	0	0	0	0	0	0	0
E9PJN1;O75676	6	0	22.7935					---	---	85326.3	Ribosomal protein S6 kinase OS=Homo sapiens OX=9606 GN=RPS6KA4 PE=1 SV=1													0	0	0	0	0	0	0	0	0	0	0	0							x
P60484	2	0	8.9002					---	---	47736.6	Phosphatidylinositol 3_4_5-trisphosphate 3-phosphatase and dual-specificity protein phosphatase PTEN OS=Homo sapiens OX=9606 GN=PTEN PE=1 SV=1													0	0	0	0	0	0	0	0	0	0	0	0						x
B3KPX4;Q9UJ83	2	0	7.9063					---	---	37907.4	2-hydroxyacyl-CoA lyase 1 OS=Homo sapiens OX=9606 GN=HACL1 PE=1 SV=1													0	0	0	0	0	0	0	0	0	0	0	0						x
A0A2R8Y4R4;Q01814;A0A2U3TZI3;A0A2U3U055;A0A2R8Y535;A0A804HKZ0;P23634;Q16720	6	0	24.0379					---	---	110940	Plasma membrane calcium-transporting ATPase 2 (Fragment) OS=Homo sapiens OX=9606 GN=ATP2B2 PE=1 SV=1													0	0	0	0	0	0	0	0	0	0	0	0								x
Q9UPY8;C9JB30	6	0	30.2422					---	---	32267.4	Microtubule-associated protein RP/EB family member 3 OS=Homo sapiens OX=9606 GN=MAPRE3 PE=1 SV=1													0	0	0	0	0	0	0	0	0	0	0	0						x
Q07890;A0A087X277	6	0	26.0062					---	---	154348	Son of sevenless homolog 2 OS=Homo sapiens OX=9606 GN=SOS2 PE=1 SV=2													0	0	0	0	0	0	0	0	0	0	0	0						x	x
Q9P2B4;B1AMN7	6	0	24.2168					---	---	70614.3	CTTNBP2 N-terminal-like protein OS=Homo sapiens OX=9606 GN=CTTNBP2NL PE=1 SV=2													0	0	0	0	0	0	0	0	0	0	0	0					x	x
Q14324	6	0	23.3363					---	---	128927	Myosin-binding protein C_ fast-type OS=Homo sapiens OX=9606 GN=MYBPC2 PE=1 SV=2													0	0	0	0	0	0	0	0	0	0	0	0					x	x	x
Q14147;H7C504	6	0	25.2794					---	---	129260	Probable ATP-dependent RNA helicase DHX34 OS=Homo sapiens OX=9606 GN=DHX34 PE=1 SV=2													0	0	0	0	0	0	0	0	0	0	0	0
O94913;E9PKN0;E9PQ01	6	0	22.0328					---	---	173735	Pre-mRNA cleavage complex 2 protein Pcf11 OS=Homo sapiens OX=9606 GN=PCF11 PE=1 SV=3													0	0	0	0	0	0	0	0	0	0	0	0					x	x
A0A140T913;A0A140T933;A0A140T955;A0A140T9I0;A0A140T9X5;A0A1W2PPQ2;A0A1W2PRT9;Q53Z42;A0A0G2JPD3;A0A140T8W8;A0A140T8Y4;A0A140T912;A0A140T930;A0A140T937;A0A140T953;A0A140T975;A0A140T9M5;A0A140T9Z4;A0A140TA13;A0A1W2PPF8;A0A1W2PR61;A0A1W2PRZ0;A0A1W2PS39;D9J307;O78179;Q5RJ27;Q5SPM2;Q9GJ45	6	0	36.7162					---	---	41734.6	HLA class I histocompatibility antigen_ A alpha chain OS=Homo sapiens OX=9606 GN=HLA-A PE=1 SV=1													0	0	0	0	0	0	0	0	0	0	0	0							x
A0A7I2YQ95;H7C4F6;O00629;A0A7I2V333;A0A7I2V340	6	0	26.4083					---	---	53547.4	Importin subunit alpha OS=Homo sapiens OX=9606 GN=KPNA4 PE=1 SV=1													0	0	0	0	0	0	0	0	0	0	0	0						x	x
Q96QU6;E9PRT9;E9PS61	5	0	22.7734					---	---	57893.9	1-aminocyclopropane-1-carboxylate synthase-like protein 1 OS=Homo sapiens OX=9606 GN=ACCS PE=1 SV=1													0	0	0	0	0	0	0	0	0	0	0	0							x
Q92526	7	0	54.1335					---	---	58391.8	T-complex protein 1 subunit zeta-2 OS=Homo sapiens OX=9606 GN=CCT6B PE=1 SV=5													0	0	0	0	0	0	0	0	0	0	0	0					x	x	x
Q9BSC4	2	0	7.7208					---	---	80871.9	Nucleolar protein 10 OS=Homo sapiens OX=9606 GN=NOL10 PE=1 SV=1													0	0	0	0	0	0	0	0	0	0	0	0
Q6P2S7	5	0	17.161					---	---	153338	Putative tetratricopeptide repeat protein 41 OS=Homo sapiens OX=9606 GN=TTC41P PE=5 SV=3													0	0	0	0	0	0	0	0	0	0	0	0
P17948	5	0	20.327					---	---	152651	Vascular endothelial growth factor receptor 1 OS=Homo sapiens OX=9606 GN=FLT1 PE=1 SV=2													0	0	0	0	0	0	0	0	0	0	0	0					x	x
Q86T13	2	0	10.5532					---	---	52890.3	C-type lectin domain family 14 member A OS=Homo sapiens OX=9606 GN=CLEC14A PE=1 SV=1													0	0	0	0	0	0	0	0	0	0	0	0						x
P57735	5	0	26.0419					---	---	23609.7	Ras-related protein Rab-25 OS=Homo sapiens OX=9606 GN=RAB25 PE=1 SV=2													0	0	0	0	0	0	0	0	0	0	0	0							x
Q9NRY5;E7ESJ7;E5RFK2;E5RGF9;E5RH43;E5RHI8;E5RHP2;E5RK42	6	0	33.698					---	---	55753.4	Protein FAM114A2 OS=Homo sapiens OX=9606 GN=FAM114A2 PE=1 SV=4													0	0	0	0	0	0	0	0	0	0	0	0						x	x
P40261	2	0	9.6338					---	---	30030.3	Nicotinamide N-methyltransferase OS=Homo sapiens OX=9606 GN=NNMT PE=1 SV=1													0	0	0	0	0	0	0	0	0	0	0	0						x
Q96CT2;H0Y2P5	2	0	8.9158					---	---	95084	Kelch-like protein 29 OS=Homo sapiens OX=9606 GN=KLHL29 PE=1 SV=3													0	0	0	0	0	0	0	0	0	0	0	0						x
A0A7I2YQB9	2	0	13.5057					---	---	15862.8	Histone H2A OS=Homo sapiens OX=9606 GN=MACROH2A2 PE=1 SV=1													0	0	0	0	0	0	0	0	0	0	0	0
A0A5F9YFS9	2	0	9.8944					---	---	11861.9	Microsomal signal peptidase 12 kDa subunit OS=Homo sapiens OX=9606 GN=SPCS1 PE=1 SV=1													0	0	0	0	0	0	0	0	0	0	0	0					x		x
O95954;A0A0G2JQF2;B7WPK3	5	0	19.4806					---	---	59611	Formimidoyltransferase-cyclodeaminase OS=Homo sapiens OX=9606 GN=FTCD PE=1 SV=2													0	0	0	0	0	0	0	0	0	0	0	0						x
Q8NEV8	2	0	7.7561					---	---	223889	Exophilin-5 OS=Homo sapiens OX=9606 GN=EXPH5 PE=1 SV=4													0	0	0	0	0	0	0	0	0	0	0	0
Q9Y2H6;G5E9X3;H7C507	5	0	22.2008					---	---	133848	Fibronectin type-III domain-containing protein 3A OS=Homo sapiens OX=9606 GN=FNDC3A PE=1 SV=4													0	0	0	0	0	0	0	0	0	0	0	0							x
Q8WUF5;K7EN03;K7EPP1	5	0	22.0414					---	---	89433.4	RelA-associated inhibitor OS=Homo sapiens OX=9606 GN=PPP1R13L PE=1 SV=4													0	0	0	0	0	0	0	0	0	0	0	0							x
P27987	2	0	7.4014					---	---	103232	Inositol-trisphosphate 3-kinase B OS=Homo sapiens OX=9606 GN=ITPKB PE=1 SV=5													0	0	0	0	0	0	0	0	0	0	0	0
Q2VWP7	5	0	21.6159					---	---	127932	Protogenin OS=Homo sapiens OX=9606 GN=PRTG PE=2 SV=1													0	0	0	0	0	0	0	0	0	0	0	0						x
A0A1W2PS05;Q8NEB9;A8MYT4	5	0	20.1971					---	---	102390	Phosphatidylinositol 3-kinase catalytic subunit type 3 OS=Homo sapiens OX=9606 GN=PIK3C3 PE=1 SV=1													0	0	0	0	0	0	0	0	0	0	0	0							x
H3BLX4	5	0	19.986					---	---	169055	Zinc finger protein 462 (Fragment) OS=Homo sapiens OX=9606 GN=ZNF462 PE=1 SV=1													0	0	0	0	0	0	0	0	0	0	0	0						x
Q5VWM4;Q5VXH5	2	0	8.837					---	---	54966.6	PRAME family member 8 OS=Homo sapiens OX=9606 GN=PRAMEF8 PE=2 SV=2													0	0	0	0	0	0	0	0	0	0	0	0						x
Q9UJV9;A0A499FJW5;H0Y8L8	2	0	9.2812					---	---	70522.1	Probable ATP-dependent RNA helicase DDX41 OS=Homo sapiens OX=9606 GN=DDX41 PE=1 SV=2													0	0	0	0	0	0	0	0	0	0	0	0						x
P11766;H0YAG8;D6RFE4	5	0	35.6751					---	---	40579.7	Alcohol dehydrogenase class-3 OS=Homo sapiens OX=9606 GN=ADH5 PE=1 SV=4													0	0	0	0	0	0	0	0	0	0	0	0						x		x
S4R3N1	6	0	44.7599					---	---	30250.1	10 kDa chaperonin OS=Homo sapiens OX=9606 GN=HSPE1-MOB4 PE=1 SV=1													0	0	0	0	0	0	0	0	0	0	0	0					x		x
Q9H6T0	5	0	26.6214					---	---	79256.6	Epithelial splicing regulatory protein 2 OS=Homo sapiens OX=9606 GN=ESRP2 PE=1 SV=1													0	0	0	0	0	0	0	0	0	0	0	0						x
H0YNG3;P67812;H0YNA5;H0YNX5;H0YKT4	5	0	27.3416					---	---	18764.9	Signal peptidase complex catalytic subunit SEC11 OS=Homo sapiens OX=9606 GN=SEC11A PE=1 SV=1													0	0	0	0	0	0	0	0	0	0	0	0
H3BLU7;O43488;A0A499FJT0;Q8NHP1	5	0	22.7595					---	---	35026.5	Aflatoxin B1 aldehyde reductase member 2 (Fragment) OS=Homo sapiens OX=9606 GN=AKR7A2 PE=1 SV=1													0	0	0	0	0	0	0	0	0	0	0	0						x	x
I3L239	6	0	50.565					---	---	24987.7	Heat shock protein 75 kDa_ mitochondrial (Fragment) OS=Homo sapiens OX=9606 GN=TRAP1 PE=1 SV=1													0	0	0	0	0	0	0	0	0	0	0	0							x
Q05707	5	0	17.6717					---	---	194599	Collagen alpha-1(XIV) chain OS=Homo sapiens OX=9606 GN=COL14A1 PE=1 SV=3													0	0	0	0	0	0	0	0	0	0	0	0
E7EQL8;Q96RT7	5	0	20.8925					---	---	165960	Gamma-tubulin complex component 6 OS=Homo sapiens OX=9606 GN=TUBGCP6 PE=1 SV=1													0	0	0	0	0	0	0	0	0	0	0	0						x
Q5VZ46;A0A1W2PPL5	5	0	19.3271					---	---	127687	Uncharacterized protein KIAA1614 OS=Homo sapiens OX=9606 GN=KIAA1614 PE=2 SV=3													0	0	0	0	0	0	0	0	0	0	0	0							x
Q9P275;A0A075B784;E9PEW0;K7EMM6	5	0	31.1733					---	---	124220	Ubiquitin carboxyl-terminal hydrolase 36 OS=Homo sapiens OX=9606 GN=USP36 PE=1 SV=4													0	0	0	0	0	0	0	0	0	0	0	0							x	x
O14907	2	0	11.7674					---	---	13734.7	Tax1-binding protein 3 OS=Homo sapiens OX=9606 GN=TAX1BP3 PE=1 SV=2													0	0	0	0	0	0	0	0	0	0	0	0
Q969V4	2	0	7.0406					---	---	48625.3	Tektin-1 OS=Homo sapiens OX=9606 GN=TEKT1 PE=1 SV=1													0	0	0	0	0	0	0	0	0	0	0	0
A0A3B3IRK6;A0A3B3IRW2;A0A3B3IS52;Q13724	2	0	8.3681					---	---	78576.7	Mannosyl-oligosaccharide glucosidase (Fragment) OS=Homo sapiens OX=9606 GN=MOGS PE=1 SV=1													0	0	0	0	0	0	0	0	0	0	0	0
A0A7I2V4L6;O15498;A0A7I2V3A1;A0A7I2V3S2;A0A7I2V3V7;A0A7I2V530	2	0	9.53					---	---	21770.8	Synaptobrevin homolog YKT6 OS=Homo sapiens OX=9606 GN=YKT6 PE=1 SV=1													0	0	0	0	0	0	0	0	0	0	0	0
P84103;A0A087X2D0	6	0	41.8322					---	---	19557.7	Serine/arginine-rich splicing factor 3 OS=Homo sapiens OX=9606 GN=SRSF3 PE=1 SV=1													0	0	0	0	0	0	0	0	0	0	0	0						x
Q14696	2	0	8.3343					---	---	26247.8	LRP chaperone MESD OS=Homo sapiens OX=9606 GN=MESD PE=1 SV=2													0	0	0	0	0	0	0	0	0	0	0	0
Q16760	6	0	24.2221					---	---	136693	Diacylglycerol kinase delta OS=Homo sapiens OX=9606 GN=DGKD PE=1 SV=4													0	0	0	0	0	0	0	0	0	0	0	0					x	x	x
Q16281	6	0	28.065					---	---	79237.4	Cyclic nucleotide-gated cation channel alpha-3 OS=Homo sapiens OX=9606 GN=CNGA3 PE=1 SV=2													0	0	0	0	0	0	0	0	0	0	0	0								x
A0A0A0MTI1;Q15392;A0A3B3IRV7;A0A3B3ISR5;A0A3B3ITT9	6	0	26.5467					---	---	62245.3	Delta(24)-sterol reductase OS=Homo sapiens OX=9606 GN=DHCR24 PE=1 SV=1													0	0	0	0	0	0	0	0	0	0	0	0						x
A0A494C1T9;Q6ZRV2;J3KPS2	2	0	7.7388					---	---	149685	Protein FAM83H OS=Homo sapiens OX=9606 GN=FAM83H PE=1 SV=1													0	0	0	0	0	0	0	0	0	0	0	0
P20339	6	0	38.1637					---	---	23886.8	Ras-related protein Rab-5A OS=Homo sapiens OX=9606 GN=RAB5A PE=1 SV=2													0	0	0	0	0	0	0	0	0	0	0	0						x	x	x
Q9BQ39	7	0	38.7619					---	---	83135.4	ATP-dependent RNA helicase DDX50 OS=Homo sapiens OX=9606 GN=DDX50 PE=1 SV=1													0	0	0	0	0	0	0	0	0	0	0	0						x	x
E9PPH5;Q9BTT0;E9PLC4;Q5TB19	2	0	17.2116					---	---	13242.6	Acidic leucine-rich nuclear phosphoprotein 32 family member E (Fragment) OS=Homo sapiens OX=9606 GN=ANP32E PE=1 SV=1													0	0	0	0	0	0	0	0	0	0	0	0						x
E9PD25;O43897	2	0	6.6969					---	---	119617	Metalloendopeptidase OS=Homo sapiens OX=9606 GN=TLL1 PE=1 SV=1													0	0	0	0	0	0	0	0	0	0	0	0
Q9UIQ6	6	0	22.6349					---	---	117863	Leucyl-cystinyl aminopeptidase OS=Homo sapiens OX=9606 GN=LNPEP PE=1 SV=3													0	0	0	0	0	0	0	0	0	0	0	0							x
Q6WCQ1;A0A1W2PPU9;J3KSW8;J3KSK7	6	0	27.9341					---	---	117332	Myosin phosphatase Rho-interacting protein OS=Homo sapiens OX=9606 GN=MPRIP PE=1 SV=3													0	0	0	0	0	0	0	0	0	0	0	0						x
Q86X55;K7EQA8;K7EK20;K7EPK1	6	0	37.3877					---	---	66424.1	Histone-arginine methyltransferase CARM1 OS=Homo sapiens OX=9606 GN=CARM1 PE=1 SV=3													0	0	0	0	0	0	0	0	0	0	0	0						x
Q9NRM7	2	0	8.7026					---	---	121048	Serine/threonine-protein kinase LATS2 OS=Homo sapiens OX=9606 GN=LATS2 PE=1 SV=2													0	0	0	0	0	0	0	0	0	0	0	0
P38935;A0A6Q8PGT6;A0A6Q8PF01;A0A6Q8PHR8;A0A6Q8PFN4;A0A6Q8PFP3;A0A6Q8PFZ7;A0A6Q8PGF6;A0A6Q8PGQ6;A0A6Q8PGX2;F5GX64;H3BRR1	6	0	30.4077					---	---	110062	DNA-binding protein SMUBP-2 OS=Homo sapiens OX=9606 GN=IGHMBP2 PE=1 SV=3													0	0	0	0	0	0	0	0	0	0	0	0							x
Q96QV1	6	0	25.4076					---	---	80790.4	Hedgehog-interacting protein OS=Homo sapiens OX=9606 GN=HHIP PE=1 SV=3													0	0	0	0	0	0	0	0	0	0	0	0						x
Q9NX45	2	0	8.4695					---	---	47739.2	Spermatogenesis- and oogenesis-specific basic helix-loop-helix-containing protein 2 OS=Homo sapiens OX=9606 GN=SOHLH2 PE=2 SV=2													0	0	0	0	0	0	0	0	0	0	0	0
A0A7I2V2U6;A0A7I2V482;B8ZZU9;B9A062;P13995;A0A7I2V3T1	2	0	12.5075					---	---	35394	Methenyltetrahydrofolate cyclohydrolase OS=Homo sapiens OX=9606 GN=MTHFD2 PE=1 SV=1													0	0	0	0	0	0	0	0	0	0	0	0
H0YA33	2	0	8.3446					---	---	31504.8	Collagen alpha-6(VI) chain (Fragment) OS=Homo sapiens OX=9606 GN=COL6A6 PE=1 SV=1													0	0	0	0	0	0	0	0	0	0	0	0						x
Q9BVG3	6	0	25.3231					---	---	55180.1	E3 ubiquitin-protein ligase TRIM62 OS=Homo sapiens OX=9606 GN=TRIM62 PE=1 SV=1													0	0	0	0	0	0	0	0	0	0	0	0							x
P29762;B5MCB5;Q5SYZ4	2	0	11.9158					---	---	15736.7	Cellular retinoic acid-binding protein 1 OS=Homo sapiens OX=9606 GN=CRABP1 PE=1 SV=2													0	0	0	0	0	0	0	0	0	0	0	0						x
O95758;X6R242	6	0	43.5684					---	---	59974.8	Polypyrimidine tract-binding protein 3 OS=Homo sapiens OX=9606 GN=PTBP3 PE=1 SV=2													0	0	0	0	0	0	0	0	0	0	0	0						x
A0A2R8YDM2;A0A2R8YE78;C9JMB8;E5KLJ9;O60313;A0A2R8Y3X5;A0A2R8YFD1;A0A2R8YD53;A0A2R8Y4Q3;A0A2R8YGE5;A0A2R8Y4G4;A0A2R8Y5G3;A0A2R8YE54;H7C141	6	0	37.9916					---	---	112844	Dynamin-like 120 kDa protein_ mitochondrial OS=Homo sapiens OX=9606 GN=OPA1 PE=1 SV=1													0	0	0	0	0	0	0	0	0	0	0	0						x
O95399;Q5H8X8	2	0	18.4757					---	---	14523.8	Urotensin-2 OS=Homo sapiens OX=9606 GN=UTS2 PE=1 SV=1													0	0	0	0	0	0	0	0	0	0	0	0
O75843	2	0	7.4204					---	---	87972.1	AP-1 complex subunit gamma-like 2 OS=Homo sapiens OX=9606 GN=AP1G2 PE=1 SV=1													0	0	0	0	0	0	0	0	0	0	0	0
Q96J66	6	0	25.055					---	---	155955	ATP-binding cassette sub-family C member 11 OS=Homo sapiens OX=9606 GN=ABCC11 PE=1 SV=1													0	0	0	0	0	0	0	0	0	0	0	0								x
Q9BTV6	2	0	8.2023					---	---	51316.8	Diphthine methyltransferase OS=Homo sapiens OX=9606 GN=DPH7 PE=1 SV=2													0	0	0	0	0	0	0	0	0	0	0	0						x
Q6P158	2	0	9.5222					---	---	157201	Putative ATP-dependent RNA helicase DHX57 OS=Homo sapiens OX=9606 GN=DHX57 PE=1 SV=2													0	0	0	0	0	0	0	0	0	0	0	0								x
Q13796	2	0	8.6179					---	---	177608	Protein Shroom2 OS=Homo sapiens OX=9606 GN=SHROOM2 PE=1 SV=1													0	0	0	0	0	0	0	0	0	0	0	0							x
B3KT61;E5RG71;Q86SE5;E5RIX9	6	0	39.8702					---	---	31188.2	RNA-binding Raly-like protein OS=Homo sapiens OX=9606 GN=RALYL PE=1 SV=1													0	0	0	0	0	0	0	0	0	0	0	0						x	x
Q9Y620	6	0	26.8663					---	---	104678	DNA repair and recombination protein RAD54B OS=Homo sapiens OX=9606 GN=RAD54B PE=1 SV=1													0	0	0	0	0	0	0	0	0	0	0	0						x	x
M0R2Q4;P22087;M0QXL5;M0R0P1;M0R299;A6NHQ2;M0R1H0;M0R2B0;M0R2U2	7	0	44.428					---	---	29296.3	rRNA 2'-O-methyltransferase fibrillarin (Fragment) OS=Homo sapiens OX=9606 GN=FBL PE=1 SV=1													0	0	0	0	0	0	0	0	0	0	0	0						x	x	x
A0A1W2PPJ9;Q7RTN6;J3QRH3	2	0	8.9077					---	---	45270.3	STE20-related kinase adapter protein alpha OS=Homo sapiens OX=9606 GN=STRADA PE=1 SV=1													0	0	0	0	0	0	0	0	0	0	0	0								x
B4DYE1;F5H1B7;J3QKY3;J9JIE5;Q14494	2	0	8.6536					---	---	64402.1	Endoplasmic reticulum membrane sensor NFE2L1 OS=Homo sapiens OX=9606 GN=NFE2L1 PE=1 SV=1													0	0	0	0	0	0	0	0	0	0	0	0
P48960	2	0	6.7272					---	---	94663.7	Adhesion G protein-coupled receptor E5 OS=Homo sapiens OX=9606 GN=ADGRE5 PE=1 SV=4													0	0	0	0	0	0	0	0	0	0	0	0						x
Q9NWT1	2	0	9.744					---	---	44534.2	p21-activated protein kinase-interacting protein 1 OS=Homo sapiens OX=9606 GN=PAK1IP1 PE=1 SV=2													0	0	0	0	0	0	0	0	0	0	0	0						x
O14908;K7EM11;K7EIT0;K7EJ33;K7ESN1;Q8TF65	6	0	29.8067					---	---	36163.3	PDZ domain-containing protein GIPC1 OS=Homo sapiens OX=9606 GN=GIPC1 PE=1 SV=2													0	0	0	0	0	0	0	0	0	0	0	0
Q15131;D6REZ2;Q9UHL7	2	0	9.6948					---	---	41608.4	Cyclin-dependent kinase 10 OS=Homo sapiens OX=9606 GN=CDK10 PE=1 SV=1													0	0	0	0	0	0	0	0	0	0	0	0
Q6UWE0;A0A6Q8PGB2;A0A6Q8PGW1;A0A6Q8PFL5;A0A6Q8PFT9;A0A6Q8PG02;A0A6Q8PGF7;A0A6Q8PGT8	6	0	24.3646					---	---	84620.5	E3 ubiquitin-protein ligase LRSAM1 OS=Homo sapiens OX=9606 GN=LRSAM1 PE=1 SV=1													0	0	0	0	0	0	0	0	0	0	0	0					x	x	x
H0YD31	2	0	16.7759					---	---	15946.6	Ras-related protein Rab-2A (Fragment) OS=Homo sapiens OX=9606 GN=RAB2A PE=1 SV=1													0	0	0	0	0	0	0	0	0	0	0	0						x
A6NGP5;Q9H910;H3BU16;H3BMT0;H3BMV3;H3BTV5;B4E1P3;H3BMM8	6	0	37.2922					---	---	18963.2	Jupiter microtubule-associated homolog 2 OS=Homo sapiens OX=9606 GN=JPT2 PE=1 SV=2													0	0	0	0	0	0	0	0	0	0	0	0							x
F8W8T8;H0YGH5;A0A087WUA1	2	0	8.8903					---	---	97885.1	Acetyl-CoA carboxylase 2 OS=Homo sapiens OX=9606 GN=ACACB PE=1 SV=2													0	0	0	0	0	0	0	0	0	0	0	0
Q9BT92	2	0	7.5285					---	---	61185.9	Trichoplein keratin filament-binding protein OS=Homo sapiens OX=9606 GN=TCHP PE=1 SV=1													0	0	0	0	0	0	0	0	0	0	0	0
A0A590UJZ8;A0A590UKB7;A0A590UJF6	6	0	25.9393					---	---	208186	Ryanodine receptor 2 (Fragment) OS=Homo sapiens OX=9606 GN=RYR2 PE=1 SV=1													0	0	0	0	0	0	0	0	0	0	0	0							x
Q96DL1	2	0	8.7245					---	---	65642.7	NXPE family member 2 OS=Homo sapiens OX=9606 GN=NXPE2 PE=1 SV=2													0	0	0	0	0	0	0	0	0	0	0	0
B8ZZK2;H7BZK5;O75223;M0QZK8	2	0	12.5685					---	---	18626.8	Gamma-glutamylcyclotransferase OS=Homo sapiens OX=9606 GN=GGCT PE=1 SV=1													0	0	0	0	0	0	0	0	0	0	0	0
Q14678	2	0	7.9994					---	---	149114	KN motif and ankyrin repeat domain-containing protein 1 OS=Homo sapiens OX=9606 GN=KANK1 PE=1 SV=3													0	0	0	0	0	0	0	0	0	0	0	0						x
Q13835	2	0	7.9524					---	---	84172.4	Plakophilin-1 OS=Homo sapiens OX=9606 GN=PKP1 PE=1 SV=2													0	0	0	0	0	0	0	0	0	0	0	0						x
M0QWZ7;Q9NP81;B4DJM9;M0R2H5	2	0	9.8734					---	---	58638.7	Seryl-tRNA synthetase OS=Homo sapiens OX=9606 GN=SARS2 PE=1 SV=1													0	0	0	0	0	0	0	0	0	0	0	0
P23378;A0A1W2PPE1	6	0	25.3553					---	---	114327	Glycine dehydrogenase (decarboxylating)_ mitochondrial OS=Homo sapiens OX=9606 GN=GLDC PE=1 SV=2													0	0	0	0	0	0	0	0	0	0	0	0						x
Q9NQ88;A0A0U1RQD1;A0A6Q8PFP0	6	0	41.9988					---	---	30461.8	Fructose-2_6-bisphosphatase TIGAR OS=Homo sapiens OX=9606 GN=TIGAR PE=1 SV=1													0	0	0	0	0	0	0	0	0	0	0	0								x
O43896	2	0	7.5219					---	---	123802	Kinesin-like protein KIF1C OS=Homo sapiens OX=9606 GN=KIF1C PE=1 SV=3													0	0	0	0	0	0	0	0	0	0	0	0						x
O15551;O14493;O95484;P56747	2	0	16.3822					---	---	23831.8	Claudin-3 OS=Homo sapiens OX=9606 GN=CLDN3 PE=1 SV=1													0	0	0	0	0	0	0	0	0	0	0	0
A0A075B7B1;O15061;C9JIE4	6	0	23.8847					---	---	140391	Desmuslin_ isoform CRA_a OS=Homo sapiens OX=9606 GN=SYNM PE=1 SV=1													0	0	0	0	0	0	0	0	0	0	0	0
Q6GQQ9;Q5SZ59	2	0	7.7597					---	---	93210.3	OTU domain-containing protein 7B OS=Homo sapiens OX=9606 GN=OTUD7B PE=1 SV=1													0	0	0	0	0	0	0	0	0	0	0	0
E5RJR5;P63208;E7ERH2;F8W8N3	2	0	11.7731					---	---	18891.2	S-phase kinase-associated protein 1 OS=Homo sapiens OX=9606 GN=SKP1 PE=1 SV=1													0	0	0	0	0	0	0	0	0	0	0	0						x
Q09028	6	0	37.2428					---	---	47940.9	Histone-binding protein RBBP4 OS=Homo sapiens OX=9606 GN=RBBP4 PE=1 SV=3													0	0	0	0	0	0	0	0	0	0	0	0
P20042	6	0	39.7048					---	---	38730.6	Eukaryotic translation initiation factor 2 subunit 2 OS=Homo sapiens OX=9606 GN=EIF2S2 PE=1 SV=2													0	0	0	0	0	0	0	0	0	0	0	0						x
A0A3B3IRY8;P54762	6	0	26.4405					---	---	119573	Receptor protein-tyrosine kinase OS=Homo sapiens OX=9606 GN=EPHB1 PE=1 SV=1													0	0	0	0	0	0	0	0	0	0	0	0					x	x	x	x
Q9H5V8	2	0	7.9495					---	---	94357.5	CUB domain-containing protein 1 OS=Homo sapiens OX=9606 GN=CDCP1 PE=1 SV=3													0	0	0	0	0	0	0	0	0	0	0	0
A0A0A0MTJ5;Q01973	6	0	22.8128					---	---	99960.8	Inactive tyrosine-protein kinase transmembrane receptor ROR1 OS=Homo sapiens OX=9606 GN=ROR1 PE=1 SV=1													0	0	0	0	0	0	0	0	0	0	0	0						x
A0A7P0T9Z2;A0A7P0TAH5;A0A7P0Z4N9;Q6IQ26;A0A7P0T8L1;A0A7P0T8L8;A0A7P0T9H0;A0A7P0TAF6;B4DFB6	2	0	9.6236					---	---	150950	DENN domain-containing protein 5A OS=Homo sapiens OX=9606 GN=DENND5A PE=1 SV=1													0	0	0	0	0	0	0	0	0	0	0	0
A0A669KBC2;O76039;A0A096LNR9;A0A1B0GTX4;A0A1B0GUM4	6	0	23.4139					---	---	112364	Cyclin-dependent kinase-like 5 OS=Homo sapiens OX=9606 GN=CDKL5 PE=1 SV=1													0	0	0	0	0	0	0	0	0	0	0	0							x	x
G5E9C8;Q07889	6	0	25.5152					---	---	151827	Son of sevenless homolog 1 OS=Homo sapiens OX=9606 GN=SOS1 PE=1 SV=1													0	0	0	0	0	0	0	0	0	0	0	0
Q13547	6	0	45.1795					---	---	55673.4	Histone deacetylase 1 OS=Homo sapiens OX=9606 GN=HDAC1 PE=1 SV=1													0	0	0	0	0	0	0	0	0	0	0	0						x
Q96MY7	2	0	7.0092					---	---	73989.4	Protein FAM161B OS=Homo sapiens OX=9606 GN=FAM161B PE=1 SV=2													0	0	0	0	0	0	0	0	0	0	0	0
Q96MN5;X6R7X0	2	0	7.0838					---	---	24207.1	Transcription elongation factor A N-terminal and central domain-containing protein 2 OS=Homo sapiens OX=9606 GN=TCEANC2 PE=1 SV=1													0	0	0	0	0	0	0	0	0	0	0	0
E7ER68;Q658Y4;P0C866	4	0	21.828					---	---	89729	Protein FAM91A1 OS=Homo sapiens OX=9606 GN=FAM91A1 PE=1 SV=1													0	0	0	0	0	0	0	0	0	0	0	0						x	x
O95793;Q5JW30	3	0	16.1156					---	---	63467.5	Double-stranded RNA-binding protein Staufen homolog 1 OS=Homo sapiens OX=9606 GN=STAU1 PE=1 SV=2													0	0	0	0	0	0	0	0	0	0	0	0
O75475	3	0	15.54					---	---	60217.4	PC4 and SFRS1-interacting protein OS=Homo sapiens OX=9606 GN=PSIP1 PE=1 SV=1													0	0	0	0	0	0	0	0	0	0	0	0						x
A0A0A0MR64;Q3SXY7	3	0	11.9488					---	---	55072.9	Leucine-rich repeat_ immunoglobulin-like domain and transmembrane domain-containing protein 3 OS=Homo sapiens OX=9606 GN=LRIT3 PE=1 SV=1													0	0	0	0	0	0	0	0	0	0	0	0						x
F5H7Y1	3	0	20.1652					---	---	6601.62	T-complex protein 1 subunit alpha (Fragment) OS=Homo sapiens OX=9606 GN=TCP1 PE=1 SV=1													0	0	0	0	0	0	0	0	0	0	0	0
Q96EF6;M0QYV7	3	0	13.5558					---	---	32163.5	F-box only protein 17 OS=Homo sapiens OX=9606 GN=FBXO17 PE=1 SV=1													0	0	0	0	0	0	0	0	0	0	0	0
Q9BVN2;Q68CX2	3	0	13.7189					---	---	97413.8	AP-4 complex accessory subunit RUSC1 OS=Homo sapiens OX=9606 GN=RUSC1 PE=1 SV=3													0	0	0	0	0	0	0	0	0	0	0	0						x
A0A1B0GV47;Q7Z4S6;H0YIM7	3	0	12.8867					---	---	186021	Kinesin-like protein KIF21A (Fragment) OS=Homo sapiens OX=9606 GN=KIF21A PE=1 SV=1													0	0	0	0	0	0	0	0	0	0	0	0							x
A0A087X011;E9PES4;J3KPF9;Q9Y496	3	0	13.8085					---	---	83164.1	Kinesin-like protein OS=Homo sapiens OX=9606 GN=KIF3A PE=1 SV=1													0	0	0	0	0	0	0	0	0	0	0	0							x
P20742	3	0	13.2239					---	---	165346	Pregnancy zone protein OS=Homo sapiens OX=9606 GN=PZP PE=1 SV=4													0	0	0	0	0	0	0	0	0	0	0	0					x		x
A0A087WT67;O14628;E9PIY8;E9PIT0;E9PNM0	3	0	15.3695					---	---	74940.5	Zinc finger protein 195 OS=Homo sapiens OX=9606 GN=ZNF195 PE=1 SV=1													0	0	0	0	0	0	0	0	0	0	0	0						x
K7EK33;K7EQ55;Q96EP5;K7EQ02	3	0	19.6477					---	---	43483.4	DAZ-associated protein 1 OS=Homo sapiens OX=9606 GN=DAZAP1 PE=1 SV=2													0	0	0	0	0	0	0	0	0	0	0	0							x
Q6ZRR7	3	0	12.4296					---	---	168907	Leucine-rich repeat-containing protein 9 OS=Homo sapiens OX=9606 GN=LRRC9 PE=2 SV=2													0	0	0	0	0	0	0	0	0	0	0	0							x
A6QL64;A0A087X037;A0A1W2PS33	3	0	10.4607					---	---	216325	Ankyrin repeat domain-containing protein 36A OS=Homo sapiens OX=9606 GN=ANKRD36 PE=2 SV=4													0	0	0	0	0	0	0	0	0	0	0	0						x	x
A0A2R8YDP4;Q15858;A0A2R8YCX9	3	0	11.2675					---	---	222800	Sodium channel protein OS=Homo sapiens OX=9606 GN=SCN9A PE=1 SV=1													0	0	0	0	0	0	0	0	0	0	0	0
Q00403;B1APE1;B1APE2	3	0	13.0082					---	---	35346.2	Transcription initiation factor IIB OS=Homo sapiens OX=9606 GN=GTF2B PE=1 SV=1													0	0	0	0	0	0	0	0	0	0	0	0						x
P10620;F5H6X2;F5H7F6;F5GX73;F5H613	3	0	21.2949					---	---	17655.7	Microsomal glutathione S-transferase 1 OS=Homo sapiens OX=9606 GN=MGST1 PE=1 SV=1													0	0	0	0	0	0	0	0	0	0	0	0							x
A0A590UJY5	3	0	14.5999					---	---	22683.7	SH3 and multiple ankyrin repeat domains protein 3 OS=Homo sapiens OX=9606 GN=SHANK3 PE=1 SV=1													0	0	0	0	0	0	0	0	0	0	0	0								x
Q9HCM4	3	0	10.2464					---	---	82426.6	Band 4.1-like protein 5 OS=Homo sapiens OX=9606 GN=EPB41L5 PE=1 SV=3													0	0	0	0	0	0	0	0	0	0	0	0						x
A0A0J9YWL9	3	0	17.1955					---	---	110491	Putative testis-expressed protein 13C OS=Homo sapiens OX=9606 GN=TEX13C PE=5 SV=1													0	0	0	0	0	0	0	0	0	0	0	0					x		x
M0QXB5;O95571;M0QY80	3	0	12.0759					---	---	28900.7	Persulfide dioxygenase ETHE1_ mitochondrial OS=Homo sapiens OX=9606 GN=ETHE1 PE=1 SV=1													0	0	0	0	0	0	0	0	0	0	0	0						x	x
Q96A49	3	0	15.4821					---	---	39990.5	Synapse-associated protein 1 OS=Homo sapiens OX=9606 GN=SYAP1 PE=1 SV=1													0	0	0	0	0	0	0	0	0	0	0	0
E7EQU1;E7ES08;E9PES6;O15347	3	0	19.2041					---	---	22261.3	High mobility group protein B3 (Fragment) OS=Homo sapiens OX=9606 GN=HMGB3 PE=1 SV=1													0	0	0	0	0	0	0	0	0	0	0	0						x
K7N7B3;Q5T4T6	3	0	18.5502					---	---	94011.1	Synaptonemal complex protein 2-like OS=Homo sapiens OX=9606 GN=SYCP2L PE=1 SV=1													0	0	0	0	0	0	0	0	0	0	0	0						x
A0A7I2V4I5;Q5T200	3	0	9.8334					---	---	197391	Zinc finger CCCH domain-containing protein 13 OS=Homo sapiens OX=9606 GN=ZC3H13 PE=1 SV=1													0	0	0	0	0	0	0	0	0	0	0	0
Q99708;I6L8A6;F6Q6H0;J3QLW6;J3QSH7	3	0	13.1918					---	---	103254	DNA endonuclease RBBP8 OS=Homo sapiens OX=9606 GN=RBBP8 PE=1 SV=2													0	0	0	0	0	0	0	0	0	0	0	0						x
Q9C0D5	3	0	11.0128					---	---	204387	Protein TANC1 OS=Homo sapiens OX=9606 GN=TANC1 PE=1 SV=3													0	0	0	0	0	0	0	0	0	0	0	0						x
Q15555	3	0	15.6719					---	---	37259.5	Microtubule-associated protein RP/EB family member 2 OS=Homo sapiens OX=9606 GN=MAPRE2 PE=1 SV=1													0	0	0	0	0	0	0	0	0	0	0	0							x
Q8IVE3	3	0	13.5426					---	---	169826	Pleckstrin homology domain-containing family H member 2 OS=Homo sapiens OX=9606 GN=PLEKHH2 PE=1 SV=2													0	0	0	0	0	0	0	0	0	0	0	0								x
Q9P1U1	3	0	15.0395					---	---	48121	Actin-related protein 3B OS=Homo sapiens OX=9606 GN=ACTR3B PE=2 SV=1													0	0	0	0	0	0	0	0	0	0	0	0
P51449;A0A494C0S6	3	0	11.8487					---	---	59393	Nuclear receptor ROR-gamma OS=Homo sapiens OX=9606 GN=RORC PE=1 SV=2													0	0	0	0	0	0	0	0	0	0	0	0						x
A0A0A6YYA0;Q9Y3B3;G3V2Y2	3	0	18.0345					---	---	21575.1	Protein TMED7-TICAM2 OS=Homo sapiens OX=9606 GN=TMED7-TICAM2 PE=3 SV=1													0	0	0	0	0	0	0	0	0	0	0	0						x
J3KRY3;J3QLE5;P14678;P63162;S4R3P3	3	0	20.3867					---	---	7131.42	Small nuclear ribonucleoprotein-associated protein N (Fragment) OS=Homo sapiens OX=9606 GN=SNRPN PE=4 SV=1													0	0	0	0	0	0	0	0	0	0	0	0						x
M0QZ12;Q96CP6;M0R0J9;S4R3I2	3	0	13.9205					---	---	90419.6	Protein Aster-A OS=Homo sapiens OX=9606 GN=GRAMD1A PE=1 SV=1													0	0	0	0	0	0	0	0	0	0	0	0						x
Q8IWV7;A0A087WTJ9;H3BUC4	3	0	12.8667					---	---	203576	E3 ubiquitin-protein ligase UBR1 OS=Homo sapiens OX=9606 GN=UBR1 PE=1 SV=1													0	0	0	0	0	0	0	0	0	0	0	0						x
B1ALD0;Q9Y6B7;B1ALD1;B1ALD2;B1ALD3	3	0	16.3512					---	---	65601.1	AP complex subunit beta OS=Homo sapiens OX=9606 GN=AP4B1 PE=1 SV=1													0	0	0	0	0	0	0	0	0	0	0	0						x
C9JRM1	3	0	23.0248					---	---	9886.42	Transforming protein RhoA OS=Homo sapiens OX=9606 GN=RHOA PE=1 SV=1													0	0	0	0	0	0	0	0	0	0	0	0						x
E7ENK3;E7EPY9;E7EPZ0;E9PD61;H7BYG7;P39086	3	0	11.5639					---	---	108619	Glutamate receptor OS=Homo sapiens OX=9606 GN=GRIK1 PE=1 SV=1													0	0	0	0	0	0	0	0	0	0	0	0
A0A075B7G2;O43345;P0DKX0	3	0	13.8424					---	---	138614	Zinc finger protein 208 OS=Homo sapiens OX=9606 GN=ZNF208 PE=4 SV=2													0	0	0	0	0	0	0	0	0	0	0	0								x
P31327;A0A669KBF2	3	0	12.3972					---	---	166080	Carbamoyl-phosphate synthase [ammonia]_ mitochondrial OS=Homo sapiens OX=9606 GN=CPS1 PE=1 SV=2													0	0	0	0	0	0	0	0	0	0	0	0						x	x
Q9ULL1	3	0	13.2738					---	---	156637	Pleckstrin homology domain-containing family G member 1 OS=Homo sapiens OX=9606 GN=PLEKHG1 PE=1 SV=2													0	0	0	0	0	0	0	0	0	0	0	0						x	x
Q92990;M0QX84;M0QXG8	3	0	12.7402					---	---	68949.7	Glomulin OS=Homo sapiens OX=9606 GN=GLMN PE=1 SV=2													0	0	0	0	0	0	0	0	0	0	0	0						x
P98082	3	0	11.8672					---	---	82562	Disabled homolog 2 OS=Homo sapiens OX=9606 GN=DAB2 PE=1 SV=3													0	0	0	0	0	0	0	0	0	0	0	0
Q96M95	3	0	12.915					---	---	38076.2	Coiled-coil domain-containing protein 42 OS=Homo sapiens OX=9606 GN=CCDC42 PE=1 SV=2													0	0	0	0	0	0	0	0	0	0	0	0
Q9Y5H0	3	0	15.7843					---	---	101370	Protocadherin gamma-A3 OS=Homo sapiens OX=9606 GN=PCDHGA3 PE=2 SV=2													0	0	0	0	0	0	0	0	0	0	0	0
O75197;E9PHY1	3	0	15.9827					---	---	182395	Low-density lipoprotein receptor-related protein 5 OS=Homo sapiens OX=9606 GN=LRP5 PE=1 SV=2													0	0	0	0	0	0	0	0	0	0	0	0						x	x
Q96HW7;A0A8C8UVZ7	3	0	12.9477					---	---	109141	Integrator complex subunit 4 OS=Homo sapiens OX=9606 GN=INTS4 PE=1 SV=2													0	0	0	0	0	0	0	0	0	0	0	0
D6RFZ2;J3KN75;Q0IIM8;D6RC82	3	0	13.7106					---	---	48895.7	TBC1 domain family member 8B OS=Homo sapiens OX=9606 GN=TBC1D8B PE=1 SV=1													0	0	0	0	0	0	0	0	0	0	0	0
Q9UPN6;A0A0A0MT33	3	0	11.5204					---	---	140862	SR-related and CTD-associated factor 8 OS=Homo sapiens OX=9606 GN=SCAF8 PE=1 SV=1													0	0	0	0	0	0	0	0	0	0	0	0
A0A3B3IU79;P08514	3	0	12.0607					---	---	88778	Integrin alpha-IIb (Fragment) OS=Homo sapiens OX=9606 GN=ITGA2B PE=1 SV=1													0	0	0	0	0	0	0	0	0	0	0	0						x
A0A0C4DFX9;H0Y3X6;Q9H3P2;C9JEM7;C9JHL4;H7C2C7;H7C0W2	3	0	15.3425					---	---	58727.5	Negative elongation factor A OS=Homo sapiens OX=9606 GN=NELFA PE=1 SV=1													0	0	0	0	0	0	0	0	0	0	0	0
A0A087WX29;Q13148;A0A087WV68;A0A087WXQ5;A0A087WYY0;A0A087X260;A0A0A0N0M3;B1AKP7;G3V162;K7EJM5;K7EN94	3	0	20.2298					---	---	27028.4	TAR DNA-binding protein 43 (Fragment) OS=Homo sapiens OX=9606 GN=TARDBP PE=1 SV=1													0	0	0	0	0	0	0	0	0	0	0	0
A0A7P0TAG1;A0A7P0TAX2;A0A7P0TBE2;A0A7P0TBK2;E9PEJ4;H0YDD4;P10515;A0A7P0T997;A0A7P0T9N8;A0A7P0TA47;A0A7P0Z423;A0A7P0Z459;A0A7P0Z4G4	3	0	13.9422					---	---	65299	Dihydrolipoamide acetyltransferase component of pyruvate dehydrogenase complex OS=Homo sapiens OX=9606 GN=DLAT PE=1 SV=1													0	0	0	0	0	0	0	0	0	0	0	0					x
O43237;J3KRI4;J3KRZ2	3	0	19.745					---	---	54384.5	Cytoplasmic dynein 1 light intermediate chain 2 OS=Homo sapiens OX=9606 GN=DYNC1LI2 PE=1 SV=1													0	0	0	0	0	0	0	0	0	0	0	0
Q12767	3	0	10.8763					---	---	153717	Transmembrane protein 94 OS=Homo sapiens OX=9606 GN=TMEM94 PE=1 SV=1													0	0	0	0	0	0	0	0	0	0	0	0					x	x
Q5TH69	3	0	6.8687					---	---	244017	Brefeldin A-inhibited guanine nucleotide-exchange protein 3 OS=Homo sapiens OX=9606 GN=ARFGEF3 PE=1 SV=3													0	0	0	0	0	0	0	0	0	0	0	0					x	x
D6W5Y5;K7EJV1;K7EJV5;K7EMY9;K7EPM4;K7EQR7;K7ER40;Q14011;K7ELT6;K7ELV6;K7ENX8;K7EIF7;K7ENN6;K7EQL0;K7EQX4	3	0	18.2199					---	---	32374.5	Cold-inducible RNA-binding protein OS=Homo sapiens OX=9606 GN=CIRBP PE=1 SV=1													0	0	0	0	0	0	0	0	0	0	0	0
Q02156;E9PBI2	3	0	12.8274					---	---	85042.6	Protein kinase C epsilon type OS=Homo sapiens OX=9606 GN=PRKCE PE=1 SV=1													0	0	0	0	0	0	0	0	0	0	0	0							x
A0A0G2JM25;A0A0G2JMB6;A0A0G2JNK1;A0A0G2JNK3;A0A0G2JPH3;K7ERG0;Q8WX94	3	0	11.3737					---	---	108397	NACHT_ LRR and PYD domains-containing protein 7 OS=Homo sapiens OX=9606 GN=NLRP7 PE=1 SV=1													0	0	0	0	0	0	0	0	0	0	0	0						x
Q9HCC9;Q49AA1	3	0	14.4766					---	---	98315.4	Lateral signaling target protein 2 homolog OS=Homo sapiens OX=9606 GN=ZFYVE28 PE=1 SV=3													0	0	0	0	0	0	0	0	0	0	0	0						x
O75934	3	0	13.0678					---	---	26245.6	Pre-mRNA-splicing factor SPF27 OS=Homo sapiens OX=9606 GN=BCAS2 PE=1 SV=1													0	0	0	0	0	0	0	0	0	0	0	0							x
F5H0M4;Q6P1A2	3	0	13.6597					---	---	39774.1	Lysophospholipid acyltransferase 5 OS=Homo sapiens OX=9606 GN=LPCAT3 PE=1 SV=1													0	0	0	0	0	0	0	0	0	0	0	0
Q14019;H3BT58	3	0	28.3032					---	---	16059.1	Coactosin-like protein OS=Homo sapiens OX=9606 GN=COTL1 PE=1 SV=3													0	0	0	0	0	0	0	0	0	0	0	0							x
A0A6Q8PFQ0;A0A6Q8PH54;Q9P2F8;A0A6Q8PGD5	3	0	12.6224					---	---	198217	Signal-induced proliferation-associated 1-like protein 2 OS=Homo sapiens OX=9606 GN=SIPA1L2 PE=1 SV=1													0	0	0	0	0	0	0	0	0	0	0	0
Q9UF56	3	0	11.4603					---	---	78033.2	F-box/LRR-repeat protein 17 OS=Homo sapiens OX=9606 GN=FBXL17 PE=1 SV=3													0	0	0	0	0	0	0	0	0	0	0	0						x
Q5T0Z8	3	0	12.6667					---	---	124490	Uncharacterized protein C6orf132 OS=Homo sapiens OX=9606 GN=C6orf132 PE=1 SV=4													0	0	0	0	0	0	0	0	0	0	0	0						x
Q92922;F8VXC8;Q8TAQ2	4	0	18.9175					---	---	123381	SWI/SNF complex subunit SMARCC1 OS=Homo sapiens OX=9606 GN=SMARCC1 PE=1 SV=3													0	0	0	0	0	0	0	0	0	0	0	0							x
Q8NFD5;A0A3F2YNW7;A0A1B0GTJ8;A0A1B0GV63;A0A1B0GVK1;A0A1B0GWJ2;H0Y7H8	3	0	12.5507					---	---	237208	AT-rich interactive domain-containing protein 1B OS=Homo sapiens OX=9606 GN=ARID1B PE=1 SV=2													0	0	0	0	0	0	0	0	0	0	0	0					x		x
Q9UJA5	3	0	13.7352					---	---	56084.5	tRNA (adenine(58)-N(1))-methyltransferase non-catalytic subunit TRM6 OS=Homo sapiens OX=9606 GN=TRMT6 PE=1 SV=1													0	0	0	0	0	0	0	0	0	0	0	0
A0A024RCR6;A0A0G2JK23;A0A0G2JL47;A0A7I2V508;A0A7P0MQS5;P46379;A0A0G2JJM1;F6S6P2;X6REW1	2	0	6.6041					---	---	119159	BCL2-associated athanogene 6 OS=Homo sapiens OX=9606 GN=BAG6 PE=1 SV=1													0	0	0	0	0	0	0	0	0	0	0	0							x
Q8NHY6	2	0	9.4655					---	---	100872	Zinc finger protein 28 homolog OS=Homo sapiens OX=9606 GN=ZFP28 PE=1 SV=1													0	0	0	0	0	0	0	0	0	0	0	0							x
O60312;A0A669KAW0;A0A669KBE2;A0A669KAY1;A0A669KB44	3	0	14.6057					---	---	169913	Phospholipid-transporting ATPase VA OS=Homo sapiens OX=9606 GN=ATP10A PE=1 SV=2													0	0	0	0	0	0	0	0	0	0	0	0
A0A0C4DGA1	4	0	30.3848					---	---	7954.06	Filamin-B (Fragment) OS=Homo sapiens OX=9606 GN=FLNB PE=1 SV=1													0	0	0	0	0	0	0	0	0	0	0	0						x	x
P49221	3	0	11.7353					---	---	78000.7	Protein-glutamine gamma-glutamyltransferase 4 OS=Homo sapiens OX=9606 GN=TGM4 PE=1 SV=2													0	0	0	0	0	0	0	0	0	0	0	0						x
Q14191	3	0	13.0928					---	---	164514	Werner syndrome ATP-dependent helicase OS=Homo sapiens OX=9606 GN=WRN PE=1 SV=2													0	0	0	0	0	0	0	0	0	0	0	0					x
B7Z2A9;B7Z641;Q93050	3	0	16.0657					---	---	91955.4	V-type proton ATPase subunit a OS=Homo sapiens OX=9606 GN=ATP6V0A1 PE=1 SV=1													0	0	0	0	0	0	0	0	0	0	0	0						x
Q9NS98;C9JXB2	3	0	13.1992					---	---	88012.5	Semaphorin-3G OS=Homo sapiens OX=9606 GN=SEMA3G PE=1 SV=1													0	0	0	0	0	0	0	0	0	0	0	0						x
G3V4W4;Q96EK6;G3V5E4	3	0	16.957					---	---	18342.1	Glucosamine 6-phosphate N-acetyltransferase (Fragment) OS=Homo sapiens OX=9606 GN=GNPNAT1 PE=1 SV=1													0	0	0	0	0	0	0	0	0	0	0	0							x
Q6AWC2	2	0	9.2821					---	---	134918	Protein WWC2 OS=Homo sapiens OX=9606 GN=WWC2 PE=1 SV=2													0	0	0	0	0	0	0	0	0	0	0	0							x
A0A5F9ZGX9;A0A5F9ZH14;A0A5F9ZH37;A0A5F9ZH74;A0A5F9ZHE7;A0A5F9ZHP5;F8WCG5;Q3SYG4;A0A5F9ZGY2;A0A5F9ZH06;C9JJ08	3	0	13.2109					---	---	105327	Protein PTHB1 OS=Homo sapiens OX=9606 GN=BBS9 PE=1 SV=1													0	0	0	0	0	0	0	0	0	0	0	0						x
A0A0C4DG59	3	0	12.9317					---	---	23218.6	Titin (Fragment) OS=Homo sapiens OX=9606 GN=TTN PE=1 SV=1													0	0	0	0	0	0	0	0	0	0	0	0							x
Q9HD43	3	0	10.8052					---	---	123494	Receptor-type tyrosine-protein phosphatase H OS=Homo sapiens OX=9606 GN=PTPRH PE=1 SV=4													0	0	0	0	0	0	0	0	0	0	0	0
Q9BXL7;H7BY05	3	0	8.1096					---	---	134596	Caspase recruitment domain-containing protein 11 OS=Homo sapiens OX=9606 GN=CARD11 PE=1 SV=3													0	0	0	0	0	0	0	0	0	0	0	0						x
E9PEF1;O00408;H0YFL1;H0YG13	3	0	12.1621					---	---	95220.8	Phosphodiesterase OS=Homo sapiens OX=9606 GN=PDE2A PE=1 SV=2													0	0	0	0	0	0	0	0	0	0	0	0						x	x
Q6BDS2;H7C1J4	3	0	16.7908					---	---	160683	UHRF1-binding protein 1 OS=Homo sapiens OX=9606 GN=UHRF1BP1 PE=1 SV=1													0	0	0	0	0	0	0	0	0	0	0	0						x
Q9UJP4;K7ELI0;K7EMF2;K7ESH2	3	0	11.4682					---	---	67473	Kelch-like protein 21 OS=Homo sapiens OX=9606 GN=KLHL21 PE=1 SV=4													0	0	0	0	0	0	0	0	0	0	0	0							x
Q9Y2H1;F5GY51;F5H7Z3;I3L0D0	2	0	7.5518					---	---	54231.1	Serine/threonine-protein kinase 38-like OS=Homo sapiens OX=9606 GN=STK38L PE=1 SV=3													0	0	0	0	0	0	0	0	0	0	0	0
Q14997	3	0	12.1301					---	---	213672	Proteasome activator complex subunit 4 OS=Homo sapiens OX=9606 GN=PSME4 PE=1 SV=2													0	0	0	0	0	0	0	0	0	0	0	0						x
A0A5F9ZI21;Q92974;V9GYM8	3	0	10.7573					---	---	127779	Guanine nucleotide exchange factor H1 OS=Homo sapiens OX=9606 GN=ARHGEF2 PE=1 SV=1													0	0	0	0	0	0	0	0	0	0	0	0						x	x
Q96R06;J3KTQ0	3	0	14.5506					---	---	135791	Sperm-associated antigen 5 OS=Homo sapiens OX=9606 GN=SPAG5 PE=1 SV=2													0	0	0	0	0	0	0	0	0	0	0	0						x
P24821;F5H7V9;H0YGZ3;J3QSU6	3	0	12.1998					---	---	246499	Tenascin OS=Homo sapiens OX=9606 GN=TNC PE=1 SV=3													0	0	0	0	0	0	0	0	0	0	0	0								x
A0A494C0I1;A0A494C1N8;Q86UP8;Q6EKJ0	3	0	13.9753					---	---	127483	General transcription factor II-I repeat domain-containing protein 2A OS=Homo sapiens OX=9606 GN=GTF2IRD2 PE=4 SV=1													0	0	0	0	0	0	0	0	0	0	0	0						x
A0A1B0GTF2	3	0	12.1792					---	---	125655	Ryanodine receptor 3 (Fragment) OS=Homo sapiens OX=9606 GN=RYR3 PE=1 SV=1													0	0	0	0	0	0	0	0	0	0	0	0						x	x
Q9UL15	2	0	7.3629					---	---	51770	BAG family molecular chaperone regulator 5 OS=Homo sapiens OX=9606 GN=BAG5 PE=1 SV=1													0	0	0	0	0	0	0	0	0	0	0	0							x
Q9BWN1	4	0	15.8365					---	---	64727.7	Proline-rich protein 14 OS=Homo sapiens OX=9606 GN=PRR14 PE=1 SV=1													0	0	0	0	0	0	0	0	0	0	0	0
Q969Z0;H7C4R5	3	0	12.4197					---	---	71194.4	FAST kinase domain-containing protein 4 OS=Homo sapiens OX=9606 GN=TBRG4 PE=1 SV=1													0	0	0	0	0	0	0	0	0	0	0	0						x	x
Q9ULC4;A0A3B3IRV3	3	0	16.6861					---	---	20783.4	Malignant T-cell-amplified sequence 1 OS=Homo sapiens OX=9606 GN=MCTS1 PE=1 SV=1													0	0	0	0	0	0	0	0	0	0	0	0						x
A0A804HJ70;A0A804HJB3;A0A804HK09;Q53GS7;A0A804HI94;A0A804HJ00;A0A804HJY9	3	0	19.6012					---	---	81486.8	GLE1 RNA export mediator OS=Homo sapiens OX=9606 GN=GLE1 PE=1 SV=1													0	0	0	0	0	0	0	0	0	0	0	0
O60423;F5H3R9	3	0	17.8463					---	---	148349	Phospholipid-transporting ATPase IK OS=Homo sapiens OX=9606 GN=ATP8B3 PE=2 SV=4													0	0	0	0	0	0	0	0	0	0	0	0						x	x
Q9BXU1	3	0	16.1888					---	---	116721	Serine/threonine-protein kinase 31 OS=Homo sapiens OX=9606 GN=STK31 PE=2 SV=2													0	0	0	0	0	0	0	0	0	0	0	0							x
Q8IZU9;E9PRX9	3	0	12.8565					---	---	86281.2	Kin of IRRE-like protein 3 OS=Homo sapiens OX=9606 GN=KIRREL3 PE=1 SV=1													0	0	0	0	0	0	0	0	0	0	0	0						x
E9PB61;Q86V81	4	0	22.7822					---	---	27557.7	THO complex subunit 4 OS=Homo sapiens OX=9606 GN=ALYREF PE=1 SV=1													0	0	0	0	0	0	0	0	0	0	0	0					x
P62633	3	0	20.0653					---	---	20717.3	CCHC-type zinc finger nucleic acid binding protein OS=Homo sapiens OX=9606 GN=CNBP PE=1 SV=1													0	0	0	0	0	0	0	0	0	0	0	0						x
B7Z4G8;F5GZ08;P51693;S4R3U6	3	0	19.3624					---	---	72443.1	Amyloid beta precursor-like protein 1 OS=Homo sapiens OX=9606 GN=APLP1 PE=1 SV=1													0	0	0	0	0	0	0	0	0	0	0	0
F8VZN8;O14974;F8VW28;H0YHL8	3	0	14.794					---	---	76932.6	Protein phosphatase 1 regulatory subunit 12A (Fragment) OS=Homo sapiens OX=9606 GN=PPP1R12A PE=1 SV=1													0	0	0	0	0	0	0	0	0	0	0	0						x
H0Y8P4;Q8TED0	3	0	13.7378					---	---	61948	U3 small nucleolar RNA-associated protein 15 homolog (Fragment) OS=Homo sapiens OX=9606 GN=UTP15 PE=1 SV=1													0	0	0	0	0	0	0	0	0	0	0	0
A0A087WV07	3	0	12.6643					---	---	114123	Dynein axonemal heavy chain 10 OS=Homo sapiens OX=9606 GN=DNAH10 PE=1 SV=1													0	0	0	0	0	0	0	0	0	0	0	0
Q14807;H3BRB3;H3BTH5	3	0	12.2221					---	---	73661.5	Kinesin-like protein KIF22 OS=Homo sapiens OX=9606 GN=KIF22 PE=1 SV=5													0	0	0	0	0	0	0	0	0	0	0	0
K7ELG9;Q3MHD2	3	0	14.788					---	---	25411.7	Protein LSM12 homolog OS=Homo sapiens OX=9606 GN=LSM12 PE=1 SV=1													0	0	0	0	0	0	0	0	0	0	0	0						x
Q8NBX0	3	0	25.5972					---	---	47493.6	Saccharopine dehydrogenase-like oxidoreductase OS=Homo sapiens OX=9606 GN=SCCPDH PE=1 SV=1													0	0	0	0	0	0	0	0	0	0	0	0							x	x
B4DXZ6;E7EU85;E9PFF5;P51114;C9IZ22;C9JY20;C9JZE0	3	0	14.5776					---	---	68669.5	Fragile X mental retardation syndrome-related protein 1 OS=Homo sapiens OX=9606 GN=FXR1 PE=1 SV=1													0	0	0	0	0	0	0	0	0	0	0	0						x		x
O94986	3	0	9.5625					---	---	198022	Centrosomal protein of 152 kDa OS=Homo sapiens OX=9606 GN=CEP152 PE=1 SV=4													0	0	0	0	0	0	0	0	0	0	0	0						x
Q8TCU6	3	0	9.5023					---	---	188884	Phosphatidylinositol 3_4_5-trisphosphate-dependent Rac exchanger 1 protein OS=Homo sapiens OX=9606 GN=PREX1 PE=1 SV=3													0	0	0	0	0	0	0	0	0	0	0	0							x
A0A0A6YYF2;A0A0A0MTS5;A0A3B3ITG1;K7EIP4	3	0	10.1649					---	---	192914	HCG1811249_ isoform CRA_e OS=Homo sapiens OX=9606 GN=LAMA3 PE=1 SV=1													0	0	0	0	0	0	0	0	0	0	0	0						x	x
A0A804HJY3;A0A804HKA2;E9PP16;Q8ND30	3	0	13.2718					---	---	92164.2	Liprin-beta-2 OS=Homo sapiens OX=9606 GN=PPFIBP2 PE=1 SV=1													0	0	0	0	0	0	0	0	0	0	0	0
Q7L7X3;J3QS76	3	0	12.074					---	---	116527	Serine/threonine-protein kinase TAO1 OS=Homo sapiens OX=9606 GN=TAOK1 PE=1 SV=1													0	0	0	0	0	0	0	0	0	0	0	0					x
A0A7I2V4J9;G3XAI2;P07942;A0A7I2V2T9;A0A7I2V3I5;A0A7I2V3J7;A0A7I2V5X5;A0A7I2V682;A0A7I2V2J0;A0A7I2V2R2;A0A7I2V407;A0A7I2V5R0;A0A7I2V5T9;C9J296;E7EPA6	3	0	15.7932					---	---	193159	Laminin subunit beta-1 OS=Homo sapiens OX=9606 GN=LAMB1 PE=1 SV=1													0	0	0	0	0	0	0	0	0	0	0	0
Q96H55;B4DSL5	3	0	11.534					---	---	110846	Unconventional myosin-XIX OS=Homo sapiens OX=9606 GN=MYO19 PE=1 SV=2													0	0	0	0	0	0	0	0	0	0	0	0						x
A0A7I2V539;P30419;A0A7I2V3U5;A0A7I2V3X4;A0A7I2V4Y5;B7Z8J4;K7EN82	3	0	15.4897					---	---	56911.1	Glycylpeptide N-tetradecanoyltransferase OS=Homo sapiens OX=9606 GN=NMT1 PE=1 SV=1													0	0	0	0	0	0	0	0	0	0	0	0
Q9NXG2;H3BNW0	3	0	15.582					---	---	39714.6	THUMP domain-containing protein 1 OS=Homo sapiens OX=9606 GN=THUMPD1 PE=1 SV=2													0	0	0	0	0	0	0	0	0	0	0	0						x
Q6ZW49;H7BZI8	3	0	12.9902					---	---	122653	PAX-interacting protein 1 OS=Homo sapiens OX=9606 GN=PAXIP1 PE=1 SV=2													0	0	0	0	0	0	0	0	0	0	0	0						x
Q5TFE4;Q5QPD0	3	0	15.7921					---	---	52472.3	5'-nucleotidase domain-containing protein 1 OS=Homo sapiens OX=9606 GN=NT5DC1 PE=1 SV=1													0	0	0	0	0	0	0	0	0	0	0	0						x
A0A0C4DFP6;Q5T4F6;Q9NQ79	3	0	17.3734					---	---	70448.4	Cartilage acidic protein 1 OS=Homo sapiens OX=9606 GN=CRTAC1 PE=1 SV=1													0	0	0	0	0	0	0	0	0	0	0	0
Q9UIC8;I3L2E3;I3L4A2;I3L537	3	0	13.544					---	---	39177.6	Leucine carboxyl methyltransferase 1 OS=Homo sapiens OX=9606 GN=LCMT1 PE=1 SV=2													0	0	0	0	0	0	0	0	0	0	0	0					x
H0YDM2;O94964;X6R3R3	3	0	13.0978					---	---	143542	Protein SOGA1 (Fragment) OS=Homo sapiens OX=9606 GN=SOGA1 PE=1 SV=1													0	0	0	0	0	0	0	0	0	0	0	0							x
Q13151	3	0	23.6003					---	---	31011.7	Heterogeneous nuclear ribonucleoprotein A0 OS=Homo sapiens OX=9606 GN=HNRNPA0 PE=1 SV=1													0	0	0	0	0	0	0	0	0	0	0	0						x
Q08AD1	3	0	11.4078					---	---	169287	Calmodulin-regulated spectrin-associated protein 2 OS=Homo sapiens OX=9606 GN=CAMSAP2 PE=1 SV=3													0	0	0	0	0	0	0	0	0	0	0	0
E7ENI1;P22888;E7EQB5;E7ESK4;H7C226;R4GN57	3	0	11.864					---	---	76889.3	Lutropin-choriogonadotropic hormone receptor OS=Homo sapiens OX=9606 GN=LHCGR PE=3 SV=1													0	0	0	0	0	0	0	0	0	0	0	0
H7C2W8	3	0	18.3177					---	---	7918.05	Protein diaphanous homolog 1 OS=Homo sapiens OX=9606 GN=DIAPH1 PE=1 SV=2													0	0	0	0	0	0	0	0	0	0	0	0						x
A0A1B0GTB1;A0A1B0GTM7;A0A1B0GTV6;A0A1B0GUP6;A0A1B0GUV2;A0A1B0GVB0;A0A1B0GVR3;Q5JVL4;A0A1B0GTF7;A0A1B0GTH2;A0A1B0GU13;A0A1C7CYY1;A0A1B0GTD7;A0A1B0GWB3	3	0	14.1382					---	---	73401.5	EF-hand domain-containing protein 1 OS=Homo sapiens OX=9606 GN=EFHC1 PE=1 SV=1													0	0	0	0	0	0	0	0	0	0	0	0
P11362	3	0	13.1723					---	---	92951.4	Fibroblast growth factor receptor 1 OS=Homo sapiens OX=9606 GN=FGFR1 PE=1 SV=3													0	0	0	0	0	0	0	0	0	0	0	0					x
P22303;C9JZL6;F8WD68;C9J2S3;F8WAR7	3	0	13.1588					---	---	68252.4	Acetylcholinesterase OS=Homo sapiens OX=9606 GN=ACHE PE=1 SV=1													0	0	0	0	0	0	0	0	0	0	0	0
Q92734;A0A6Q8PF40;A0A6Q8PFC4;A0A6Q8PFY7;A0A6Q8PG00;A0A6Q8PG04;A0A6Q8PGS4;A0A6Q8PH27;A0A6Q8PH89;C9JJP5;A0A6Q8PF51;C9JTY3;C9JUE0	3	0	25.4853					---	---	43505	Protein TFG OS=Homo sapiens OX=9606 GN=TFG PE=1 SV=2													0	0	0	0	0	0	0	0	0	0	0	0
F6TLX2;Q9HC38;I3L3Q4	3	0	16.9692					---	---	55575.1	Glyoxalase domain-containing protein 4 OS=Homo sapiens OX=9606 GN=GLOD4 PE=1 SV=1													0	0	0	0	0	0	0	0	0	0	0	0						x
P62312	3	0	22.4805					---	---	9184.62	U6 snRNA-associated Sm-like protein LSm6 OS=Homo sapiens OX=9606 GN=LSM6 PE=1 SV=1													0	0	0	0	0	0	0	0	0	0	0	0
F5H6I7;Q6DD88	3	0	14.7446					---	---	59229.3	Atlastin-3 OS=Homo sapiens OX=9606 GN=ATL3 PE=1 SV=1													0	0	0	0	0	0	0	0	0	0	0	0						x
A0A804HJV7;J3QR65;Q9NYA4	3	0	11.893					---	---	137977	Protein-tyrosine-phosphatase OS=Homo sapiens OX=9606 GN=MTMR4 PE=1 SV=1													0	0	0	0	0	0	0	0	0	0	0	0					x
Q96RT8;A0A087X1Z1;A0A0G2JPW5;A0A0G2JQX1;A0A0G2JSA7;A0A0G2JR45;A0A0G2JRG1	3	0	9.8368					---	---	119176	Gamma-tubulin complex component 5 OS=Homo sapiens OX=9606 GN=TUBGCP5 PE=1 SV=1													0	0	0	0	0	0	0	0	0	0	0	0						x
E9PJX9;E9PJZ3;F5H290;P17097;E9PPK0	3	0	12.8555					---	---	80154.1	Zinc finger protein 7 OS=Homo sapiens OX=9606 GN=ZNF7 PE=1 SV=2													0	0	0	0	0	0	0	0	0	0	0	0						x
A0A1B0GU06;A0A1B0GVJ1;A0A1B0GVA3	3	0	14.0083					---	---	21703.3	Acid ceramidase OS=Homo sapiens OX=9606 GN=ASAH1 PE=1 SV=1													0	0	0	0	0	0	0	0	0	0	0	0						x
A0A1B0GTM3;A0A1B0GTP7;A0A1B0GTZ5;A0A1B0GUA4;A0A1B0GUB3;A0A1B0GVG2;A0A1B0GW68;E7EMM4;Q13510;A0A1B0GU62;A0A1B0GUE3;A0A1B0GUH5;A0A1B0GUW4;A0A1B0GVE7;A0A1B0GW48;A0A1B0GUJ3;A0A1B0GV95;A0A1B0GW66	3	0	14.1531					---	---	42866.4	Ceramidase OS=Homo sapiens OX=9606 GN=ASAH1 PE=1 SV=1													0	0	0	0	0	0	0	0	0	0	0	0						x
O95405	3	0	11.3255					---	---	159026	Zinc finger FYVE domain-containing protein 9 OS=Homo sapiens OX=9606 GN=ZFYVE9 PE=1 SV=2													0	0	0	0	0	0	0	0	0	0	0	0						x
A0A5F9ZHX9;Q9UHN1;A0A5F9ZH93;J3QRU9	3	0	13.5354					---	---	44916.8	DNA polymerase subunit gamma-2_ mitochondrial (Fragment) OS=Homo sapiens OX=9606 GN=POLG2 PE=1 SV=1													0	0	0	0	0	0	0	0	0	0	0	0					x	x
C9JEH3;C9JG97;Q13685;C9JTS3	3	0	16.8347					---	---	47506.4	Angio-associated migratory cell protein OS=Homo sapiens OX=9606 GN=AAMP PE=1 SV=1													0	0	0	0	0	0	0	0	0	0	0	0						x
A0A1P0AYU5;Q9BWM7;S4R3N9	3	0	23.8303					---	---	36321.1	Sidoreflexin OS=Homo sapiens OX=9606 GN=SFXN3 PE=1 SV=1													0	0	0	0	0	0	0	0	0	0	0	0						x
A0A0J9YXM6;Q562E7;E9PDG3	3	0	12.3331					---	---	213393	WD repeat-containing protein 81 OS=Homo sapiens OX=9606 GN=WDR81 PE=1 SV=1													0	0	0	0	0	0	0	0	0	0	0	0						x	x
Q96J94	3	0	9.0799					---	---	99515.8	Piwi-like protein 1 OS=Homo sapiens OX=9606 GN=PIWIL1 PE=1 SV=1													0	0	0	0	0	0	0	0	0	0	0	0						x
A5PLK6;H3BU64;A0A3B3ISC9	3	0	11.9076					---	---	126886	Regulator of G-protein signaling protein-like OS=Homo sapiens OX=9606 GN=RGSL1 PE=2 SV=1													0	0	0	0	0	0	0	0	0	0	0	0
Q86UV5;A0A0A0MRS6	3	0	16.0793					---	---	121142	Ubiquitin carboxyl-terminal hydrolase 48 OS=Homo sapiens OX=9606 GN=USP48 PE=1 SV=1													0	0	0	0	0	0	0	0	0	0	0	0					x	x
Q8IX12;A0A0C4DGG8;F5H2E6	3	0	11.6474					---	---	133506	Cell division cycle and apoptosis regulator protein 1 OS=Homo sapiens OX=9606 GN=CCAR1 PE=1 SV=2													0	0	0	0	0	0	0	0	0	0	0	0					x		x	x
Q96C19	3	0	13.0847					---	---	26811.4	EF-hand domain-containing protein D2 OS=Homo sapiens OX=9606 GN=EFHD2 PE=1 SV=1													0	0	0	0	0	0	0	0	0	0	0	0
H0YD13;P16070;E9PKC6;H0Y2P0;H0Y5E4;H0YCV9;H0YDW7;Q86UZ1;H0YDX6;H0YE40	3	0	16.1121					---	---	23082.5	CD44 antigen OS=Homo sapiens OX=9606 GN=CD44 PE=1 SV=2													0	0	0	0	0	0	0	0	0	0	0	0
A0A0B4J1Y2;A0A804HK20;Q8NDW8	3	0	12.0843					---	---	131112	Tetratricopeptide repeat protein 21A OS=Homo sapiens OX=9606 GN=TTC21A PE=1 SV=1													0	0	0	0	0	0	0	0	0	0	0	0					x
A6NFX8;Q9UKK9;A6NCQ0;A6NJU6;C9JYY9	3	0	17.7148					---	---	26180.7	ADP-sugar pyrophosphatase OS=Homo sapiens OX=9606 GN=NUDT5 PE=1 SV=1													0	0	0	0	0	0	0	0	0	0	0	0							x
H0Y517;H7C1U3;Q5T0F9	3	0	11.3466					---	---	69720.3	Coiled-coil and C2 domain-containing protein 1B (Fragment) OS=Homo sapiens OX=9606 GN=CC2D1B PE=1 SV=1													0	0	0	0	0	0	0	0	0	0	0	0
Q14896	3	0	11.928					---	---	141960	Myosin-binding protein C_ cardiac-type OS=Homo sapiens OX=9606 GN=MYBPC3 PE=1 SV=4													0	0	0	0	0	0	0	0	0	0	0	0
Q8IYF3	3	0	13.7794					---	---	109087	Testis-expressed protein 11 OS=Homo sapiens OX=9606 GN=TEX11 PE=1 SV=3													0	0	0	0	0	0	0	0	0	0	0	0						x
A0A2R8YGP0;A0A3B3ISV0	3	0	13.0164					---	---	26570.4	Serine protease-like protein 51 OS=Homo sapiens OX=9606 GN=PRSS51 PE=4 SV=1													0	0	0	0	0	0	0	0	0	0	0	0						x
Q8N309	3	0	10.303					---	---	73535.1	Leucine-rich repeat-containing protein 43 OS=Homo sapiens OX=9606 GN=LRRC43 PE=2 SV=2													0	0	0	0	0	0	0	0	0	0	0	0
A0A6Q8PF39;Q9H714;A0A6Q8PH05;A8XR14;E7EMA2	3	0	12.1834					---	---	53200.7	Protein-associated with UVRAG as autophagy enhancer OS=Homo sapiens OX=9606 GN=RUBCNL PE=1 SV=1													0	0	0	0	0	0	0	0	0	0	0	0						x		x
A0A590UK15;Q13423;A0A590UJM2;A0A590UK29;A0A590UJA4;A0A590UKC7;D6RAI5;D6RHU2;E9PCX7	3	0	13.0968					---	---	108796	Proton-translocating NAD(P)(+) transhydrogenase OS=Homo sapiens OX=9606 GN=NNT PE=1 SV=1													0	0	0	0	0	0	0	0	0	0	0	0
Q9C037	3	0	10.653					---	---	58316.5	E3 ubiquitin-protein ligase TRIM4 OS=Homo sapiens OX=9606 GN=TRIM4 PE=1 SV=2													0	0	0	0	0	0	0	0	0	0	0	0					x	x
D3DX46;Q13368;A0A0C4DGP3	3	0	16.9846					---	---	69345.7	MAGUK p55 subfamily member 3 OS=Homo sapiens OX=9606 GN=MPP3 PE=1 SV=1													0	0	0	0	0	0	0	0	0	0	0	0						x
Q9NW82	3	0	13.1109					---	---	73942.6	WD repeat-containing protein 70 OS=Homo sapiens OX=9606 GN=WDR70 PE=1 SV=1													0	0	0	0	0	0	0	0	0	0	0	0
Q9Y5S8;A6NGA6	3	0	12.67					---	---	65783.6	NADPH oxidase 1 OS=Homo sapiens OX=9606 GN=NOX1 PE=1 SV=2													0	0	0	0	0	0	0	0	0	0	0	0
K7EPK2	3	0	15.6226					---	---	18955.9	Asparagine--tRNA ligase_ cytoplasmic (Fragment) OS=Homo sapiens OX=9606 GN=NARS1 PE=1 SV=1													0	0	0	0	0	0	0	0	0	0	0	0							x
B1APH4;A0A494C0H0	3	0	12.9594					---	---	52536.4	Putative zinc finger protein 487 OS=Homo sapiens OX=9606 GN=ZNF487 PE=5 SV=3													0	0	0	0	0	0	0	0	0	0	0	0
P09012;M0QZG7;M0R268;M0QXK2;M0R0G9;M0R221;M0R2B8	3	0	15.6228					---	---	31279.6	U1 small nuclear ribonucleoprotein A OS=Homo sapiens OX=9606 GN=SNRPA PE=1 SV=3													0	0	0	0	0	0	0	0	0	0	0	0
Q5TIA1	3	0	20.6648					---	---	142986	Meiosis inhibitor protein 1 OS=Homo sapiens OX=9606 GN=MEI1 PE=1 SV=2													0	0	0	0	0	0	0	0	0	0	0	0						x
A0A2R8Y566;Q9P260	3	0	10.9391					---	---	135501	RAB11-binding protein RELCH OS=Homo sapiens OX=9606 GN=RELCH PE=1 SV=1													0	0	0	0	0	0	0	0	0	0	0	0						x
K7EPJ1;Q16763	3	0	23.6497					---	---	22618.8	Ubiquitin-conjugating enzyme E2 S (Fragment) OS=Homo sapiens OX=9606 GN=UBE2S PE=1 SV=1													0	0	0	0	0	0	0	0	0	0	0	0
A3KMH1	3	0	12.4846					---	---	215851	von Willebrand factor A domain-containing protein 8 OS=Homo sapiens OX=9606 GN=VWA8 PE=1 SV=2													0	0	0	0	0	0	0	0	0	0	0	0							x
P57679	3	0	13.0774					---	---	112960	Ellis-van Creveld syndrome protein OS=Homo sapiens OX=9606 GN=EVC PE=1 SV=1													0	0	0	0	0	0	0	0	0	0	0	0
O00422;H7BZW6;U3KPY7;U3KQ12	3	0	15.4725					---	---	17618.1	Histone deacetylase complex subunit SAP18 OS=Homo sapiens OX=9606 GN=SAP18 PE=1 SV=1													0	0	0	0	0	0	0	0	0	0	0	0						x	x
O94829	3	0	12.3425					---	---	109393	Importin-13 OS=Homo sapiens OX=9606 GN=IPO13 PE=1 SV=3													0	0	0	0	0	0	0	0	0	0	0	0						x
Q13144;A0A3B3ISM8;A0A3B3ISX3;A0A3B3ITG6;A0A3B3ITQ2;A0A3B3IUB1;A0A3B3IUF2;A0A3B3ISV1	3	0	14.985					---	---	81121.3	Translation initiation factor eIF-2B subunit epsilon OS=Homo sapiens OX=9606 GN=EIF2B5 PE=1 SV=3													0	0	0	0	0	0	0	0	0	0	0	0
Q9BTV4	3	0	14.9243					---	---	44932.7	Transmembrane protein 43 OS=Homo sapiens OX=9606 GN=TMEM43 PE=1 SV=1													0	0	0	0	0	0	0	0	0	0	0	0
Q86VW1;C9JGT0;C9JU94;X6RE50	3	0	13.1656					---	---	65355.6	Solute carrier family 22 member 16 OS=Homo sapiens OX=9606 GN=SLC22A16 PE=1 SV=1													0	0	0	0	0	0	0	0	0	0	0	0						x
C9JXG8;F6WQW2;P43487;C9JGV6;C9JDM3;C9JIC6;C9JJ34	3	0	18.6058					---	---	17071.5	Ran-specific GTPase-activating protein (Fragment) OS=Homo sapiens OX=9606 GN=RANBP1 PE=1 SV=2													0	0	0	0	0	0	0	0	0	0	0	0
A0A804HK63;Q86XK2	3	0	11.1546					---	---	98875.1	F-box only protein 11 OS=Homo sapiens OX=9606 GN=FBXO11 PE=1 SV=1													0	0	0	0	0	0	0	0	0	0	0	0					x		x
P57071;E7ER26;Q4W8S1	3	0	10.8466					---	---	172235	PR domain zinc finger protein 15 OS=Homo sapiens OX=9606 GN=PRDM15 PE=1 SV=4													0	0	0	0	0	0	0	0	0	0	0	0						x
O75319;H7C0E6	3	0	11.6181					---	---	44166.6	RNA/RNP complex-1-interacting phosphatase OS=Homo sapiens OX=9606 GN=DUSP11 PE=1 SV=2													0	0	0	0	0	0	0	0	0	0	0	0						x
A0A087X118;A0A6Q8PF29;A0A6Q8PF44;A0A6Q8PF91;A0A6Q8PFB9;A0A6Q8PFJ1;A0A6Q8PFN5;A0A6Q8PFW4;A0A6Q8PFY4;A0A6Q8PG64;A0A6Q8PGC7;A0A6Q8PGN3;A0A6Q8PGU8;A0A6Q8PGX4;A0A6Q8PGY8;A0A6Q8PH25;A0A6Q8PH52;A0A6Q8PH59;A0A6Q8PH63;A0A6Q8PH71;A0A6Q8PHA2;A0A6Q8PHG2;Q27J81;A0A6Q8PEY5;A0A6Q8PEY8	3	0	15.0447					---	---	115697	Inverted formin-2 OS=Homo sapiens OX=9606 GN=INF2 PE=1 SV=1													0	0	0	0	0	0	0	0	0	0	0	0						x
Q9BW92;U3KQG0;F6S7Q7	3	0	13.6151					---	---	81891.6	Threonine--tRNA ligase_ mitochondrial OS=Homo sapiens OX=9606 GN=TARS2 PE=1 SV=1													0	0	0	0	0	0	0	0	0	0	0	0						x
Q9HB96;A0A3B3ITU7	3	0	10.8156					---	---	59452.4	Fanconi anemia group E protein OS=Homo sapiens OX=9606 GN=FANCE PE=1 SV=1													0	0	0	0	0	0	0	0	0	0	0	0
A0A3B3ISF0;Q659C4;A0A3B3ISF8;A0A3B3IT29;D6R9W6;D6RJB0;G3V0E9;H0Y9K3	3	0	11.3809					---	---	126777	La-related protein 1B OS=Homo sapiens OX=9606 GN=LARP1B PE=1 SV=1													0	0	0	0	0	0	0	0	0	0	0	0						x
K7ERF1;Q9UBQ5;K7ES31;A0A087WVB9;K7EQM4	3	0	21.3921					---	---	22323.4	Eukaryotic translation initiation factor 3 subunit K OS=Homo sapiens OX=9606 GN=EIF3K PE=1 SV=1													0	0	0	0	0	0	0	0	0	0	0	0						x
P12532;P17540	3	0	11.9816					---	---	47436	Creatine kinase U-type_ mitochondrial OS=Homo sapiens OX=9606 GN=CKMT1A PE=1 SV=1													0	0	0	0	0	0	0	0	0	0	0	0						x
Q96I24	3	0	16.8587					---	---	61982.7	Far upstream element-binding protein 3 OS=Homo sapiens OX=9606 GN=FUBP3 PE=1 SV=2													0	0	0	0	0	0	0	0	0	0	0	0					x
Q00872;F8VZY0;F8VZE0;F8W1Z9;G3V1V7	3	0	13.1715					---	---	129321	Myosin-binding protein C_ slow-type OS=Homo sapiens OX=9606 GN=MYBPC1 PE=1 SV=2													0	0	0	0	0	0	0	0	0	0	0	0
Q8TD16	3	0	11.3482					---	---	93761.4	Protein bicaudal D homolog 2 OS=Homo sapiens OX=9606 GN=BICD2 PE=1 SV=1													0	0	0	0	0	0	0	0	0	0	0	0
Q00526;K7EJ83;F5H5B4;Q13043	3	0	16.4892					---	---	35159.9	Cyclin-dependent kinase 3 OS=Homo sapiens OX=9606 GN=CDK3 PE=1 SV=1													0	0	0	0	0	0	0	0	0	0	0	0								x
Q13255	3	0	13.0663					---	---	134239	Metabotropic glutamate receptor 1 OS=Homo sapiens OX=9606 GN=GRM1 PE=1 SV=3													0	0	0	0	0	0	0	0	0	0	0	0					x	x	x
Q8IWV8	3	0	11.9708					---	---	203960	E3 ubiquitin-protein ligase UBR2 OS=Homo sapiens OX=9606 GN=UBR2 PE=1 SV=1													0	0	0	0	0	0	0	0	0	0	0	0
Q9UJX3	3	0	13.5029					---	---	63760.6	Anaphase-promoting complex subunit 7 OS=Homo sapiens OX=9606 GN=ANAPC7 PE=1 SV=5													0	0	0	0	0	0	0	0	0	0	0	0					x		x
Q7L5N7	3	0	12.7098					---	---	60835.3	Lysophosphatidylcholine acyltransferase 2 OS=Homo sapiens OX=9606 GN=LPCAT2 PE=1 SV=1													0	0	0	0	0	0	0	0	0	0	0	0
O15287;C9JSE3;F8WC08	3	0	13.3391					---	---	69466.1	Fanconi anemia group G protein OS=Homo sapiens OX=9606 GN=FANCG PE=1 SV=1													0	0	0	0	0	0	0	0	0	0	0	0						x
O14802	3	0	14.0987					---	---	157638	DNA-directed RNA polymerase III subunit RPC1 OS=Homo sapiens OX=9606 GN=POLR3A PE=1 SV=2													0	0	0	0	0	0	0	0	0	0	0	0							x
Q14684	3	0	12.8609					---	---	84826.8	Ribosomal RNA processing protein 1 homolog B OS=Homo sapiens OX=9606 GN=RRP1B PE=1 SV=3													0	0	0	0	0	0	0	0	0	0	0	0					x	x
Q8N823;M0QYR0	3	0	14.3629					---	---	84186.9	Zinc finger protein 611 OS=Homo sapiens OX=9606 GN=ZNF611 PE=1 SV=2													0	0	0	0	0	0	0	0	0	0	0	0
C9JNG9	3	0	11.7169					---	---	77287.2	Collagen alpha-3(VI) chain (Fragment) OS=Homo sapiens OX=9606 GN=COL6A3 PE=1 SV=1													0	0	0	0	0	0	0	0	0	0	0	0							x
A0A590UJ21;A0A590UJ50;A0A590UJ56;A0A590UJC4;A0A590UJM8;A0A590UJR3;A0A590UK34;Q13616	3	0	8.8007					---	---	84961.9	Cullin-1 OS=Homo sapiens OX=9606 GN=CUL1 PE=1 SV=1													0	0	0	0	0	0	0	0	0	0	0	0						x
Q9P2F6	3	0	10.4102					---	---	134148	Rho GTPase-activating protein 20 OS=Homo sapiens OX=9606 GN=ARHGAP20 PE=1 SV=2													0	0	0	0	0	0	0	0	0	0	0	0						x
A0A3B3ISG8;Q16795	3	0	18.0743					---	---	64901.9	Ricin B-type lectin domain-containing protein OS=Homo sapiens OX=9606 PE=1 SV=1													0	0	0	0	0	0	0	0	0	0	0	0
Q2M385	3	0	12.396					---	---	79613.7	Macrophage-expressed gene 1 protein OS=Homo sapiens OX=9606 GN=MPEG1 PE=1 SV=1													0	0	0	0	0	0	0	0	0	0	0	0						x
P09758	3	0	17.1858					---	---	36393.8	Tumor-associated calcium signal transducer 2 OS=Homo sapiens OX=9606 GN=TACSTD2 PE=1 SV=3													0	0	0	0	0	0	0	0	0	0	0	0						x
Q8NEP9	3	0	11.42					---	---	75251.5	Zinc finger protein 555 OS=Homo sapiens OX=9606 GN=ZNF555 PE=1 SV=4													0	0	0	0	0	0	0	0	0	0	0	0						x
G5EA30;Q92879;E9PKA1;E9PKU1;E9PQK4;E9PSH0;F5H0D8;F5H4Y5	3	0	19.2556					---	---	55599.2	CUG triplet repeat_ RNA binding protein 1_ isoform CRA_c OS=Homo sapiens OX=9606 GN=CELF1 PE=1 SV=1													0	0	0	0	0	0	0	0	0	0	0	0						x
E5RI93;A0A494BZV7	3	0	10.4221					---	---	186176	Zinc finger homeobox protein 4 (Fragment) OS=Homo sapiens OX=9606 GN=ZFHX4 PE=1 SV=2													0	0	0	0	0	0	0	0	0	0	0	0
A0A0A0MRC0	3	0	11.7836					---	---	149932	Protocadherin-23 OS=Homo sapiens OX=9606 GN=DCHS2 PE=1 SV=1													0	0	0	0	0	0	0	0	0	0	0	0						x
G5EA03	3	0	10.8392					---	---	165922	LIM and calponin homology domains-containing protein 1 OS=Homo sapiens OX=9606 GN=LIMCH1 PE=1 SV=1													0	0	0	0	0	0	0	0	0	0	0	0						x	x
Q9H069;J3QRH8;J3KRB8;J3QRC9;J3QS14;J3QSG4	3	0	13.8672					---	---	61567.9	Dynein regulatory complex subunit 3 OS=Homo sapiens OX=9606 GN=DRC3 PE=1 SV=2													0	0	0	0	0	0	0	0	0	0	0	0							x	x
O00264	3	0	17.9698					---	---	21785.2	Membrane-associated progesterone receptor component 1 OS=Homo sapiens OX=9606 GN=PGRMC1 PE=1 SV=3													0	0	0	0	0	0	0	0	0	0	0	0						x
E9PGK7;O94759	3	0	17.423					---	---	178362	Transient receptor potential cation channel subfamily M member 2 OS=Homo sapiens OX=9606 GN=TRPM2 PE=1 SV=1													0	0	0	0	0	0	0	0	0	0	0	0					x		x
Q5TDH0;H0YI90;H0YII4	3	0	11.8201					---	---	44978.9	Protein DDI1 homolog 2 OS=Homo sapiens OX=9606 GN=DDI2 PE=1 SV=1													0	0	0	0	0	0	0	0	0	0	0	0						x	x
A0A1B0GUA8	3	0	11.5194					---	---	208877	Kinesin-like protein KIF13A OS=Homo sapiens OX=9606 GN=KIF13A PE=1 SV=1													0	0	0	0	0	0	0	0	0	0	0	0							x
P46937;H0YCI3	3	0	13.5794					---	---	54518.7	Transcriptional coactivator YAP1 OS=Homo sapiens OX=9606 GN=YAP1 PE=1 SV=2													0	0	0	0	0	0	0	0	0	0	0	0
O14514;A0A2R8Y5M7	3	0	12.7336					---	---	176980	Adhesion G protein-coupled receptor B1 OS=Homo sapiens OX=9606 GN=ADGRB1 PE=1 SV=2													0	0	0	0	0	0	0	0	0	0	0	0						x
Q9ULH0;A0A1W2PPB7;E9PH70;H0Y8E4	3	0	13.4092					---	---	198139	Kinase D-interacting substrate of 220 kDa OS=Homo sapiens OX=9606 GN=KIDINS220 PE=1 SV=3													0	0	0	0	0	0	0	0	0	0	0	0
A6NES4;A0A087WT58	3	0	18.2629					---	---	191614	Maestro heat-like repeat-containing protein family member 2A OS=Homo sapiens OX=9606 GN=MROH2A PE=4 SV=4													0	0	0	0	0	0	0	0	0	0	0	0					x	x
C9JU26;P56134	3	0	18.1321					---	---	11421.4	ATP synthase membrane subunit f OS=Homo sapiens OX=9606 GN=ATP5MF PE=1 SV=1													0	0	0	0	0	0	0	0	0	0	0	0
P55735;A8MXL6	3	0	15.2971					---	---	36053.8	Protein SEC13 homolog OS=Homo sapiens OX=9606 GN=SEC13 PE=1 SV=3													0	0	0	0	0	0	0	0	0	0	0	0						x
Q9UBL6;E9PJ31	3	0	13.0856					---	---	71434.5	Copine-7 OS=Homo sapiens OX=9606 GN=CPNE7 PE=1 SV=1													0	0	0	0	0	0	0	0	0	0	0	0						x
F8VRH0	4	0	29.8301					---	---	32320.6	Poly(rC)-binding protein 2 (Fragment) OS=Homo sapiens OX=9606 GN=PCBP2 PE=1 SV=2													0	0	0	0	0	0	0	0	0	0	0	0						x	x
F5GYZ5;F5H4R2;P04179;F5H3C5	3	0	15.5172					---	---	21161.9	Superoxide dismutase (Fragment) OS=Homo sapiens OX=9606 GN=SOD2 PE=1 SV=1													0	0	0	0	0	0	0	0	0	0	0	0
A0A3B3IRM5;P46439;Q5T8R1	3	0	20.6197					---	---	22616	Glutathione S-transferase (Fragment) OS=Homo sapiens OX=9606 GN=GSTM5 PE=1 SV=1													0	0	0	0	0	0	0	0	0	0	0	0
P28161;E9PHN6;E9PHN7;E9PLF1;F6XZQ7	3	0	18.8141					---	---	25915.8	Glutathione S-transferase Mu 2 OS=Homo sapiens OX=9606 GN=GSTM2 PE=1 SV=2													0	0	0	0	0	0	0	0	0	0	0	0
P51398;V9GYL9;V9GYA7;V9GZ03;V9GYJ9;V9GYW1;V9GZ61	3	0	15.8268					---	---	45908.7	28S ribosomal protein S29_ mitochondrial OS=Homo sapiens OX=9606 GN=DAP3 PE=1 SV=1													0	0	0	0	0	0	0	0	0	0	0	0						x	x
P0CG08;A0A087WW78;A0A087WW82;B7ZAQ6;E9PKY3;U3KPV2	3	0	18.7344					---	---	53202.3	Golgi pH regulator B OS=Homo sapiens OX=9606 GN=GPR89B PE=1 SV=1													0	0	0	0	0	0	0	0	0	0	0	0					x
P00568;Q5T9B7	3	0	19.9851					---	---	21748.9	Adenylate kinase isoenzyme 1 OS=Homo sapiens OX=9606 GN=AK1 PE=1 SV=3													0	0	0	0	0	0	0	0	0	0	0	0						x
A0A3B3IRM0	3	0	12.6727					---	---	71499.3	DnaJ homolog subfamily C member 13 OS=Homo sapiens OX=9606 GN=DNAJC13 PE=1 SV=1													0	0	0	0	0	0	0	0	0	0	0	0
Q9ULI0;C9J1G9	3	0	10.2621					---	---	166454	ATPase family AAA domain-containing protein 2B OS=Homo sapiens OX=9606 GN=ATAD2B PE=1 SV=3													0	0	0	0	0	0	0	0	0	0	0	0						x	x
A0A6Q8PF62;A0A6Q8PF70;A0A6Q8PF86;A0A6Q8PFJ3;A0A6Q8PG59;A0A6Q8PGB4;A0A6Q8PGM1;A0A6Q8PGP4;A0A6Q8PGY4;A0A6Q8PGY7;A0A6Q8PHA1;A0A6Q8PHB4;A0A6Q8PHC7;A0A6Q8PHH5;A0A6Q8PHK3;A0A6Q8PHM5;A0A6Q8PHP5;Q5TCS4;Q5TCS5;Q92562;A0A6Q8PG61;A0A6Q8PGL0;A0A6Q8PF27;A0A6Q8PGP1;A0A6Q8PGW0;A0A6Q8PGW5	3	0	11.8717					---	---	104183	Polyphosphoinositide phosphatase OS=Homo sapiens OX=9606 GN=FIG4 PE=1 SV=1													0	0	0	0	0	0	0	0	0	0	0	0
Q71RC2;A0A087WTL9;E5RHZ8;F8VY40;F8W1I4;F8W1Z5;Q8TBL5;Q96J85	3	0	12.6174					---	---	81280.4	La-related protein 4 OS=Homo sapiens OX=9606 GN=LARP4 PE=1 SV=3													0	0	0	0	0	0	0	0	0	0	0	0						x	x
E9PEJ6;H0Y547;H0Y8F0;P98196;H0Y624	3	0	12.4861					---	---	137501	Phospholipid-transporting ATPase OS=Homo sapiens OX=9606 GN=ATP11A PE=1 SV=1													0	0	0	0	0	0	0	0	0	0	0	0							x
Q3BBV0;S4R2X0;A0A075B757;A0A075B764;A0A075B7F7;A0A087WTG0;A0A087WTH4;A0A087WTQ0;A0A087WU30;A0A087WU97;A0A087WUF5;A0A087WUR2;A0A087WUW2;A0A087WV19;A0A087WVE3;A0A087WVG0;A0A087WVG8;A0A087WVV8;A0A087WW93;A0A087WWQ1;A0A087WY24;A0A087WY62;A0A087WYI5;A0A087WYQ9;A0A087WZE1;A0A087WZS8;A0A087X002;A0A087X0J8;A0A087X0Y3;A0A087X230;A0A494C053;A0A494C0A2;A0A494C1A6;H7BZX4;P0C2Y1;P0DPF3;Q3BBV2;Q5TAG4;Q86T75;Q8…	3	0	12.9897					---	---	141140	Neuroblastoma breakpoint family member 1 OS=Homo sapiens OX=9606 GN=NBPF1 PE=1 SV=2													0	0	0	0	0	0	0	0	0	0	0	0						x	x
Q92979;A0A087WVM7;A0A087WWQ2;V9GYP5	3	0	14.6909					---	---	26948.3	Ribosomal RNA small subunit methyltransferase NEP1 OS=Homo sapiens OX=9606 GN=EMG1 PE=1 SV=4													0	0	0	0	0	0	0	0	0	0	0	0						x
P51665;H3BNT7;H3BTM8;H3BQV2	3	0	18.6883					---	---	37082.5	26S proteasome non-ATPase regulatory subunit 7 OS=Homo sapiens OX=9606 GN=PSMD7 PE=1 SV=2													0	0	0	0	0	0	0	0	0	0	0	0
E9PEI2;Q9BQW3;A0A0A0MSW2	3	0	12.8416					---	---	64714.3	Transcription factor COE4 OS=Homo sapiens OX=9606 GN=EBF4 PE=1 SV=1													0	0	0	0	0	0	0	0	0	0	0	0						x	x
C9IZ01;F8WAU4;Q96RP9	3	0	13.6541					---	---	66491.1	Elongation factor G_ mitochondrial OS=Homo sapiens OX=9606 GN=GFM1 PE=1 SV=1													0	0	0	0	0	0	0	0	0	0	0	0
P30085;Q5T0D2;A0A494BXC7	3	0	24.6653					---	---	22450.5	UMP-CMP kinase OS=Homo sapiens OX=9606 GN=CMPK1 PE=1 SV=3													0	0	0	0	0	0	0	0	0	0	0	0
H9KV53;Q5U5Z8;F6U0I4;E9PR59	3	0	16.1758					---	---	105605	Cytosolic carboxypeptidase 2 OS=Homo sapiens OX=9606 GN=AGBL2 PE=1 SV=1													0	0	0	0	0	0	0	0	0	0	0	0
Q9BY12	3	0	15.8259					---	---	159941	S phase cyclin A-associated protein in the endoplasmic reticulum OS=Homo sapiens OX=9606 GN=SCAPER PE=1 SV=2													0	0	0	0	0	0	0	0	0	0	0	0
O14529;F5GWR6	3	0	16.2702					---	---	162190	Homeobox protein cut-like 2 OS=Homo sapiens OX=9606 GN=CUX2 PE=1 SV=4													0	0	0	0	0	0	0	0	0	0	0	0
P23468;F5GWR7;Q3KPI9;A0A1B0GU15	3	0	13.6142					---	---	215787	Receptor-type tyrosine-protein phosphatase delta OS=Homo sapiens OX=9606 GN=PTPRD PE=1 SV=2													0	0	0	0	0	0	0	0	0	0	0	0								x
H0Y6Z7;H0Y7Z9;P10586;H0Y380;H0Y4H1	3	0	12.0587					---	---	175694	Protein-tyrosine-phosphatase (Fragment) OS=Homo sapiens OX=9606 GN=PTPRF PE=1 SV=1													0	0	0	0	0	0	0	0	0	0	0	0								x
Q96NH3	3	0	10.5047					---	---	146752	Protein broad-minded OS=Homo sapiens OX=9606 GN=TBC1D32 PE=1 SV=4													0	0	0	0	0	0	0	0	0	0	0	0						x		x
A0A494C1N0;P26885	3	0	16.1338					---	---	18733.7	Peptidylprolyl isomerase OS=Homo sapiens OX=9606 GN=FKBP2 PE=1 SV=1													0	0	0	0	0	0	0	0	0	0	0	0							x
A0A1W2PPZ5;A0A1W2PRL9;P23193;E5RIS7	3	0	19.0549					---	---	34391.9	Transcription elongation factor OS=Homo sapiens OX=9606 GN=TCEA1 PE=1 SV=1													0	0	0	0	0	0	0	0	0	0	0	0						x
Q9NR45	3	0	19.0866					---	---	40763.8	Sialic acid synthase OS=Homo sapiens OX=9606 GN=NANS PE=1 SV=2													0	0	0	0	0	0	0	0	0	0	0	0						x
P56545	3	0	11.909					---	---	49458.2	C-terminal-binding protein 2 OS=Homo sapiens OX=9606 GN=CTBP2 PE=1 SV=1													0	0	0	0	0	0	0	0	0	0	0	0						x
Q86TE4	3	0	14.3115					---	---	39299.9	Leucine zipper protein 2 OS=Homo sapiens OX=9606 GN=LUZP2 PE=2 SV=2													0	0	0	0	0	0	0	0	0	0	0	0
A6NE52	3	0	12.362					---	---	182531	WD repeat-containing protein 97 OS=Homo sapiens OX=9606 GN=WDR97 PE=2 SV=2													0	0	0	0	0	0	0	0	0	0	0	0						x
E5RFQ1;Q9UH73;A0A6I8PR97;A0A6I8PRX3	3	0	12.4816					---	---	58118	Transcription factor COE1 OS=Homo sapiens OX=9606 GN=EBF1 PE=1 SV=1													0	0	0	0	0	0	0	0	0	0	0	0
O95428;B5MDP7;G3V5P6	3	0	12.4499					---	---	141692	Papilin OS=Homo sapiens OX=9606 GN=PAPLN PE=2 SV=4													0	0	0	0	0	0	0	0	0	0	0	0						x
Q9NQ29;A8MYV2;B8ZZ10;A0A0A6YYJ8;Q9Y383	3	0	12.381					---	---	44127.2	Putative RNA-binding protein Luc7-like 1 OS=Homo sapiens OX=9606 GN=LUC7L PE=1 SV=1													0	0	0	0	0	0	0	0	0	0	0	0						x
Q5VYS8;A0A0C4DFW3;X6R3Q3	3	0	12.0465					---	---	173396	Terminal uridylyltransferase 7 OS=Homo sapiens OX=9606 GN=TUT7 PE=1 SV=1													0	0	0	0	0	0	0	0	0	0	0	0						x
F8W6G1;Q9UHY1;C9JHZ6	3	0	12.3179					---	---	61400.2	Nuclear receptor-binding protein OS=Homo sapiens OX=9606 GN=NRBP1 PE=1 SV=1													0	0	0	0	0	0	0	0	0	0	0	0						x	x
P04839	3	0	14.5294					---	---	66248.5	Cytochrome b-245 heavy chain OS=Homo sapiens OX=9606 GN=CYBB PE=1 SV=2													0	0	0	0	0	0	0	0	0	0	0	0						x
Q8NFY4;H0YMV0	3	0	10.3214					---	---	121127	Semaphorin-6D OS=Homo sapiens OX=9606 GN=SEMA6D PE=1 SV=1													0	0	0	0	0	0	0	0	0	0	0	0						x
A0A1B0GTN0;A0A1B0GUN6;A0A1B0GW98;Q01668;Q59GD8	3	0	14.8906					---	---	248765	Voltage-dependent L-type calcium channel subunit alpha OS=Homo sapiens OX=9606 GN=CACNA1D PE=1 SV=1													0	0	0	0	0	0	0	0	0	0	0	0
Q9Y4C4	3	0	9.3798					---	---	118034	Malignant fibrous histiocytoma-amplified sequence 1 OS=Homo sapiens OX=9606 GN=MFHAS1 PE=1 SV=2													0	0	0	0	0	0	0	0	0	0	0	0
Q8TBC4	3	0	13.9547					---	---	52536.8	NEDD8-activating enzyme E1 catalytic subunit OS=Homo sapiens OX=9606 GN=UBA3 PE=1 SV=2													0	0	0	0	0	0	0	0	0	0	0	0							x
Q6PKG0;A0A0B4J210;E5RH50	3	0	14.2167					---	---	123910	La-related protein 1 OS=Homo sapiens OX=9606 GN=LARP1 PE=1 SV=2													0	0	0	0	0	0	0	0	0	0	0	0
A0A7I2YQL4	3	0	15.0199					---	---	40423.7	Histone-lysine N-methyltransferase ASH1L (Fragment) OS=Homo sapiens OX=9606 GN=ASH1L PE=1 SV=1													0	0	0	0	0	0	0	0	0	0	0	0
A0A087WXB0;O15126;A0A087WU14	3	0	13.1307					---	---	35445.6	Secretory carrier-associated membrane protein OS=Homo sapiens OX=9606 GN=SCAMP1 PE=1 SV=1													0	0	0	0	0	0	0	0	0	0	0	0
Q00535	3	0	11.2521					---	---	33760.7	Cyclin-dependent-like kinase 5 OS=Homo sapiens OX=9606 GN=CDK5 PE=1 SV=3													0	0	0	0	0	0	0	0	0	0	0	0						x
F8VU11;Q6NWY9	3	0	14.0837					---	---	101694	PRP40 pre-mRNA processing factor 40 homolog B (Yeast)_ isoform CRA_a OS=Homo sapiens OX=9606 GN=PRPF40B PE=1 SV=2													0	0	0	0	0	0	0	0	0	0	0	0
E9PFD7;P00533;Q504U8	3	0	12.9638					---	---	132476	Receptor protein-tyrosine kinase OS=Homo sapiens OX=9606 GN=EGFR PE=1 SV=3													0	0	0	0	0	0	0	0	0	0	0	0						x
Q14831;H7C3K2;A0A0A0MSC3;C9JMT3;C9JU97	3	0	12.9978					---	---	103848	Metabotropic glutamate receptor 7 OS=Homo sapiens OX=9606 GN=GRM7 PE=1 SV=1													0	0	0	0	0	0	0	0	0	0	0	0						x
G5E9C5;O76074;C9JGT3	2	0	9.4441					---	---	95056	Phosphodiesterase OS=Homo sapiens OX=9606 GN=PDE5A PE=1 SV=1													0	0	0	0	0	0	0	0	0	0	0	0						x
A0A3B3IRZ5;Q8IYE1	3	0	14.9686					---	---	83763.1	Uncharacterized protein OS=Homo sapiens OX=9606 PE=4 SV=1													0	0	0	0	0	0	0	0	0	0	0	0
E7ENJ6;K7EJL1;Q9BXS5	3	0	21.235					---	---	42807.3	AP-1 complex subunit mu-1 OS=Homo sapiens OX=9606 GN=AP1M1 PE=1 SV=1													0	0	0	0	0	0	0	0	0	0	0	0					x
A8MT70	2	0	16.7276					---	---	92509.7	Zinc finger B-box domain-containing protein 1 OS=Homo sapiens OX=9606 GN=ZBBX PE=2 SV=3													0	0	0	0	0	0	0	0	0	0	0	0
K7EQS2	2	0	9.6393					---	---	29224.5	RUN domain-containing protein 1 (Fragment) OS=Homo sapiens OX=9606 GN=RUNDC1 PE=1 SV=1													0	0	0	0	0	0	0	0	0	0	0	0
Q14344	4	0	24.7995					---	---	44391.8	Guanine nucleotide-binding protein subunit alpha-13 OS=Homo sapiens OX=9606 GN=GNA13 PE=1 SV=2													0	0	0	0	0	0	0	0	0	0	0	0						x
A0A7I2V5R6;Q5JWE9;Q5JWF2;H0Y7E8;A0A590UJX6	4	0	33.813					---	---	111853	Guanine nucleotide-binding protein G(s) subunit alpha isoforms short OS=Homo sapiens OX=9606 GN=GNAS PE=1 SV=2													0	0	0	0	0	0	0	0	0	0	0	0
E9PMJ1	2	0	15.903					---	---	19478.1	Ras-related protein Rab-30 (Fragment) OS=Homo sapiens OX=9606 GN=RAB30 PE=1 SV=1													0	0	0	0	0	0	0	0	0	0	0	0						x
P06213	4	0	14.1951					---	---	159013	Insulin receptor OS=Homo sapiens OX=9606 GN=INSR PE=1 SV=4													0	0	0	0	0	0	0	0	0	0	0	0							x
Q96DA2	2	0	15.56					---	---	24850.3	Ras-related protein Rab-39B OS=Homo sapiens OX=9606 GN=RAB39B PE=1 SV=1													0	0	0	0	0	0	0	0	0	0	0	0
Q08881	4	0	16.8268					---	---	72743.5	Tyrosine-protein kinase ITK/TSK OS=Homo sapiens OX=9606 GN=ITK PE=1 SV=1													0	0	0	0	0	0	0	0	0	0	0	0
A0A2R8Y4T1;A0A494C067;A0A804HI61;E9PF55;E9PGF5;Q9HBL0	4	0	17.171					---	---	201148	Tensin-1 OS=Homo sapiens OX=9606 GN=TNS1 PE=1 SV=1													0	0	0	0	0	0	0	0	0	0	0	0
Q14964	2	0	16.0213					---	---	25405.9	Ras-related protein Rab-39A OS=Homo sapiens OX=9606 GN=RAB39A PE=1 SV=2													0	0	0	0	0	0	0	0	0	0	0	0
H0YN26;P39687;O43423	4	0	38.185					---	---	20111.4	Acidic leucine-rich nuclear phosphoprotein 32 family member A OS=Homo sapiens OX=9606 GN=ANP32A PE=1 SV=1													0	0	0	0	0	0	0	0	0	0	0	0						x	x
A0A0B4J1T8;Q9UF33	4	0	16.3137					---	---	128330	Receptor protein-tyrosine kinase OS=Homo sapiens OX=9606 GN=EPHA6 PE=1 SV=1													0	0	0	0	0	0	0	0	0	0	0	0							x
P09497;D6RJD1	4	0	22.0568					---	---	25304.6	Clathrin light chain B OS=Homo sapiens OX=9606 GN=CLTB PE=1 SV=1													0	0	0	0	0	0	0	0	0	0	0	0						x		x
M0R2C6;M0QYI3;M0QZ95;M0R259	4	0	20.3144					---	---	66277	Seryl-tRNA synthetase (Fragment) OS=Homo sapiens OX=9606 PE=3 SV=1													0	0	0	0	0	0	0	0	0	0	0	0						x
H0Y3V4	4	0	33.2141					---	---	17176.7	Importin-5 (Fragment) OS=Homo sapiens OX=9606 GN=IPO5 PE=1 SV=2													0	0	0	0	0	0	0	0	0	0	0	0						x
A0A7I2V412;Q9P0M6;A0A7I2V423;A0A7I2YQD6;Q5SQT3	4	0	24.5612					---	---	36506.3	Core histone macro-H2A.2 OS=Homo sapiens OX=9606 GN=MACROH2A2 PE=1 SV=1													0	0	0	0	0	0	0	0	0	0	0	0							x
Q9UQE7	4	0	21.9608					---	---	141941	Structural maintenance of chromosomes protein 3 OS=Homo sapiens OX=9606 GN=SMC3 PE=1 SV=2													0	0	0	0	0	0	0	0	0	0	0	0
A0A0A0MTI5;B8ZWD1;P07108	5	0	33.7049					---	---	16072.7	Acyl-CoA-binding protein OS=Homo sapiens OX=9606 GN=DBI PE=1 SV=1													0	0	0	0	0	0	0	0	0	0	0	0					x
Q9ULE0	4	0	15.2849					---	---	123817	Protein WWC3 OS=Homo sapiens OX=9606 GN=WWC3 PE=1 SV=3													0	0	0	0	0	0	0	0	0	0	0	0
Q15050	4	0	19.5628					---	---	41250.4	Ribosome biogenesis regulatory protein homolog OS=Homo sapiens OX=9606 GN=RRS1 PE=1 SV=2													0	0	0	0	0	0	0	0	0	0	0	0							x
Q06187;Q5JY90;U3NG26	2	0	7.25					---	---	76965.7	Tyrosine-protein kinase BTK OS=Homo sapiens OX=9606 GN=BTK PE=1 SV=3													0	0	0	0	0	0	0	0	0	0	0	0
Q9UM00;J3KS45;J3QQY2	4	0	23.2427					---	---	27478.3	Calcium load-activated calcium channel OS=Homo sapiens OX=9606 GN=TMCO1 PE=1 SV=2													0	0	0	0	0	0	0	0	0	0	0	0						x
Q8WZ64;A0A0C4DGW1	4	0	15.1988					---	---	195220	Arf-GAP with Rho-GAP domain_ ANK repeat and PH domain-containing protein 2 OS=Homo sapiens OX=9606 GN=ARAP2 PE=1 SV=3													0	0	0	0	0	0	0	0	0	0	0	0							x
C9JRZ6;F8WAR4;Q9NX63;A0A286YEX5	2	0	10.9662					---	---	27038.2	MICOS complex subunit MIC19 OS=Homo sapiens OX=9606 GN=CHCHD3 PE=1 SV=2													0	0	0	0	0	0	0	0	0	0	0	0
O75382;A0A1W2PPI7	2	0	13.3204					---	---	81913.1	Tripartite motif-containing protein 3 OS=Homo sapiens OX=9606 GN=TRIM3 PE=1 SV=2													0	0	0	0	0	0	0	0	0	0	0	0
Q9UBQ7;U3KQ56	4	0	18.584					---	---	36067.5	Glyoxylate reductase/hydroxypyruvate reductase OS=Homo sapiens OX=9606 GN=GRHPR PE=1 SV=1													0	0	0	0	0	0	0	0	0	0	0	0						x
O95661	4	0	17.407					---	---	26203.4	GTP-binding protein Di-Ras3 OS=Homo sapiens OX=9606 GN=DIRAS3 PE=1 SV=1													0	0	0	0	0	0	0	0	0	0	0	0						x
P46721;C9JG34;C9JHU9;C9JSB7;C9JTF6;C9JUW6;C9K059;F5GXY6;F5H060	2	0	8.6819					---	---	75798.9	Solute carrier organic anion transporter family member 1A2 OS=Homo sapiens OX=9606 GN=SLCO1A2 PE=2 SV=1													0	0	0	0	0	0	0	0	0	0	0	0						x	x
A0A2R8Y560;A0A2R8YED2;Q6ZV50	2	0	9.8392					---	---	62733.9	DNA-binding protein RFX8 OS=Homo sapiens OX=9606 GN=RFX8 PE=4 SV=1													0	0	0	0	0	0	0	0	0	0	0	0
O60271;A0A087X2D8	4	0	15.7979					---	---	147004	C-Jun-amino-terminal kinase-interacting protein 4 OS=Homo sapiens OX=9606 GN=SPAG9 PE=1 SV=4													0	0	0	0	0	0	0	0	0	0	0	0
Q5SGD2	4	0	16.87					---	---	41281.2	Protein phosphatase 1L OS=Homo sapiens OX=9606 GN=PPM1L PE=1 SV=1													0	0	0	0	0	0	0	0	0	0	0	0
A0A2R8Y7R9;Q13136	4	0	12.1323					---	---	139036	Liprin-alpha-1 (Fragment) OS=Homo sapiens OX=9606 GN=PPFIA1 PE=1 SV=1													0	0	0	0	0	0	0	0	0	0	0	0							x
Q6GYQ0	4	0	14.3158					---	---	231714	Ral GTPase-activating protein subunit alpha-1 OS=Homo sapiens OX=9606 GN=RALGAPA1 PE=1 SV=1													0	0	0	0	0	0	0	0	0	0	0	0						x
P30837;A0A0U1RQK9	4	0	19.2473					---	---	57705.6	Aldehyde dehydrogenase X_ mitochondrial OS=Homo sapiens OX=9606 GN=ALDH1B1 PE=1 SV=4													0	0	0	0	0	0	0	0	0	0	0	0							x
Q9H307;G3V579;G3V5F0	2	0	8.771					---	---	81741.9	Pinin OS=Homo sapiens OX=9606 GN=PNN PE=1 SV=5													0	0	0	0	0	0	0	0	0	0	0	0
P11233;H7C3P7	4	0	26.0549					---	---	23737.9	Ras-related protein Ral-A OS=Homo sapiens OX=9606 GN=RALA PE=1 SV=1													0	0	0	0	0	0	0	0	0	0	0	0						x
A0A6Q8PF18;A0A6Q8PHG4;A0A6Q8PFL9;A0A0J9YX34;A0A6Q8PEY7;A0A6Q8PF63;A0A6Q8PF74;A0A6Q8PFB0;A0A6Q8PFI4;A0A6Q8PFM2;A0A6Q8PFS5;A0A6Q8PFX3;A0A6Q8PG16;A0A6Q8PGG4;A0A6Q8PH06;A0A6Q8PHE9;A0A6Q8PHR6;Q9C040;A0A6Q8PF82;A0A6Q8PFV0;A0A6Q8PG79;A0A6Q8PGE9;A0A6Q8PGL5;A0A6Q8PGR7;A0A6Q8PHG3	4	0	17.6683					---	---	100925	Uncharacterized protein OS=Homo sapiens OX=9606 PE=3 SV=1													0	0	0	0	0	0	0	0	0	0	0	0								x
O00505	4	0	18.907					---	---	58324.2	Importin subunit alpha-4 OS=Homo sapiens OX=9606 GN=KPNA3 PE=1 SV=2													0	0	0	0	0	0	0	0	0	0	0	0
Q9UDT6	4	0	18.5989					---	---	116294	CAP-Gly domain-containing linker protein 2 OS=Homo sapiens OX=9606 GN=CLIP2 PE=1 SV=1													0	0	0	0	0	0	0	0	0	0	0	0
Q49AG3	4	0	15.0812					---	---	80051.6	Zinc finger BED domain-containing protein 5 OS=Homo sapiens OX=9606 GN=ZBED5 PE=2 SV=2													0	0	0	0	0	0	0	0	0	0	0	0						x
A0A087X0Y2;A0A087X248;A0A087X2I9;A0A096LPD8;A0A804HJV1;A0A8C8KHL4;F5GWV3;F5H3N7;F5H8B4;O14607;A0A804HL26;A6NCS7	4	0	15.5988					---	---	157378	Histone demethylase UTY OS=Homo sapiens OX=9606 GN=UTY PE=1 SV=1													0	0	0	0	0	0	0	0	0	0	0	0						x
J3KRP0;Q96KN2	2	0	8.5171					---	---	52026.6	Beta-Ala-His dipeptidase OS=Homo sapiens OX=9606 GN=CNDP1 PE=1 SV=2													0	0	0	0	0	0	0	0	0	0	0	0
E9PD68;Q14194	4	0	22.675					---	---	62371.9	Dihydropyrimidinase-related protein 1 OS=Homo sapiens OX=9606 GN=CRMP1 PE=1 SV=1													0	0	0	0	0	0	0	0	0	0	0	0
O15173;U3KQM0	4	0	25.0801					---	---	23875.5	Membrane-associated progesterone receptor component 2 OS=Homo sapiens OX=9606 GN=PGRMC2 PE=1 SV=1													0	0	0	0	0	0	0	0	0	0	0	0						x
Q5JQF8	2	0	16.2347					---	---	22970.2	Polyadenylate-binding protein 1-like 2 OS=Homo sapiens OX=9606 GN=PABPC1L2A PE=2 SV=1													0	0	0	0	0	0	0	0	0	0	0	0
E7EQI7;Q12768	2	0	15.9999					---	---	117807	WASH complex subunit 5 OS=Homo sapiens OX=9606 GN=WASHC5 PE=1 SV=1													0	0	0	0	0	0	0	0	0	0	0	0						x	x
C9J381;P20839;A0A3B3IRL5	2	0	8.258					---	---	55676.9	Inosine-5'-monophosphate dehydrogenase OS=Homo sapiens OX=9606 GN=IMPDH1 PE=1 SV=1													0	0	0	0	0	0	0	0	0	0	0	0							x
Q15811;F8W7U0;A8CTZ0;H7C429	4	0	18.2761					---	---	196277	Intersectin-1 OS=Homo sapiens OX=9606 GN=ITSN1 PE=1 SV=3													0	0	0	0	0	0	0	0	0	0	0	0
P02452	4	0	14.75					---	---	139938	Collagen alpha-1(I) chain OS=Homo sapiens OX=9606 GN=COL1A1 PE=1 SV=6													0	0	0	0	0	0	0	0	0	0	0	0
Q9NX74;E7EUN9	4	0	18.9727					---	---	55848.8	tRNA-dihydrouridine(20) synthase [NAD(P)+]-like OS=Homo sapiens OX=9606 GN=DUS2 PE=1 SV=1													0	0	0	0	0	0	0	0	0	0	0	0						x		x
Q9Y239;G3XAL1	2	0	8.9585					---	---	109288	Nucleotide-binding oligomerization domain-containing protein 1 OS=Homo sapiens OX=9606 GN=NOD1 PE=1 SV=1													0	0	0	0	0	0	0	0	0	0	0	0						x
E7EPS8;P28827	4	0	12.8325					---	---	158672	Protein-tyrosine-phosphatase OS=Homo sapiens OX=9606 GN=PTPRM PE=1 SV=2													0	0	0	0	0	0	0	0	0	0	0	0							x
Q14118	4	0	16.4614					---	---	97783.8	Dystroglycan 1 OS=Homo sapiens OX=9606 GN=DAG1 PE=1 SV=2													0	0	0	0	0	0	0	0	0	0	0	0						x
P19021;A0A804HI59;A0A804HIQ0;A0A804HKM7;A0A804HKV8;A0A8C8KD64;H7BYD9	4	0	15.9964					---	---	109188	Peptidyl-glycine alpha-amidating monooxygenase OS=Homo sapiens OX=9606 GN=PAM PE=1 SV=2													0	0	0	0	0	0	0	0	0	0	0	0						x
A0A0A0MRF9;P16885	4	0	12.4269					---	---	147258	1-phosphatidylinositol 4_5-bisphosphate phosphodiesterase gamma OS=Homo sapiens OX=9606 GN=PLCG2 PE=1 SV=1													0	0	0	0	0	0	0	0	0	0	0	0						x
H0YCV3;Q8TEY7	2	0	8.7783					---	---	52503.9	Ubiquitinyl hydrolase 1 (Fragment) OS=Homo sapiens OX=9606 GN=USP33 PE=1 SV=1													0	0	0	0	0	0	0	0	0	0	0	0						x
P04198;A0A1W2PPD9	2	0	9.4948					---	---	49960.6	N-myc proto-oncogene protein OS=Homo sapiens OX=9606 GN=MYCN PE=1 SV=2													0	0	0	0	0	0	0	0	0	0	0	0
Q9Y3U8;J3QSB5;J3KTD3	4	0	21.433					---	---	12310.8	60S ribosomal protein L36 OS=Homo sapiens OX=9606 GN=RPL36 PE=1 SV=3													0	0	0	0	0	0	0	0	0	0	0	0						x
Q15819;G3V113;H0YBX6;H0YBP9	4	0	24.7432					---	---	16419.8	Ubiquitin-conjugating enzyme E2 variant 2 OS=Homo sapiens OX=9606 GN=UBE2V2 PE=1 SV=4													0	0	0	0	0	0	0	0	0	0	0	0							x
Q99598	2	0	8.8884					---	---	33226.6	Translin-associated protein X OS=Homo sapiens OX=9606 GN=TSNAX PE=1 SV=1													0	0	0	0	0	0	0	0	0	0	0	0					x
D6RER5;D6RGI3;Q9NVA2;H0Y961;H0Y9G8	5	0	27.5381					---	---	50151	Septin OS=Homo sapiens OX=9606 GN=SEPTIN11 PE=1 SV=1													0	0	0	0	0	0	0	0	0	0	0	0					x
A0A590UJX8;Q9HBW9	2	0	9.0547					---	---	74300.6	Adhesion G protein-coupled receptor L4 OS=Homo sapiens OX=9606 GN=ADGRL4 PE=1 SV=1													0	0	0	0	0	0	0	0	0	0	0	0						x	x
I3L3B0;I3L3Q7	4	0	25.5215					---	---	20191	Complement component 1 Q subcomponent-binding protein_ mitochondrial OS=Homo sapiens OX=9606 GN=C1QBP PE=1 SV=1													0	0	0	0	0	0	0	0	0	0	0	0					x
P27482	2	0	14.2977					---	---	16947.8	Calmodulin-like protein 3 OS=Homo sapiens OX=9606 GN=CALML3 PE=1 SV=2													0	0	0	0	0	0	0	0	0	0	0	0
P05976	4	0	23.2671					---	---	21202.2	Myosin light chain 1/3_ skeletal muscle isoform OS=Homo sapiens OX=9606 GN=MYL1 PE=1 SV=3													0	0	0	0	0	0	0	0	0	0	0	0
A0A087WYV5;O94813;X6R3P0	4	0	20.0551					---	---	165797	Slit homolog 2 protein OS=Homo sapiens OX=9606 GN=SLIT2 PE=1 SV=1													0	0	0	0	0	0	0	0	0	0	0	0						x	x
Q8TDQ7	4	0	19.7449					---	---	31312.9	Glucosamine-6-phosphate isomerase 2 OS=Homo sapiens OX=9606 GN=GNPDA2 PE=1 SV=1													0	0	0	0	0	0	0	0	0	0	0	0
B7ZC32	4	0	14.9968					---	---	109166	Kinesin-like protein KIF28P OS=Homo sapiens OX=9606 GN=KIF28P PE=3 SV=2													0	0	0	0	0	0	0	0	0	0	0	0						x	x
P60903	2	0	11.1465					---	---	11317.2	Protein S100-A10 OS=Homo sapiens OX=9606 GN=S100A10 PE=1 SV=2													0	0	0	0	0	0	0	0	0	0	0	0
Q4G0A6	4	0	15.7883					---	---	85284.3	Probable ubiquitin carboxyl-terminal hydrolase MINDY-4 OS=Homo sapiens OX=9606 GN=MINDY4 PE=1 SV=2													0	0	0	0	0	0	0	0	0	0	0	0						x	x
Q9P2K8;H0YND8	4	0	21.9322					---	---	188394	eIF-2-alpha kinase GCN2 OS=Homo sapiens OX=9606 GN=EIF2AK4 PE=1 SV=3													0	0	0	0	0	0	0	0	0	0	0	0
Q6VY07;B4DF77;E9PNZ9;E9PSE1;E9PSG7;H0YCU5	4	0	17.6968					---	---	105298	Phosphofurin acidic cluster sorting protein 1 OS=Homo sapiens OX=9606 GN=PACS1 PE=1 SV=2													0	0	0	0	0	0	0	0	0	0	0	0
Q92845	4	0	18.5016					---	---	92003.7	Kinesin-associated protein 3 OS=Homo sapiens OX=9606 GN=KIFAP3 PE=1 SV=2													0	0	0	0	0	0	0	0	0	0	0	0						x
Q9BUL8;C9J363;C9J5C3;C9J6F3;C9JND6;C9JSA3;H7C5M9	4	0	31.2158					---	---	24701.6	Programmed cell death protein 10 OS=Homo sapiens OX=9606 GN=PDCD10 PE=1 SV=1													0	0	0	0	0	0	0	0	0	0	0	0
A2PYH4;H0Y3X7	4	0	20.5259					---	---	163808	Probable ATP-dependent DNA helicase HFM1 OS=Homo sapiens OX=9606 GN=HFM1 PE=1 SV=2													0	0	0	0	0	0	0	0	0	0	0	0						x		x
Q96T76;B0QZ77;H7C1W5;Q5T454	4	0	20.3727					---	---	115001	MMS19 nucleotide excision repair protein homolog OS=Homo sapiens OX=9606 GN=MMS19 PE=1 SV=2													0	0	0	0	0	0	0	0	0	0	0	0						x
A0A6Q8PFM8;A0A6Q8PGN4;A0A6Q8PGY3;Q9UI33;A0A6Q8PGY6;A0A6Q8PF78	4	0	28.5795					---	---	193363	Sodium channel protein OS=Homo sapiens OX=9606 GN=SCN11A PE=1 SV=1													0	0	0	0	0	0	0	0	0	0	0	0					x		x
Q92901	4	0	31.8842					---	---	46638.2	60S ribosomal protein L3-like OS=Homo sapiens OX=9606 GN=RPL3L PE=2 SV=3													0	0	0	0	0	0	0	0	0	0	0	0						x
A0A2R8YD63;Q92547	4	0	15.4305					---	---	172243	DNA topoisomerase 2-binding protein 1 OS=Homo sapiens OX=9606 GN=TOPBP1 PE=1 SV=1													0	0	0	0	0	0	0	0	0	0	0	0						x
P62314;J3QLI9;J3QLR7	4	0	30.7955					---	---	13281.6	Small nuclear ribonucleoprotein Sm D1 OS=Homo sapiens OX=9606 GN=SNRPD1 PE=1 SV=1													0	0	0	0	0	0	0	0	0	0	0	0							x
O60809	2	0	7.5316					---	---	56066.3	PRAME family member 10 OS=Homo sapiens OX=9606 GN=PRAMEF10 PE=2 SV=4													0	0	0	0	0	0	0	0	0	0	0	0					x
Q96T37;A0A087WWP4;A0A494C001;A0A499FJY3	4	0	14.6996					---	---	107417	RNA-binding protein 15 OS=Homo sapiens OX=9606 GN=RBM15 PE=1 SV=2													0	0	0	0	0	0	0	0	0	0	0	0
X6R960	4	0	16.9941					---	---	101740	E3 ubiquitin-protein ligase UBR4 OS=Homo sapiens OX=9606 GN=UBR4 PE=1 SV=1													0	0	0	0	0	0	0	0	0	0	0	0						x	x
Q6P2E9;I3L2F4	2	0	7.9274					---	---	153087	Enhancer of mRNA-decapping protein 4 OS=Homo sapiens OX=9606 GN=EDC4 PE=1 SV=1													0	0	0	0	0	0	0	0	0	0	0	0						x		x
H3BTA2;H3BV22;P60510	4	0	27.3267					---	---	31132	Serine/threonine-protein phosphatase (Fragment) OS=Homo sapiens OX=9606 GN=PPP4C PE=1 SV=1													0	0	0	0	0	0	0	0	0	0	0	0						x	x
Q5TCX8	4	0	14.8772					---	---	115097	Mitogen-activated protein kinase kinase kinase 21 OS=Homo sapiens OX=9606 GN=MAP3K21 PE=1 SV=3													0	0	0	0	0	0	0	0	0	0	0	0							x
Q13618;A0A087WTG3	4	0	17.2957					---	---	89500.7	Cullin-3 OS=Homo sapiens OX=9606 GN=CUL3 PE=1 SV=2													0	0	0	0	0	0	0	0	0	0	0	0					x
P53355	4	0	15.7892					---	---	162042	Death-associated protein kinase 1 OS=Homo sapiens OX=9606 GN=DAPK1 PE=1 SV=6													0	0	0	0	0	0	0	0	0	0	0	0						x
Q96N67;A0A0U1RQJ5;A0A0U1RRC1;A0A1B0GWE0	4	0	19.7078					---	---	244443	Dedicator of cytokinesis protein 7 OS=Homo sapiens OX=9606 GN=DOCK7 PE=1 SV=4													0	0	0	0	0	0	0	0	0	0	0	0
F2Z3J9;Q14914;Q5JVP2	4	0	25.248					---	---	32957.3	15-oxoprostaglandin 13-reductase OS=Homo sapiens OX=9606 GN=PTGR1 PE=1 SV=3													0	0	0	0	0	0	0	0	0	0	0	0						x
Q9Y6D6;E5RHL7;E5RIF2;E5RHZ1	4	0	19.2576					---	---	210992	Brefeldin A-inhibited guanine nucleotide-exchange protein 1 OS=Homo sapiens OX=9606 GN=ARFGEF1 PE=1 SV=2													0	0	0	0	0	0	0	0	0	0	0	0						x	x
P52294;C9JYI4	4	0	28.1177					---	---	60963.2	Importin subunit alpha-5 OS=Homo sapiens OX=9606 GN=KPNA1 PE=1 SV=3													0	0	0	0	0	0	0	0	0	0	0	0							x
Q8IYE0	4	0	17.1722					---	---	113206	Coiled-coil domain-containing protein 146 OS=Homo sapiens OX=9606 GN=CCDC146 PE=1 SV=2													0	0	0	0	0	0	0	0	0	0	0	0							x
Q6UB35;A0A087WVM4;B7ZM99;H0Y327;Q5JYA3	5	0	23.4986					---	---	106703	Monofunctional C1-tetrahydrofolate synthase_ mitochondrial OS=Homo sapiens OX=9606 GN=MTHFD1L PE=1 SV=1													0	0	0	0	0	0	0	0	0	0	0	0						x	x
Q8N3V7	4	0	16.7714					---	---	99976.8	Synaptopodin OS=Homo sapiens OX=9606 GN=SYNPO PE=1 SV=2													0	0	0	0	0	0	0	0	0	0	0	0						x
Q7Z3Z0	5	0	36.2295					---	---	49888.3	Keratin_ type I cytoskeletal 25 OS=Homo sapiens OX=9606 GN=KRT25 PE=1 SV=1													0	0	0	0	0	0	0	0	0	0	0	0					x	x
A6NMZ7	4	0	15.5146					---	---	248828	Collagen alpha-6(VI) chain OS=Homo sapiens OX=9606 GN=COL6A6 PE=1 SV=2													0	0	0	0	0	0	0	0	0	0	0	0
Q9NVN8	2	0	11.8272					---	---	66257.6	Guanine nucleotide-binding protein-like 3-like protein OS=Homo sapiens OX=9606 GN=GNL3L PE=1 SV=1													0	0	0	0	0	0	0	0	0	0	0	0
O00411;K7EMH3	4	0	15.2825					---	---	140388	DNA-directed RNA polymerase_ mitochondrial OS=Homo sapiens OX=9606 GN=POLRMT PE=1 SV=2													0	0	0	0	0	0	0	0	0	0	0	0					x	x
P46926;D6R9P4;D6RFF8;D6RAY7	5	0	25.7186					---	---	32839.7	Glucosamine-6-phosphate isomerase 1 OS=Homo sapiens OX=9606 GN=GNPDA1 PE=1 SV=1													0	0	0	0	0	0	0	0	0	0	0	0						x	x
G3V3R6	4	0	32.8705					---	---	24143	Galectin OS=Homo sapiens OX=9606 GN=LGALS3 PE=1 SV=1													0	0	0	0	0	0	0	0	0	0	0	0
Q08170	4	0	23.5828					---	---	56792.5	Serine/arginine-rich splicing factor 4 OS=Homo sapiens OX=9606 GN=SRSF4 PE=1 SV=2													0	0	0	0	0	0	0	0	0	0	0	0						x		x
H0Y6I6;Q96ME1	2	0	12.7939					---	---	76443.8	F-box/LRR-repeat protein 18 (Fragment) OS=Homo sapiens OX=9606 GN=FBXL18 PE=1 SV=1													0	0	0	0	0	0	0	0	0	0	0	0						x
O60551;Q5VUC6	4	0	18.0187					---	---	57322.5	Glycylpeptide N-tetradecanoyltransferase 2 OS=Homo sapiens OX=9606 GN=NMT2 PE=1 SV=1													0	0	0	0	0	0	0	0	0	0	0	0
Q8N1A0;J3QQR9	4	0	23.8204					---	---	34328.9	Keratin-like protein KRT222 OS=Homo sapiens OX=9606 GN=KRT222 PE=1 SV=1													0	0	0	0	0	0	0	0	0	0	0	0
Q92830	2	0	8.9682					---	---	94895.2	Histone acetyltransferase KAT2A OS=Homo sapiens OX=9606 GN=KAT2A PE=1 SV=3													0	0	0	0	0	0	0	0	0	0	0	0						x
P61020	4	0	26.6567					---	---	23935	Ras-related protein Rab-5B OS=Homo sapiens OX=9606 GN=RAB5B PE=1 SV=1													0	0	0	0	0	0	0	0	0	0	0	0								x
Q8N3L3	4	0	21.4213					---	---	77032.2	Beta-taxilin OS=Homo sapiens OX=9606 GN=TXLNB PE=1 SV=3													0	0	0	0	0	0	0	0	0	0	0	0						x	x
P57740;H0YG15	4	0	20.8845					---	---	107116	Nuclear pore complex protein Nup107 OS=Homo sapiens OX=9606 GN=NUP107 PE=1 SV=1													0	0	0	0	0	0	0	0	0	0	0	0						x	x
P02042;E9PEW8;E9PFT6;P68871;A0A2R8Y7R2;A0A2R8Y7X9;F8W6P5;P02100;P69891;P69892	4	0	22.2575					---	---	16169.6	Hemoglobin subunit delta OS=Homo sapiens OX=9606 GN=HBD PE=1 SV=2													0	0	0	0	0	0	0	0	0	0	0	0
A0A1B0GUN5;Q5VTI5;Q9Y2H5	4	0	17.4446					---	---	131632	Pleckstrin homology domain-containing family A member 6 OS=Homo sapiens OX=9606 GN=PLEKHA6 PE=1 SV=1													0	0	0	0	0	0	0	0	0	0	0	0
Q96QS3	4	0	15.6173					---	---	58559.3	Homeobox protein ARX OS=Homo sapiens OX=9606 GN=ARX PE=1 SV=1													0	0	0	0	0	0	0	0	0	0	0	0						x	x
P35916;E9PD35	4	0	18.9801					---	---	154868	Vascular endothelial growth factor receptor 3 OS=Homo sapiens OX=9606 GN=FLT4 PE=1 SV=3													0	0	0	0	0	0	0	0	0	0	0	0						x
Q9Y3T9	2	0	7.7402					---	---	85775	Nucleolar complex protein 2 homolog OS=Homo sapiens OX=9606 GN=NOC2L PE=1 SV=4													0	0	0	0	0	0	0	0	0	0	0	0						x
Q4R9M9;A0A087WWA3;O60333	4	0	19.4074					---	---	205068	Kinesin family member 1Bbeta isoform II OS=Homo sapiens OX=9606 GN=KIF1B PE=1 SV=1													0	0	0	0	0	0	0	0	0	0	0	0						x
Q6ZMV9;H0Y718;Q5JRK0	4	0	14.6608					---	---	93139.6	Kinesin-like protein KIF6 OS=Homo sapiens OX=9606 GN=KIF6 PE=1 SV=3													0	0	0	0	0	0	0	0	0	0	0	0
A0A590UK80;A0A0D9SEM4;A0A590UJK4;A0A590UJP7;A0A590UK01;Q13247	4	0	23.5517					---	---	122418	Uncharacterized protein (Fragment) OS=Homo sapiens OX=9606 PE=3 SV=1													0	0	0	0	0	0	0	0	0	0	0	0						x
Q9NX58;D6RDJ1	4	0	21.0942					---	---	44090.1	Cell growth-regulating nucleolar protein OS=Homo sapiens OX=9606 GN=LYAR PE=1 SV=3													0	0	0	0	0	0	0	0	0	0	0	0						x
Q92545;H7BZ05	2	0	8.8662					---	---	205937	Transmembrane protein 131 OS=Homo sapiens OX=9606 GN=TMEM131 PE=1 SV=3													0	0	0	0	0	0	0	0	0	0	0	0								x
Q86YJ6;A8K0C1	2	0	6.5226					---	---	54686.3	Threonine synthase-like 2 OS=Homo sapiens OX=9606 GN=THNSL2 PE=2 SV=3													0	0	0	0	0	0	0	0	0	0	0	0								x
Q8TB61	2	0	15.0171					---	---	48085.1	Adenosine 3'-phospho 5'-phosphosulfate transporter 1 OS=Homo sapiens OX=9606 GN=SLC35B2 PE=1 SV=1													0	0	0	0	0	0	0	0	0	0	0	0
Q7Z7B0;A0A075B6G6	4	0	14.727					---	---	138623	Filamin-A-interacting protein 1 OS=Homo sapiens OX=9606 GN=FILIP1 PE=1 SV=1													0	0	0	0	0	0	0	0	0	0	0	0					x		x	x
P53004	4	0	24.9472					---	---	33713.7	Biliverdin reductase A OS=Homo sapiens OX=9606 GN=BLVRA PE=1 SV=2													0	0	0	0	0	0	0	0	0	0	0	0						x	x
Q9NZN3	4	0	23.5826					---	---	60944.3	EH domain-containing protein 3 OS=Homo sapiens OX=9606 GN=EHD3 PE=1 SV=2													0	0	0	0	0	0	0	0	0	0	0	0
O00459;E5RJY0;F6TDL0;H0YBC2;P27986;Q92569	4	0	16.0523					---	---	81887.5	Phosphatidylinositol 3-kinase regulatory subunit beta OS=Homo sapiens OX=9606 GN=PIK3R2 PE=1 SV=2													0	0	0	0	0	0	0	0	0	0	0	0						x
A0A087WYS6;Q8TAA3	4	0	26.6107					---	---	25269	Proteasome (Prosome_ macropain) subunit_ alpha type_ 8_ isoform CRA_b OS=Homo sapiens OX=9606 GN=PSMA8 PE=1 SV=1													0	0	0	0	0	0	0	0	0	0	0	0								x
A0A7P0T9B9;Q8N6G6	4	0	16.138					---	---	204795	ADAMTS-like protein 1 (Fragment) OS=Homo sapiens OX=9606 GN=ADAMTSL1 PE=1 SV=1													0	0	0	0	0	0	0	0	0	0	0	0						x		x
A0A669KB10;A0A669KBG8;A0A7I2V2L4;A0A7I2V2L5;A0A7I2V3Y5;A0A7I2V452;A0A7I2V4K2;A0A7I2V514;A0A7I2V529;A0A7I2YQ65;A0A7I2YQM2;A0A7P0RGV0;Q92538;A0A7I2V3Q4	4	0	24.5007					---	---	211323	Golgi-specific brefeldin A-resistance guanine nucleotide exchange factor 1 OS=Homo sapiens OX=9606 GN=GBF1 PE=1 SV=1													0	0	0	0	0	0	0	0	0	0	0	0					x	x	x
Q01780	4	0	18.0261					---	---	101630	Exosome component 10 OS=Homo sapiens OX=9606 GN=EXOSC10 PE=1 SV=2													0	0	0	0	0	0	0	0	0	0	0	0						x
M0QYN0;M0QXF7;Q969H8	4	0	24.5045					---	---	20501.8	Myeloid-derived growth factor OS=Homo sapiens OX=9606 GN=MYDGF PE=1 SV=1													0	0	0	0	0	0	0	0	0	0	0	0
O75396;A0A087X1A9	4	0	22.3062					---	---	24911.7	Vesicle-trafficking protein SEC22b OS=Homo sapiens OX=9606 GN=SEC22B PE=1 SV=5													0	0	0	0	0	0	0	0	0	0	0	0								x
E7ET15;O15042	4	0	16.5255					---	---	118704	U2 snRNP-associated SURP motif-containing protein OS=Homo sapiens OX=9606 GN=U2SURP PE=1 SV=1													0	0	0	0	0	0	0	0	0	0	0	0							x
Q5W041;B4DXS3	4	0	16.0103					---	---	97203.4	Armadillo repeat-containing protein 3 OS=Homo sapiens OX=9606 GN=ARMC3 PE=2 SV=2													0	0	0	0	0	0	0	0	0	0	0	0							x
Q9P2G4	3	0	12.7871					---	---	101428	Microtubule-associated protein 10 OS=Homo sapiens OX=9606 GN=MAP10 PE=1 SV=2													0	0	0	0	0	0	0	0	0	0	0	0					x			x
P21108;A0A0B4J207;A0A0A0MRQ9;A0A2R8Y7H4;A0A6Q8PGP2	4	0	20.1711					---	---	35409.7	Ribose-phosphate pyrophosphokinase 3 OS=Homo sapiens OX=9606 GN=PRPS1L1 PE=1 SV=2													0	0	0	0	0	0	0	0	0	0	0	0						x	x
H7BYN3;Q00059	2	0	11.3562					---	---	25909	Transcription factor A_ mitochondrial (Fragment) OS=Homo sapiens OX=9606 GN=TFAM PE=1 SV=1													0	0	0	0	0	0	0	0	0	0	0	0
F5GZA9;Q5JYC3;Q9NUD7	3	0	19.323					---	---	43032.5	Uncharacterized protein C20orf96 OS=Homo sapiens OX=9606 GN=C20orf96 PE=1 SV=2													0	0	0	0	0	0	0	0	0	0	0	0					x			x
Q9UII5;A0A087WYK5;A0A0B4J2G0	3	0	13.8463					---	---	93524	Zinc finger protein 107 OS=Homo sapiens OX=9606 GN=ZNF107 PE=1 SV=1													0	0	0	0	0	0	0	0	0	0	0	0
Q96RT6	3	0	11.8315					---	---	85623.8	cTAGE family member 2 OS=Homo sapiens OX=9606 GN=CTAGE1 PE=1 SV=2													0	0	0	0	0	0	0	0	0	0	0	0								x
A0A087WXC5;A0A7I2V2N6;A0A7I2V2W9;A0A7I2V2X3;A0A7I2V327;A0A7I2V419;A0A7I2V438;A0A7I2V458;A0A7I2V4N8;A0A7I2V594;A0A7I2V5B2;A0A7I2V5L0;A0A7I2V5U7;A0A7I2YQU0;E7ESZ7;H7C1Y7;H7C2X4;O95299;A0A7I2V2F6;A0A7I2V2I6;A0A7I2V3D4;A0A7I2V3H5;C9J6X0;Q8N1B9	3	0	12.0244					---	---	42812.9	NADH dehydrogenase [ubiquinone] 1 alpha subcomplex subunit 10_ mitochondrial OS=Homo sapiens OX=9606 GN=NDUFA10 PE=1 SV=2													0	0	0	0	0	0	0	0	0	0	0	0
A0A494C0R8;I3L2B0;K7EIG1;O75153;I3L4B5	3	0	12.8743					---	---	151892	Clustered mitochondria protein homolog OS=Homo sapiens OX=9606 GN=CLUH PE=1 SV=1													0	0	0	0	0	0	0	0	0	0	0	0						x		x
A0A1W2PNW1;A0A494C0T4;H0YJH6;P42226;G3V370;G3V568;G3V5I8;G3V5K5	3	0	13.0557					---	---	89613.8	Signal transducer and activator of transcription (Fragment) OS=Homo sapiens OX=9606 GN=STAT6 PE=1 SV=2													0	0	0	0	0	0	0	0	0	0	0	0
A0A087WWW8;Q9Y6J0;B5MEB3	3	0	16.0908					---	---	243275	Calcineurin-binding protein cabin-1 OS=Homo sapiens OX=9606 GN=CABIN1 PE=1 SV=1													0	0	0	0	0	0	0	0	0	0	0	0
A0A286YEX2;A0A7I2PMW4;Q5T7P8	2	0	8.8144					---	---	47994.7	Synaptotagmin-6 OS=Homo sapiens OX=9606 GN=SYT6 PE=1 SV=2													0	0	0	0	0	0	0	0	0	0	0	0					x
E9PJX5;SCIEX1	3	0	11.37					---	---	50206.7	Tyrosine-protein kinase OS=Homo sapiens OX=9606 GN=BLK PE=1 SV=1													0	0	0	0	0	0	0	0	0	0	0	0
Q3SY84	3	0	21.4788					---	---	57804.9	Keratin_ type II cytoskeletal 71 OS=Homo sapiens OX=9606 GN=KRT71 PE=1 SV=3													0	0	0	0	0	0	0	0	0	0	0	0							x
J3KQ21;Q9P2S6;B5MBY4;C9JZ56;J3KPY5;Q5CZB7;Q6GPI0	3	0	18.7422					---	---	116754	Ankyrin repeat and MYND domain-containing protein 1 OS=Homo sapiens OX=9606 GN=ANKMY1 PE=1 SV=1													0	0	0	0	0	0	0	0	0	0	0	0						x	x
A0A2Q3DP09;A0A804HHZ1;A0A804HI20;A0A804HIH2;A0A804HIU9;A0A804HJ52;A0A804HJI1;A0A804HK42;H7BZY2;Q7Z3E5;A0A804HJ95;A0A804HK85;A0A804HL13	3	0	8.178					---	---	76035	LisH domain-containing protein ARMC9 OS=Homo sapiens OX=9606 GN=ARMC9 PE=1 SV=1													0	0	0	0	0	0	0	0	0	0	0	0						x	x
Q9NW13;C9JAA9	3	0	13.2393					---	---	86251	RNA-binding protein 28 OS=Homo sapiens OX=9606 GN=RBM28 PE=1 SV=3													0	0	0	0	0	0	0	0	0	0	0	0
Q9NR16	3	0	12.5552					---	---	165170	Scavenger receptor cysteine-rich type 1 protein M160 OS=Homo sapiens OX=9606 GN=CD163L1 PE=1 SV=2													0	0	0	0	0	0	0	0	0	0	0	0						x	x
J3QLU9;P04626;B4DTR1	3	0	13.5638					---	---	120410	Receptor protein-tyrosine kinase OS=Homo sapiens OX=9606 GN=ERBB2 PE=1 SV=1													0	0	0	0	0	0	0	0	0	0	0	0						x	x
Q68D51	2	0	8.6577					---	---	108177	DENN domain-containing protein 2C OS=Homo sapiens OX=9606 GN=DENND2C PE=1 SV=2													0	0	0	0	0	0	0	0	0	0	0	0
Q8WVM0	3	0	12.46					---	---	39885.2	Dimethyladenosine transferase 1_ mitochondrial OS=Homo sapiens OX=9606 GN=TFB1M PE=1 SV=1													0	0	0	0	0	0	0	0	0	0	0	0							x
A0A1B0GVW8;B1AM27;F8W8M9;I6L9J0;O14795;A0A0U1RRB5	3	0	13.4969					---	---	225671	Protein unc-13 homolog B OS=Homo sapiens OX=9606 GN=UNC13B PE=1 SV=1													0	0	0	0	0	0	0	0	0	0	0	0						x
Q8N6R0	3	0	10.2944					---	---	79623.4	eEF1A lysine and N-terminal methyltransferase OS=Homo sapiens OX=9606 GN=METTL13 PE=1 SV=1													0	0	0	0	0	0	0	0	0	0	0	0
A0A804HIB4;A0A804HJX3;A0A804HJZ9;A0A804HK10;A0A804HKF1;J3QLK5;Q86UE8	3	0	18.7088					---	---	77024.6	Serine/threonine-protein kinase tousled-like 2 OS=Homo sapiens OX=9606 GN=TLK2 PE=1 SV=1													0	0	0	0	0	0	0	0	0	0	0	0
Q66K14	3	0	12.5573					---	---	141666	TBC1 domain family member 9B OS=Homo sapiens OX=9606 GN=TBC1D9B PE=1 SV=3													0	0	0	0	0	0	0	0	0	0	0	0						x
B9ZVN9;O95602	2	0	9.353					---	---	189748	DNA-directed RNA polymerase subunit OS=Homo sapiens OX=9606 GN=POLR1A PE=1 SV=1													0	0	0	0	0	0	0	0	0	0	0	0						x	x
Q9ULJ1;E9PNP0;H0YD68	2	0	11.6098					---	---	74698	Protein BCAP OS=Homo sapiens OX=9606 GN=ODF2L PE=2 SV=2													0	0	0	0	0	0	0	0	0	0	0	0
Q14694	2	0	8.979					---	---	87761.2	Ubiquitin carboxyl-terminal hydrolase 10 OS=Homo sapiens OX=9606 GN=USP10 PE=1 SV=2													0	0	0	0	0	0	0	0	0	0	0	0							x
Q8TF27	2	0	8.6046					---	---	61518.2	Arf-GAP with GTPase_ ANK repeat and PH domain-containing protein 11 OS=Homo sapiens OX=9606 GN=AGAP11 PE=2 SV=2													0	0	0	0	0	0	0	0	0	0	0	0								x
P23508;A0A096LNU0;D6REY2;A0A096LPB3	4	0	11.4541					---	---	93882.9	Colorectal mutant cancer protein OS=Homo sapiens OX=9606 GN=MCC PE=1 SV=2													0	0	0	0	0	0	0	0	0	0	0	0						x
Q70JA7	4	0	19.6301					---	---	100912	Chondroitin sulfate synthase 3 OS=Homo sapiens OX=9606 GN=CHSY3 PE=2 SV=3													0	0	0	0	0	0	0	0	0	0	0	0					x	x
P06239;Q573B4;E9PJ92;E9PAP0	4	0	19.658					---	---	58513.9	Tyrosine-protein kinase Lck OS=Homo sapiens OX=9606 GN=LCK PE=1 SV=6													0	0	0	0	0	0	0	0	0	0	0	0					x
H3BSK9	4	0	19.5916					---	---	37252.4	Ataxin-2-like protein (Fragment) OS=Homo sapiens OX=9606 GN=ATXN2L PE=1 SV=1													0	0	0	0	0	0	0	0	0	0	0	0						x
A6NGU5;B5MCK8;P36268	2	0	10.8129					---	---	61957.9	Putative glutathione hydrolase 3 proenzyme OS=Homo sapiens OX=9606 GN=GGT3P PE=5 SV=2													0	0	0	0	0	0	0	0	0	0	0	0
Q9UI30	2	0	12.0962					---	---	14313.5	Multifunctional methyltransferase subunit TRM112-like protein OS=Homo sapiens OX=9606 GN=TRMT112 PE=1 SV=1													0	0	0	0	0	0	0	0	0	0	0	0						x
Q68CR1	4	0	16.0996					---	---	129594	Protein sel-1 homolog 3 OS=Homo sapiens OX=9606 GN=SEL1L3 PE=1 SV=2													0	0	0	0	0	0	0	0	0	0	0	0						x
E9PGT6;Q99627;F8WEF2;H7C3S9	3	0	16.041					---	---	19401.3	COP9 signalosome complex subunit 8 OS=Homo sapiens OX=9606 GN=COPS8 PE=1 SV=1													0	0	0	0	0	0	0	0	0	0	0	0
P05386	3	0	42.0962					---	---	11628	60S acidic ribosomal protein P1 OS=Homo sapiens OX=9606 GN=RPLP1 PE=1 SV=1													0	0	0	0	0	0	0	0	0	0	0	0						x
O00443	3	0	10.8968					---	---	192277	Phosphatidylinositol 4-phosphate 3-kinase C2 domain-containing subunit alpha OS=Homo sapiens OX=9606 GN=PIK3C2A PE=1 SV=2													0	0	0	0	0	0	0	0	0	0	0	0							x
O95716;P20336;P20337;Q96E17;M0R257;S4R3Q3	3	0	22.9076					---	---	24495.3	Ras-related protein Rab-3D OS=Homo sapiens OX=9606 GN=RAB3D PE=1 SV=1													0	0	0	0	0	0	0	0	0	0	0	0
A0A804CDA6;Q14203;A0A7P0Z4C3;C9JKG6;E7EX90	2	0	9.1028					---	---	141766	Dynactin subunit 1 OS=Homo sapiens OX=9606 GN=DCTN1 PE=1 SV=1													0	0	0	0	0	0	0	0	0	0	0	0							x	x
A0A2R8Y6F3;Q9P2P5;A0A2R8YE75	3	0	13.4797					---	---	177571	HECT-type E3 ubiquitin transferase OS=Homo sapiens OX=9606 GN=HECW2 PE=1 SV=1													0	0	0	0	0	0	0	0	0	0	0	0
B5MED8;Q96PQ0	3	0	14.1601					---	---	111560	VPS10 domain-containing receptor SorCS2 OS=Homo sapiens OX=9606 GN=SORCS2 PE=1 SV=4													0	0	0	0	0	0	0	0	0	0	0	0						x
Q8IVT2	3	0	14.2545					---	---	75527.7	Mitotic interactor and substrate of PLK1 OS=Homo sapiens OX=9606 GN=MISP PE=1 SV=1													0	0	0	0	0	0	0	0	0	0	0	0
P62857	3	0	15.4915					---	---	7898.07	40S ribosomal protein S28 OS=Homo sapiens OX=9606 GN=RPS28 PE=1 SV=1													0	0	0	0	0	0	0	0	0	0	0	0							x
E9PH58;Q14679;E7EX20;H7C2S3;H7C421	3	0	19.6493					---	---	110371	Tubulin monoglutamylase TTLL4 OS=Homo sapiens OX=9606 GN=TTLL4 PE=1 SV=1													0	0	0	0	0	0	0	0	0	0	0	0							x
E7EW05;Q9NVU7	3	0	12.4264					---	---	75783.3	Protein SDA1 OS=Homo sapiens OX=9606 GN=SDAD1 PE=1 SV=1													0	0	0	0	0	0	0	0	0	0	0	0					x
A0A3B3ITZ1	2	0	7.8072					---	---	101976	CXXC-type domain-containing protein OS=Homo sapiens OX=9606 PE=4 SV=1													0	0	0	0	0	0	0	0	0	0	0	0						x	x
A0A7P0Z4A1;F8W0F6	3	0	29.5787					---	---	20770.6	Tubulin alpha-1A chain OS=Homo sapiens OX=9606 GN=TUBA1A PE=3 SV=1													0	0	0	0	0	0	0	0	0	0	0	0
J3KQ49;Q8WYN3	2	0	8.9658					---	---	69805.1	Cysteine/serine-rich nuclear protein 3 OS=Homo sapiens OX=9606 GN=CSRNP3 PE=1 SV=1													0	0	0	0	0	0	0	0	0	0	0	0						x
H7BYY2;H7BZ37;H7C231;H7C2V9;Q6W2J9;A0A5F9ZGX7	3	0	11.9691					---	---	139860	BCL-6 corepressor (Fragment) OS=Homo sapiens OX=9606 GN=BCOR PE=1 SV=1													0	0	0	0	0	0	0	0	0	0	0	0						x
P29508;C9JZ65;H0Y5H9;P48594	3	0	16.178					---	---	44621.7	Serpin B3 OS=Homo sapiens OX=9606 GN=SERPINB3 PE=1 SV=2													0	0	0	0	0	0	0	0	0	0	0	0
P10244	3	0	19.6293					---	---	79391.5	Myb-related protein B OS=Homo sapiens OX=9606 GN=MYBL2 PE=1 SV=1													0	0	0	0	0	0	0	0	0	0	0	0							x
Q9NXL9	3	0	12.6214					---	---	128796	DNA helicase MCM9 OS=Homo sapiens OX=9606 GN=MCM9 PE=1 SV=4													0	0	0	0	0	0	0	0	0	0	0	0						x
Q9NQ75	3	0	11.6865					---	---	87942.9	Cas scaffolding protein family member 4 OS=Homo sapiens OX=9606 GN=CASS4 PE=1 SV=2													0	0	0	0	0	0	0	0	0	0	0	0
A0A7I2V377;P49069;A0A7I2V518	4	0	28.0538					---	---	25971.4	Guided entry of tail-anchored proteins factor CAMLG OS=Homo sapiens OX=9606 GN=CAMLG PE=1 SV=1													0	0	0	0	0	0	0	0	0	0	0	0					x
C9J7I2;E7EWW0;F5H7K1;Q7Z3J2;H3BRV8;H3BVG8	3	0	15.5636					---	---	94382	VPS35 endosomal protein-sorting factor-like OS=Homo sapiens OX=9606 GN=VPS35L PE=1 SV=2													0	0	0	0	0	0	0	0	0	0	0	0
F5GY56	4	0	21.6956					---	---	27946.1	Pre-mRNA-processing factor 19 (Fragment) OS=Homo sapiens OX=9606 GN=PRPF19 PE=1 SV=1													0	0	0	0	0	0	0	0	0	0	0	0							x
Q01804;D6RA27;D6RI06	3	0	14.7194					---	---	124900	OTU domain-containing protein 4 OS=Homo sapiens OX=9606 GN=OTUD4 PE=1 SV=4													0	0	0	0	0	0	0	0	0	0	0	0							x
Q9P2J8	3	0	11.3095					---	---	102609	Zinc finger protein 624 OS=Homo sapiens OX=9606 GN=ZNF624 PE=1 SV=3													0	0	0	0	0	0	0	0	0	0	0	0						x	x
A0A590UJK3;A0A5F9VB99;Q14BN4;H7C3M8;A0A590UJS6;H7BZW9	3	0	16.5869					---	---	97813.7	Sarcolemmal membrane-associated protein OS=Homo sapiens OX=9606 GN=SLMAP PE=1 SV=1													0	0	0	0	0	0	0	0	0	0	0	0						x	x	x
A8MUU1	2	0	12.1862					---	---	11527	Putative fatty acid-binding protein 5-like protein 3 OS=Homo sapiens OX=9606 GN=FABP5P3 PE=5 SV=1													0	0	0	0	0	0	0	0	0	0	0	0						x
Q99456	3	0	22.3229					---	---	53625.6	Keratin_ type I cytoskeletal 12 OS=Homo sapiens OX=9606 GN=KRT12 PE=1 SV=1													0	0	0	0	0	0	0	0	0	0	0	0
F8VW50;Q2TAC6	3	0	11.6111					---	---	70472.5	Kinesin-like protein (Fragment) OS=Homo sapiens OX=9606 GN=KIF19 PE=1 SV=1													0	0	0	0	0	0	0	0	0	0	0	0							x
B7ZAA0;P54277;Q5FBZ4	3	0	14.5714					---	---	87243.8	PMS1 protein homolog 1 OS=Homo sapiens OX=9606 GN=PMS1 PE=1 SV=1													0	0	0	0	0	0	0	0	0	0	0	0						x	x	x
P02792	3	0	20.9973					---	---	20076.7	Ferritin light chain OS=Homo sapiens OX=9606 GN=FTL PE=1 SV=2													0	0	0	0	0	0	0	0	0	0	0	0
P07197;E7EMV2;E7ESP9	3	0	10.1146					---	---	102529	Neurofilament medium polypeptide OS=Homo sapiens OX=9606 GN=NEFM PE=1 SV=3													0	0	0	0	0	0	0	0	0	0	0	0
A0A140T9U3	3	0	13.7539					---	---	26010.3	PHD finger protein 1 (Fragment) OS=Homo sapiens OX=9606 GN=PHF1 PE=1 SV=1													0	0	0	0	0	0	0	0	0	0	0	0						x
Q96M91	3	0	11.7697					---	---	62233.8	Cilia- and flagella-associated protein 53 OS=Homo sapiens OX=9606 GN=CFAP53 PE=1 SV=2													0	0	0	0	0	0	0	0	0	0	0	0					x
P09619;E5RH16;E5RII0;E5RJ14	4	0	21.2266					---	---	125052	Platelet-derived growth factor receptor beta OS=Homo sapiens OX=9606 GN=PDGFRB PE=1 SV=1													0	0	0	0	0	0	0	0	0	0	0	0						x
O00743;Q5T1S7	4	0	22.3469					---	---	35828.6	Serine/threonine-protein phosphatase 6 catalytic subunit OS=Homo sapiens OX=9606 GN=PPP6C PE=1 SV=1													0	0	0	0	0	0	0	0	0	0	0	0					x	x
Q13224	4	0	15.075					---	---	168078	Glutamate receptor ionotropic_ NMDA 2B OS=Homo sapiens OX=9606 GN=GRIN2B PE=1 SV=3													0	0	0	0	0	0	0	0	0	0	0	0							x
Q9H6R3;A0A0B4J1R2	4	0	18.1441					---	---	75405.6	Acyl-CoA synthetase short-chain family member 3_ mitochondrial OS=Homo sapiens OX=9606 GN=ACSS3 PE=1 SV=1													0	0	0	0	0	0	0	0	0	0	0	0
D6RJB7;Q8N7Z5	4	0	20.8978					---	---	219731	Ankyrin repeat domain-containing protein 31 OS=Homo sapiens OX=9606 GN=ANKRD31 PE=4 SV=2													0	0	0	0	0	0	0	0	0	0	0	0						x	x
Q16563;C9JYN0;A0A0U1RQT9	4	0	21.2561					---	---	28907.5	Synaptophysin-like protein 1 OS=Homo sapiens OX=9606 GN=SYPL1 PE=1 SV=1													0	0	0	0	0	0	0	0	0	0	0	0						x	x
P42126;Q96DC0	4	0	19.307					---	---	33101.2	Enoyl-CoA delta isomerase 1_ mitochondrial OS=Homo sapiens OX=9606 GN=ECI1 PE=1 SV=1													0	0	0	0	0	0	0	0	0	0	0	0						x	x
B4DQT1;B4DVN3;E7ESC7;Q7L5Y9;D6REW7	2	0	9.3042					---	---	40466.4	E3 ubiquitin-protein transferase MAEA OS=Homo sapiens OX=9606 GN=MAEA PE=1 SV=1													0	0	0	0	0	0	0	0	0	0	0	0
A0A2R8Y7T6;Q6DN90;A0A0C4DGT3;A0A2R8Y695;A0A3B3IRZ4;A0A3B3IU98	4	0	14.4694					---	---	109215	IQ motif and SEC7 domain-containing protein 1 OS=Homo sapiens OX=9606 GN=IQSEC1 PE=1 SV=1													0	0	0	0	0	0	0	0	0	0	0	0						x
K7ESK7	4	0	23.7313					---	---	23951.4	SUMO-activating enzyme subunit 2 (Fragment) OS=Homo sapiens OX=9606 GN=UBA2 PE=1 SV=1													0	0	0	0	0	0	0	0	0	0	0	0
Q9UPV0	2	0	7.193					---	---	164827	Centrosomal protein of 164 kDa OS=Homo sapiens OX=9606 GN=CEP164 PE=1 SV=3													0	0	0	0	0	0	0	0	0	0	0	0						x
A0A087WTV6;J3KR12;Q96C36;A0A087WZR9;A0A087WX69;A0A087WZF0	4	0	19.6657					---	---	26096.5	Pyrroline-5-carboxylate reductase OS=Homo sapiens OX=9606 GN=PYCR2 PE=1 SV=1													0	0	0	0	0	0	0	0	0	0	0	0					x	x
O43189	4	0	15.425					---	---	63417.5	PHD finger protein 1 OS=Homo sapiens OX=9606 GN=PHF1 PE=1 SV=3													0	0	0	0	0	0	0	0	0	0	0	0						x
Q9NYF5	4	0	15.7698					---	---	105227	Protein FAM13B OS=Homo sapiens OX=9606 GN=FAM13B PE=1 SV=2													0	0	0	0	0	0	0	0	0	0	0	0						x
Q9H4D5;H0Y6A1	2	0	8.6239					---	---	60843.6	Nuclear RNA export factor 3 OS=Homo sapiens OX=9606 GN=NXF3 PE=1 SV=1													0	0	0	0	0	0	0	0	0	0	0	0					x	x
A0A1W2PQ43;E9PK09;E9PK91;E9PKI6;E9PQN2;Q9NYF8;E9PJA7	4	0	21.0978					---	---	80675.8	Bcl-2-associated transcription factor 1 OS=Homo sapiens OX=9606 GN=BCLAF1 PE=1 SV=1													0	0	0	0	0	0	0	0	0	0	0	0							x
P53007;B4DP62	4	0	19.7807					---	---	34354.9	Tricarboxylate transport protein_ mitochondrial OS=Homo sapiens OX=9606 GN=SLC25A1 PE=1 SV=2													0	0	0	0	0	0	0	0	0	0	0	0						x	x
P48739;B3KYB6;A0A0A0MSW4;B3KYB7	4	0	19.955					---	---	31825.3	Phosphatidylinositol transfer protein beta isoform OS=Homo sapiens OX=9606 GN=PITPNB PE=1 SV=2													0	0	0	0	0	0	0	0	0	0	0	0
Q9Y6G9;E9PHI6;C9JGM7	4	0	19.5424					---	---	56864.4	Cytoplasmic dynein 1 light intermediate chain 1 OS=Homo sapiens OX=9606 GN=DYNC1LI1 PE=1 SV=3													0	0	0	0	0	0	0	0	0	0	0	0					x	x
P35250;A0A087WVY3;F8WC37;H7C5A0;H7C5G4;H7C5P1;H7C5P4;H7C5Q7	4	0	21.1855					---	---	39613.6	Replication factor C subunit 2 OS=Homo sapiens OX=9606 GN=RFC2 PE=1 SV=3													0	0	0	0	0	0	0	0	0	0	0	0					x
B4E0Y9;Q8NBY1;Q9P289	5	0	28.6535					---	---	49469.2	Serine/threonine-protein kinase 26 OS=Homo sapiens OX=9606 GN=STK26 PE=1 SV=1													0	0	0	0	0	0	0	0	0	0	0	0						x	x	x
Q9Y5I4	4	0	14.1545					---	---	110077	Protocadherin alpha-C2 OS=Homo sapiens OX=9606 GN=PCDHAC2 PE=2 SV=1													0	0	0	0	0	0	0	0	0	0	0	0
Q9NP72;A0A804HIB9;A0A804HIY1;A0A804HJJ8;A0A804HKH8;A0A804HL88;B7Z4P9;Q5W0J0	2	0	13.9461					---	---	23262.2	Ras-related protein Rab-18 OS=Homo sapiens OX=9606 GN=RAB18 PE=1 SV=1													0	0	0	0	0	0	0	0	0	0	0	0
Q9UHR6	2	0	10.8454					---	---	43568	Zinc finger HIT domain-containing protein 2 OS=Homo sapiens OX=9606 GN=ZNHIT2 PE=1 SV=1													0	0	0	0	0	0	0	0	0	0	0	0							x
Q8N6M5	2	0	8.595					---	---	43957.9	Probable inactive allantoicase OS=Homo sapiens OX=9606 GN=ALLC PE=2 SV=4													0	0	0	0	0	0	0	0	0	0	0	0
O75052;H7BY61	2	0	10.7213					---	---	56492	Carboxyl-terminal PDZ ligand of neuronal nitric oxide synthase protein OS=Homo sapiens OX=9606 GN=NOS1AP PE=1 SV=3													0	0	0	0	0	0	0	0	0	0	0	0
D6REA1;Q9H173;D6RAI3;D6RBP7;D6RG16;D6RIU8	2	0	11.0546					---	---	53033.6	Nucleotide exchange factor SIL1 OS=Homo sapiens OX=9606 GN=SIL1 PE=1 SV=1													0	0	0	0	0	0	0	0	0	0	0	0
Q13011;M0R248	5	0	28.8158					---	---	36158.4	Delta(3_5)-Delta(2_4)-dienoyl-CoA isomerase_ mitochondrial OS=Homo sapiens OX=9606 GN=ECH1 PE=1 SV=2													0	0	0	0	0	0	0	0	0	0	0	0						x		x
O15015	4	0	12.8247					---	---	205444	Zinc finger protein 646 OS=Homo sapiens OX=9606 GN=ZNF646 PE=1 SV=2													0	0	0	0	0	0	0	0	0	0	0	0						x
Q96CN9	4	0	14.7414					---	---	88038.9	GRIP and coiled-coil domain-containing protein 1 OS=Homo sapiens OX=9606 GN=GCC1 PE=1 SV=1													0	0	0	0	0	0	0	0	0	0	0	0							x
Q9ULX5	4	0	15.3749					---	---	69552.7	RING finger protein 112 OS=Homo sapiens OX=9606 GN=RNF112 PE=1 SV=2													0	0	0	0	0	0	0	0	0	0	0	0						x
A0A0U1RQS4;A0A0U1RR93;A0A590UJL3;Q9BYB0	4	0	20.1179					---	---	171581	SH3 and multiple ankyrin repeat domains protein 3 OS=Homo sapiens OX=9606 GN=SHANK3 PE=1 SV=2													0	0	0	0	0	0	0	0	0	0	0	0							x
F6QDS0;H3BQK0;I3L0H8;Q9NUU7;Q9UMR2;I3L352;H3BMQ5;H3BN59	4	0	17.6127					---	---	54474.3	RNA helicase OS=Homo sapiens OX=9606 GN=hCG_2043426 PE=1 SV=1													0	0	0	0	0	0	0	0	0	0	0	0						x	x
F8WBQ1;Q8NDH6	4	0	12.2956					---	---	50428.9	Islet cell autoantigen 1-like protein OS=Homo sapiens OX=9606 GN=ICA1L PE=1 SV=1													0	0	0	0	0	0	0	0	0	0	0	0
A0A075B780;O14787	4	0	18.5873					---	---	87852.9	Transportin-2 OS=Homo sapiens OX=9606 GN=TNPO2 PE=1 SV=1													0	0	0	0	0	0	0	0	0	0	0	0						x	x
Q96DY2;F8VZV9	4	0	16.0332					---	---	52473.6	Dynein regulatory complex protein 10 OS=Homo sapiens OX=9606 GN=IQCD PE=1 SV=2													0	0	0	0	0	0	0	0	0	0	0	0							x	x
A0A2R8Y438	4	0	16.9333					---	---	109019	Ankyrin repeat domain-containing protein 11 (Fragment) OS=Homo sapiens OX=9606 GN=ANKRD11 PE=1 SV=1													0	0	0	0	0	0	0	0	0	0	0	0						x
Q9BWT7	4	0	13.9359					---	---	117414	Caspase recruitment domain-containing protein 10 OS=Homo sapiens OX=9606 GN=CARD10 PE=1 SV=2													0	0	0	0	0	0	0	0	0	0	0	0
E7EVX8;Q8WWY3;E7EN72;E7ESX0;E7EU94	4	0	20.2479					---	---	54994.5	Pre-mRNA-processing factor 31 OS=Homo sapiens OX=9606 GN=PRPF31 PE=1 SV=1													0	0	0	0	0	0	0	0	0	0	0	0						x
Q9H2G2	4	0	15.6056					---	---	143322	STE20-like serine/threonine-protein kinase OS=Homo sapiens OX=9606 GN=SLK PE=1 SV=1													0	0	0	0	0	0	0	0	0	0	0	0							x
Q92625;A0A3B3ISP1	4	0	13.5459					---	---	124078	Ankyrin repeat and SAM domain-containing protein 1A OS=Homo sapiens OX=9606 GN=ANKS1A PE=1 SV=4													0	0	0	0	0	0	0	0	0	0	0	0					x	x
O75340;A0A024QZ42;H0Y9X3;A0A6Q8PH81	4	0	21.6391					---	---	21925.5	Programmed cell death protein 6 OS=Homo sapiens OX=9606 GN=PDCD6 PE=1 SV=1													0	0	0	0	0	0	0	0	0	0	0	0
A0A669KB52;A0A669KB53;A0A669KB56;A0A669KB68;A0A669KB75;A0A669KBA4;A0A669KBI6;J3KPM9;P42224	2	0	7.8378					---	---	74834.3	Signal transducer and activator of transcription OS=Homo sapiens OX=9606 GN=STAT1 PE=1 SV=1													0	0	0	0	0	0	0	0	0	0	0	0						x
O14917;A0A087WXV2	4	0	17.9567					---	---	127484	Protocadherin-17 OS=Homo sapiens OX=9606 GN=PCDH17 PE=1 SV=2													0	0	0	0	0	0	0	0	0	0	0	0							x
Q99728;A0A494C142;A0A087X2H0;C9IYG1;F6MDI1	4	0	18.66					---	---	88130.6	BRCA1-associated RING domain protein 1 OS=Homo sapiens OX=9606 GN=BARD1 PE=1 SV=2													0	0	0	0	0	0	0	0	0	0	0	0							x
H7C4M0;Q4L180;C9JYJ6	2	0	9.2149					---	---	137174	Filamin A-interacting protein 1-like OS=Homo sapiens OX=9606 GN=FILIP1L PE=1 SV=2													0	0	0	0	0	0	0	0	0	0	0	0
Q96A33;A0A087WYW6	4	0	19.7546					---	---	56159.1	PAT complex subunit CCDC47 OS=Homo sapiens OX=9606 GN=CCDC47 PE=1 SV=1													0	0	0	0	0	0	0	0	0	0	0	0						x
Q96NL6;A0A494C0G8	4	0	16.0597					---	---	81252.7	Sodium channel and clathrin linker 1 OS=Homo sapiens OX=9606 GN=SCLT1 PE=1 SV=2													0	0	0	0	0	0	0	0	0	0	0	0						x	x
O14756	2	0	8.9029					---	---	36307.9	17-beta-hydroxysteroid dehydrogenase type 6 OS=Homo sapiens OX=9606 GN=HSD17B6 PE=1 SV=1													0	0	0	0	0	0	0	0	0	0	0	0
Q5VZP5	4	0	15.0816					---	---	130746	Serine/threonine/tyrosine-interacting-like protein 2 OS=Homo sapiens OX=9606 GN=STYXL2 PE=2 SV=1													0	0	0	0	0	0	0	0	0	0	0	0							x
A0A1W2PNX8;Q9H3U1	4	0	17.393					---	---	120106	Protein unc-45 homolog A OS=Homo sapiens OX=9606 GN=UNC45A PE=1 SV=1													0	0	0	0	0	0	0	0	0	0	0	0						x	x
J3QRF5;Q8TDF5;Q8NC67	2	0	7.9077					---	---	11768.2	Neuropilin and tolloid-like protein 1 (Fragment) OS=Homo sapiens OX=9606 GN=NETO1 PE=1 SV=1													0	0	0	0	0	0	0	0	0	0	0	0
Q5VU65	4	0	14.1382					---	---	211803	Nuclear pore membrane glycoprotein 210-like OS=Homo sapiens OX=9606 GN=NUP210L PE=2 SV=1													0	0	0	0	0	0	0	0	0	0	0	0							x
Q9UBX3;F6RGN5	4	0	22.9868					---	---	31738.7	Mitochondrial dicarboxylate carrier OS=Homo sapiens OX=9606 GN=SLC25A10 PE=1 SV=2													0	0	0	0	0	0	0	0	0	0	0	0						x	x
A6NC57	4	0	12.9161					---	---	107758	Ankyrin repeat domain-containing protein 62 OS=Homo sapiens OX=9606 GN=ANKRD62 PE=2 SV=4													0	0	0	0	0	0	0	0	0	0	0	0								x
Q8IYM2	4	0	15.2325					---	---	67942.1	Schlafen family member 12 OS=Homo sapiens OX=9606 GN=SLFN12 PE=1 SV=2													0	0	0	0	0	0	0	0	0	0	0	0							x
A0A494C0H4;A0A590UJE4;G5E9Z1;H0Y9K9;H0Y9M2;Q17R98;A0A5F9ZGT0	2	0	7.465					---	---	121234	Zinc finger protein 827 OS=Homo sapiens OX=9606 GN=ZNF827 PE=1 SV=1													0	0	0	0	0	0	0	0	0	0	0	0							x
Q9UBB9;F6SQZ1;F6UKU9;F6XM96	4	0	17.4422					---	---	97219.2	Tuftelin-interacting protein 11 OS=Homo sapiens OX=9606 GN=TFIP11 PE=1 SV=1													0	0	0	0	0	0	0	0	0	0	0	0					x
Q9Y483	2	0	9.649					---	---	68344.3	Metal-response element-binding transcription factor 2 OS=Homo sapiens OX=9606 GN=MTF2 PE=1 SV=3													0	0	0	0	0	0	0	0	0	0	0	0						x
A0A075B6E9;A0A494C1A4;Q96NW7;F8WE45;B1AKT2	4	0	17.6079					---	---	169302	Leucine-rich repeat-containing protein 7 OS=Homo sapiens OX=9606 GN=LRRC7 PE=1 SV=1													0	0	0	0	0	0	0	0	0	0	0	0						x
Q8NFW1	2	0	13.0963					---	---	162172	Collagen alpha-1(XXII) chain OS=Homo sapiens OX=9606 GN=COL22A1 PE=2 SV=2													0	0	0	0	0	0	0	0	0	0	0	0
Q03014	2	0	10.4629					---	---	30135.7	Hematopoietically-expressed homeobox protein HHEX OS=Homo sapiens OX=9606 GN=HHEX PE=1 SV=1													0	0	0	0	0	0	0	0	0	0	0	0
P45974	4	0	19.4814					---	---	96698.9	Ubiquitin carboxyl-terminal hydrolase 5 OS=Homo sapiens OX=9606 GN=USP5 PE=1 SV=2													0	0	0	0	0	0	0	0	0	0	0	0							x
B1AP13;H3BLV0;H7BY55;P08174;B1AP15	2	0	10.2334					---	---	50593.1	Complement decay-accelerating factor OS=Homo sapiens OX=9606 GN=CD55 PE=1 SV=1													0	0	0	0	0	0	0	0	0	0	0	0						x
Q9Y2T2	4	0	16.613					---	---	47281.4	AP-3 complex subunit mu-1 OS=Homo sapiens OX=9606 GN=AP3M1 PE=1 SV=1													0	0	0	0	0	0	0	0	0	0	0	0
K7EQJ4	2	0	14.9536					---	---	33380.9	Amyloid beta precursor-like protein 1 (Fragment) OS=Homo sapiens OX=9606 GN=APLP1 PE=1 SV=1													0	0	0	0	0	0	0	0	0	0	0	0
Q9Y4W6	4	0	22.5446					---	---	89040	AFG3-like protein 2 OS=Homo sapiens OX=9606 GN=AFG3L2 PE=1 SV=2													0	0	0	0	0	0	0	0	0	0	0	0							x
Q15349	2	0	9.3116					---	---	83695.1	Ribosomal protein S6 kinase alpha-2 OS=Homo sapiens OX=9606 GN=RPS6KA2 PE=1 SV=2													0	0	0	0	0	0	0	0	0	0	0	0					x
H0YL54;Q9NQ69	2	0	8.2655					---	---	38589.8	LIM/homeobox protein Lhx9 OS=Homo sapiens OX=9606 GN=LHX9 PE=1 SV=1													0	0	0	0	0	0	0	0	0	0	0	0						x
Q75V66	2	0	12.3158					---	---	107929	Anoctamin-5 OS=Homo sapiens OX=9606 GN=ANO5 PE=1 SV=1													0	0	0	0	0	0	0	0	0	0	0	0
F8SNU7;Q9H0C8;H7C2I8	2	0	8.9692					---	---	30325.9	Integrin-linked kinase associated phosphatase OS=Homo sapiens OX=9606 GN=ILKAP PE=1 SV=1													0	0	0	0	0	0	0	0	0	0	0	0						x	x
Q9NTJ3;E9PD53;C9JR83;C9IYK2;C9J9E4;C9JJ64;C9JWF0;C9J578;C9JVD8	14	0	60.8906					---	---	147867	Structural maintenance of chromosomes protein 4 OS=Homo sapiens OX=9606 GN=SMC4 PE=1 SV=2													0	0	0	0	0	0	0	0	0	0	0	0						x		x
Q9Y5B6	1	0	4.5317					---	---	105260	PAX3- and PAX7-binding protein 1 OS=Homo sapiens OX=9606 GN=PAXBP1 PE=1 SV=2													0	0	0	0	0	0	0	0	0	0	0	0
O94830	1	0	2.5613					---	---	81716.3	Phospholipase DDHD2 OS=Homo sapiens OX=9606 GN=DDHD2 PE=1 SV=2													0	0	0	0	0	0	0	0	0	0	0	0						x
P82987	1	0	4.2939					---	---	194623	ADAMTS-like protein 3 OS=Homo sapiens OX=9606 GN=ADAMTSL3 PE=1 SV=4													0	0	0	0	0	0	0	0	0	0	0	0
Q13733;E9PRA5	14	0	104.374					---	---	115193	Sodium/potassium-transporting ATPase subunit alpha-4 OS=Homo sapiens OX=9606 GN=ATP1A4 PE=1 SV=3													0	0	0	0	0	0	0	0	0	0	0	0						x	x	x
A0A087WXT0;Q9UQP3	1	0	3.9118					---	---	126258	Tenascin-N OS=Homo sapiens OX=9606 GN=TNN PE=1 SV=1													0	0	0	0	0	0	0	0	0	0	0	0
Q7L0L9	1	0	3.8639					---	---	23526.1	Transmembrane protein LOC653160 OS=Homo sapiens OX=9606 PE=2 SV=2													0	0	0	0	0	0	0	0	0	0	0	0
Q9C0B0	1	0	4.1618					---	---	89852.4	RING finger protein unkempt homolog OS=Homo sapiens OX=9606 GN=UNK PE=1 SV=2													0	0	0	0	0	0	0	0	0	0	0	0
Q5THR3;B0QYI5	14	0	53.0873					---	---	174812	EF-hand calcium-binding domain-containing protein 6 OS=Homo sapiens OX=9606 GN=EFCAB6 PE=1 SV=1													0	0	0	0	0	0	0	0	0	0	0	0						x		x
A6NCI4;H7BXL8;H3BUS3	14	0	63.4191					---	---	135617	von Willebrand factor A domain-containing protein 3A OS=Homo sapiens OX=9606 GN=VWA3A PE=2 SV=3													0	0	0	0	0	0	0	0	0	0	0	0						x	x	x
Q17R60	1	0	3.7568					---	---	90071.9	Interphotoreceptor matrix proteoglycan 1 OS=Homo sapiens OX=9606 GN=IMPG1 PE=1 SV=2													0	0	0	0	0	0	0	0	0	0	0	0
A0A5F9ZGX0;E9PLY5;A0A669KBB0	14	0	65.9423					---	---	247121	Microtubule-actin cross-linking factor 1_ isoforms 1/2/3/5 (Fragment) OS=Homo sapiens OX=9606 GN=MACF1 PE=1 SV=1													0	0	0	0	0	0	0	0	0	0	0	0							x
Q5T7I8;Q92529	1	0	4.2291					---	---	11574.1	SHC-transforming protein 3 OS=Homo sapiens OX=9606 GN=SHC3 PE=1 SV=1													0	0	0	0	0	0	0	0	0	0	0	0								x
Q8NFW8	1	0	4.2971					---	---	49063.6	N-acylneuraminate cytidylyltransferase OS=Homo sapiens OX=9606 GN=CMAS PE=1 SV=2													0	0	0	0	0	0	0	0	0	0	0	0
M0R0F7;Q9H607	1	0	7.784					---	---	17881.6	Occludin/ELL domain-containing protein 1 OS=Homo sapiens OX=9606 GN=OCEL1 PE=4 SV=1													0	0	0	0	0	0	0	0	0	0	0	0
Q9NY12	1	0	5.71					---	---	22519	H/ACA ribonucleoprotein complex subunit 1 OS=Homo sapiens OX=9606 GN=GAR1 PE=1 SV=1													0	0	0	0	0	0	0	0	0	0	0	0
Q562R1	19	0	198.091					---	---	42345.5	Beta-actin-like protein 2 OS=Homo sapiens OX=9606 GN=ACTBL2 PE=1 SV=2													0	0	0	0	0	0	0	0	0	0	0	0					x	x
Q5T890;A0A590UJ07;A0A804HJC4;A0A590UJ12;A0A590UJA1;A0A590UJV1;A0A5F9UKL4;A0A804HJ75;A0A804HK79;A0A804HL79;A0A590UJK0;F2Z2R4;H0Y3T7	14	0	61.37					---	---	179066	DNA excision repair protein ERCC-6-like 2 OS=Homo sapiens OX=9606 GN=ERCC6L2 PE=1 SV=2													0	0	0	0	0	0	0	0	0	0	0	0						x	x
Q01970	1	0	4.0096					---	---	139598	1-phosphatidylinositol 4_5-bisphosphate phosphodiesterase beta-3 OS=Homo sapiens OX=9606 GN=PLCB3 PE=1 SV=2													0	0	0	0	0	0	0	0	0	0	0	0
A0A7P0T824;A0A7P0T838;A0A7P0T8N0;A0A7P0T925;A0A7P0T952;A0A7P0T977;A0A7P0T9E5;A0A7P0T9I1;A0A7P0T9T1;A0A7P0TA16;A0A7P0TA65;A0A7P0TAA6;A0A7P0TAS8;A0A7P0TB15;A0A7P0TBB8;A0A7P0TBE4;A0A7P0Z3Z7;A0A7P0Z445;A0A7P0Z462;A0A7P0Z4A4;H0YJ50;H0YJF7;H0YJJ9;Q99986	1	0	3.7302					---	---	50829.7	Serine/threonine-protein kinase VRK1 OS=Homo sapiens OX=9606 GN=VRK1 PE=1 SV=1													0	0	0	0	0	0	0	0	0	0	0	0
Q9BY64	1	0	8.4418					---	---	61533.7	UDP-glucuronosyltransferase 2B28 OS=Homo sapiens OX=9606 GN=UGT2B28 PE=1 SV=1													0	0	0	0	0	0	0	0	0	0	0	0
A0A087WVS7;B4DF95;Q15735	1	0	3.425					---	---	63637.6	Inositol-polyphosphate 5-phosphatase OS=Homo sapiens OX=9606 GN=INPP5J PE=1 SV=1													0	0	0	0	0	0	0	0	0	0	0	0
O14531	1	0	5.0637					---	---	62505	Dihydropyrimidinase-related protein 4 OS=Homo sapiens OX=9606 GN=DPYSL4 PE=1 SV=2													0	0	0	0	0	0	0	0	0	0	0	0
Q6NUM6	1	0	4.8433					---	---	77916.1	S-adenosyl-L-methionine-dependent tRNA 4-demethylwyosine synthase TYW1B OS=Homo sapiens OX=9606 GN=TYW1B PE=1 SV=4													0	0	0	0	0	0	0	0	0	0	0	0
C9J6A1;C9JMC7;Q96PB8	1	0	4.6396					---	---	18716.4	Leucine-rich repeat-containing protein 3B (Fragment) OS=Homo sapiens OX=9606 GN=LRRC3B PE=1 SV=1													0	0	0	0	0	0	0	0	0	0	0	0
P52788	1	0	4.6424					---	---	41724.5	Spermine synthase OS=Homo sapiens OX=9606 GN=SMS PE=1 SV=2													0	0	0	0	0	0	0	0	0	0	0	0						x
F8W7U8;P49959	1	0	5.1069					---	---	80864.5	Double-strand break repair protein OS=Homo sapiens OX=9606 GN=MRE11 PE=1 SV=1													0	0	0	0	0	0	0	0	0	0	0	0
B4DKT6;C9JJV8;F8WB46;F8WBS0;Q07001	1	0	3.9735					---	---	26515	Acetylcholine receptor subunit delta OS=Homo sapiens OX=9606 GN=CHRND PE=2 SV=1													0	0	0	0	0	0	0	0	0	0	0	0
C9JXA2;P29320	1	0	3.7087					---	---	104682	Receptor protein-tyrosine kinase OS=Homo sapiens OX=9606 GN=EPHA3 PE=1 SV=1													0	0	0	0	0	0	0	0	0	0	0	0						x	x
Q9UM54;A0A590UJ40;E7EW20;A0A0D9SGC1;A0A590UJ75;A0A590UK22;A0A590UKB0;A0A590UJY4;A0A590UK71;A0A590UK86;A0A5F9ZI03;Q5JVM0	14	0	61.2439					---	---	151060	Unconventional myosin-VI OS=Homo sapiens OX=9606 GN=MYO6 PE=1 SV=4													0	0	0	0	0	0	0	0	0	0	0	0						x
A0A3B3IUD2;Q9BUK6	1	0	3.6766					---	---	61444.5	Protein misato homolog 1 OS=Homo sapiens OX=9606 GN=MSTO1 PE=1 SV=1													0	0	0	0	0	0	0	0	0	0	0	0
A0A0A0MR33;A0A0C4DFM0;G3V267;G3V3B9;G3V4T6;G3V5T0;O43708	1	0	4.4164					---	---	19658.6	Maleylacetoacetate isomerase OS=Homo sapiens OX=9606 GN=GSTZ1 PE=1 SV=1													0	0	0	0	0	0	0	0	0	0	0	0						x
Q4KWH8;A0A2U3TZV8	14	0	59.212					---	---	191333	1-phosphatidylinositol 4_5-bisphosphate phosphodiesterase eta-1 OS=Homo sapiens OX=9606 GN=PLCH1 PE=1 SV=1													0	0	0	0	0	0	0	0	0	0	0	0						x	x
K7ENL8;K7EQV3;K7EQY5;P42679	1	0	4.5467					---	---	19910.7	Megakaryocyte-associated tyrosine-protein kinase (Fragment) OS=Homo sapiens OX=9606 GN=MATK PE=1 SV=1													0	0	0	0	0	0	0	0	0	0	0	0						x
P53804;E9PCE7;E9PMP8;B4DSZ9;E9PMS7;H7C097	14	0	59.1676					---	---	233006	E3 ubiquitin-protein ligase TTC3 OS=Homo sapiens OX=9606 GN=TTC3 PE=1 SV=2													0	0	0	0	0	0	0	0	0	0	0	0					x	x	x
P29322	1	0	2.805					---	---	112771	Ephrin type-A receptor 8 OS=Homo sapiens OX=9606 GN=EPHA8 PE=1 SV=2													0	0	0	0	0	0	0	0	0	0	0	0							x
H0Y5F2;H7BXQ2;Q5SNV9	1	0	4.9334					---	---	69373.3	Uncharacterized protein C1orf167 (Fragment) OS=Homo sapiens OX=9606 GN=C1orf167 PE=1 SV=1													0	0	0	0	0	0	0	0	0	0	0	0
A0A3B3ITB6	1	0	4.0926					---	---	18355.3	BMP-binding endothelial regulator protein OS=Homo sapiens OX=9606 GN=BMPER PE=4 SV=1													0	0	0	0	0	0	0	0	0	0	0	0
P36873;F8VYE8;F8W0W8;A0A7I2V4F7;F8VR82;A0A087WYY5;E7ETD8;F8W1A0;F8WE71;H0Y3Y6	15	0	125.785					---	---	37725.2	Serine/threonine-protein phosphatase PP1-gamma catalytic subunit OS=Homo sapiens OX=9606 GN=PPP1CC PE=1 SV=1													0	0	0	0	0	0	0	0	0	0	0	0						x	x
Q12772	1	0	4.2643					---	---	124999	Sterol regulatory element-binding protein 2 OS=Homo sapiens OX=9606 GN=SREBF2 PE=1 SV=2													0	0	0	0	0	0	0	0	0	0	0	0						x
Q14C87	1	0	8.2564					---	---	123164	Transmembrane protein 132D OS=Homo sapiens OX=9606 GN=TMEM132D PE=1 SV=1													0	0	0	0	0	0	0	0	0	0	0	0
F8VVM2;F8VWQ0	16	0	118.572					---	---	36560.5	Phosphate carrier protein_ mitochondrial OS=Homo sapiens OX=9606 GN=SLC25A3 PE=1 SV=1													0	0	0	0	0	0	0	0	0	0	0	0					x	x	x
O75325	1	0	3.5898					---	---	79657.3	Leucine-rich repeat neuronal protein 2 OS=Homo sapiens OX=9606 GN=LRRN2 PE=2 SV=2													0	0	0	0	0	0	0	0	0	0	0	0						x
Q14525	1	0	4.8656					---	---	47354.2	Keratin_ type I cuticular Ha3-II OS=Homo sapiens OX=9606 GN=KRT33B PE=1 SV=3													0	0	0	0	0	0	0	0	0	0	0	0
Q8IVV2;J3KRE7;J3QKX9;C9J269	14	0	64.0959					---	---	237788	Lipoxygenase homology domain-containing protein 1 OS=Homo sapiens OX=9606 GN=LOXHD1 PE=2 SV=4													0	0	0	0	0	0	0	0	0	0	0	0						x		x
Q58FF6	15	0	112.327					---	---	58891.8	Putative heat shock protein HSP 90-beta 4 OS=Homo sapiens OX=9606 GN=HSP90AB4P PE=5 SV=1													0	0	0	0	0	0	0	0	0	0	0	0					x	x	x
P20674	1	0	5.1823					---	---	16933.3	Cytochrome c oxidase subunit 5A_ mitochondrial OS=Homo sapiens OX=9606 GN=COX5A PE=1 SV=2													0	0	0	0	0	0	0	0	0	0	0	0						x
Q99643	1	0	4.3035					---	---	18838.4	Succinate dehydrogenase cytochrome b560 subunit_ mitochondrial OS=Homo sapiens OX=9606 GN=SDHC PE=1 SV=1													0	0	0	0	0	0	0	0	0	0	0	0						x
F5H630;P51523	1	0	4.1788					---	---	87666.6	Zinc finger protein 84 OS=Homo sapiens OX=9606 GN=ZNF84 PE=1 SV=1													0	0	0	0	0	0	0	0	0	0	0	0
Q13620	14	0	55.8959					---	---	104552	Cullin-4B OS=Homo sapiens OX=9606 GN=CUL4B PE=1 SV=4													0	0	0	0	0	0	0	0	0	0	0	0						x
A0A669KAX4;A0A804CL36;A0A7P0T954;A0A7P0T9L3;A0A7P0TAQ3;K4DI93;A0A7P0T8P8;A0A669KBG9;A0A7P0T9C8;A0A7P0T9D0;A0A7P0T9P5;A0A7P0TAF9;A0A7P0T9R8;A0A669KAU9;A0A7P0T8W4	14	0	56.9678					---	---	103097	Cullin-4B OS=Homo sapiens OX=9606 GN=CUL4B PE=1 SV=1													0	0	0	0	0	0	0	0	0	0	0	0						x
Q9Y5Z7	1	0	3.91					---	---	87748.6	Host cell factor 2 OS=Homo sapiens OX=9606 GN=HCFC2 PE=1 SV=1													0	0	0	0	0	0	0	0	0	0	0	0						x
Q99666;O14715;J3KQ37	14	0	65.0762					---	---	200236	RANBP2-like and GRIP domain-containing protein 5/6 OS=Homo sapiens OX=9606 GN=RGPD5 PE=1 SV=3													0	0	0	0	0	0	0	0	0	0	0	0					x	x	x
Q9Y4C2	1	0	3.3422					---	---	103210	TRPM8 channel-associated factor 1 OS=Homo sapiens OX=9606 GN=TCAF1 PE=1 SV=3													0	0	0	0	0	0	0	0	0	0	0	0
Q86YA3;G3XAL8;D6REN9	14	0	52.8858					---	---	239054	Protein ZGRF1 OS=Homo sapiens OX=9606 GN=ZGRF1 PE=1 SV=3													0	0	0	0	0	0	0	0	0	0	0	0						x	x	x
A0A804HHS0;A0A804HIC2;A0A804HIY8;A0A804HK58;P21675	1	0	3.7155					---	---	96199.1	Transcription initiation factor TFIID subunit 1 (Fragment) OS=Homo sapiens OX=9606 GN=TAF1 PE=1 SV=1													0	0	0	0	0	0	0	0	0	0	0	0
Q9UHC6	1	0	4.9798					---	---	150277	Contactin-associated protein-like 2 OS=Homo sapiens OX=9606 GN=CNTNAP2 PE=1 SV=1													0	0	0	0	0	0	0	0	0	0	0	0
Q4ZG55	1	0	4.26					---	---	219319	Protein GREB1 OS=Homo sapiens OX=9606 GN=GREB1 PE=2 SV=1													0	0	0	0	0	0	0	0	0	0	0	0
A1L190	1	0	9.977					---	---	10658.2	Synaptonemal complex central element protein 3 OS=Homo sapiens OX=9606 GN=SYCE3 PE=1 SV=1													0	0	0	0	0	0	0	0	0	0	0	0
Q96CN4	1	0	5.0759					---	---	91889	EVI5-like protein OS=Homo sapiens OX=9606 GN=EVI5L PE=1 SV=1													0	0	0	0	0	0	0	0	0	0	0	0
A0A087WUB9;Q8WYA6	1	0	5.2197					---	---	66159.3	Beta-catenin-like protein 1 OS=Homo sapiens OX=9606 GN=CTNNBL1 PE=1 SV=1													0	0	0	0	0	0	0	0	0	0	0	0
B7Z332;B7Z510;H0Y8J8;Q00765	1	0	5.7363					---	---	10861.6	Receptor expression-enhancing protein 5 OS=Homo sapiens OX=9606 GN=REEP5 PE=1 SV=1													0	0	0	0	0	0	0	0	0	0	0	0						x
A8MVC2;K7ENQ0;Q8N135	1	0	4.3521					---	---	54786.9	Leucine-rich repeat LGI family member 4 OS=Homo sapiens OX=9606 GN=LGI4 PE=1 SV=1													0	0	0	0	0	0	0	0	0	0	0	0						x
F5H032;Q15937	1	0	4.6377					---	---	54541.1	Zinc finger protein 79 OS=Homo sapiens OX=9606 GN=ZNF79 PE=1 SV=1													0	0	0	0	0	0	0	0	0	0	0	0
A0A5F9ZGW4	1	0	3.8276					---	---	51798.6	Phosphotransferase OS=Homo sapiens OX=9606 GN=GCK PE=1 SV=1													0	0	0	0	0	0	0	0	0	0	0	0
A0A1C7CYW7;A8MYJ7	1	0	5.0451					---	---	117418	Tetratricopeptide repeat protein 34 OS=Homo sapiens OX=9606 GN=TTC34 PE=1 SV=1													0	0	0	0	0	0	0	0	0	0	0	0
A0A0C4DG91;C9J1J2;C9J9V6;C9JQB1;O75414	1	0	5.1383					---	---	22174.3	Nucleoside diphosphate kinase OS=Homo sapiens OX=9606 GN=NME6 PE=1 SV=1													0	0	0	0	0	0	0	0	0	0	0	0
F5GWI4;P00813	1	0	3.6873					---	---	38577.9	Adenosine deaminase OS=Homo sapiens OX=9606 GN=ADA PE=1 SV=1													0	0	0	0	0	0	0	0	0	0	0	0
B9EG95;O95780	1	0	5.6476					---	---	61243.2	ZNF682 protein OS=Homo sapiens OX=9606 GN=ZNF682 PE=1 SV=1													0	0	0	0	0	0	0	0	0	0	0	0
A0A087WUN7;G3V2S9;G3V4X6;H0YJ40;H0YJW7;Q9GZT3	1	0	5.6675					---	---	10466.9	SRA stem-loop-interacting RNA-binding protein_ mitochondrial OS=Homo sapiens OX=9606 GN=SLIRP PE=1 SV=1													0	0	0	0	0	0	0	0	0	0	0	0						x
Q58FF7	17	0	169.356					---	---	68667.1	Putative heat shock protein HSP 90-beta-3 OS=Homo sapiens OX=9606 GN=HSP90AB3P PE=5 SV=1													0	0	0	0	0	0	0	0	0	0	0	0						x	x	x
Q9UBZ4	1	0	4.6785					---	---	58427.1	DNA-(apurinic or apyrimidinic site) endonuclease 2 OS=Homo sapiens OX=9606 GN=APEX2 PE=1 SV=1													0	0	0	0	0	0	0	0	0	0	0	0
A0A0G2JR51;A0A217FLJ2;A0A494BZS1;B0QY04;Q15080	1	0	4.2751					---	---	34462.3	Neutrophil cytosol factor 4 (Fragment) OS=Homo sapiens OX=9606 GN=NCF4 PE=1 SV=1													0	0	0	0	0	0	0	0	0	0	0	0
Q86T29	2	0	10.3747					---	---	76714.4	Zinc finger protein 605 OS=Homo sapiens OX=9606 GN=ZNF605 PE=2 SV=1													0	0	0	0	0	0	0	0	0	0	0	0							x
F8VTV8;F8VWX7;F8VXD2;F8VYH9;F8VZ51;F8VZZ0;P11802	1	0	4.0723					---	---	22251.5	Cyclin-dependent kinase 4 OS=Homo sapiens OX=9606 GN=CDK4 PE=1 SV=1													0	0	0	0	0	0	0	0	0	0	0	0						x
Q149M9;F8W0U9;A0A669KAX7	16	0	99.132					---	---	176947	NACHT domain- and WD repeat-containing protein 1 OS=Homo sapiens OX=9606 GN=NWD1 PE=1 SV=3													0	0	0	0	0	0	0	0	0	0	0	0						x	x
A0A087WW77;Q15334	1	0	3.5246					---	---	115739	Lethal(2) giant larvae protein homolog 1 OS=Homo sapiens OX=9606 GN=LLGL1 PE=1 SV=1													0	0	0	0	0	0	0	0	0	0	0	0
Q5T2E6	1	0	4.1207					---	---	79566.1	Armadillo-like helical domain-containing protein 3 OS=Homo sapiens OX=9606 GN=ARMH3 PE=1 SV=1													0	0	0	0	0	0	0	0	0	0	0	0
A0A087WVI1;C9J0X3;C9JS55;C9JSR2;C9K0F0;Q96JY6	1	0	4.8771					---	---	35109.2	PDZ and LIM domain protein 2 OS=Homo sapiens OX=9606 GN=PDLIM2 PE=1 SV=1													0	0	0	0	0	0	0	0	0	0	0	0
Q9BVV7	1	0	3.2332					---	---	28544.6	Mitochondrial import inner membrane translocase subunit Tim21 OS=Homo sapiens OX=9606 GN=TIMM21 PE=1 SV=1													0	0	0	0	0	0	0	0	0	0	0	0
P17405	1	0	4.5988					---	---	70962.9	Sphingomyelin phosphodiesterase OS=Homo sapiens OX=9606 GN=SMPD1 PE=1 SV=5													0	0	0	0	0	0	0	0	0	0	0	0						x
A0A0B4J1V0	1	0	4.9754					---	---	13096.9	Immunoglobulin heavy variable 3-15 OS=Homo sapiens OX=9606 GN=IGHV3-15 PE=3 SV=1													0	0	0	0	0	0	0	0	0	0	0	0
B1AJZ9;A0A804HIA4;H0Y5P0;H0YE38;Q5JYW6;H0Y3C6;Q5JYW1;H0YCR1;H0YEU3	16	0	69.5598					---	---	162760	Forkhead-associated domain-containing protein 1 OS=Homo sapiens OX=9606 GN=FHAD1 PE=2 SV=2													0	0	0	0	0	0	0	0	0	0	0	0						x	x	x
E9PCN5;Q9H9A5	1	0	5.419					---	---	68117.9	CCR4-NOT transcription complex subunit 10 OS=Homo sapiens OX=9606 GN=CNOT10 PE=1 SV=1													0	0	0	0	0	0	0	0	0	0	0	0
F8VV56;F8VWK8;F8W022;P08962	1	0	5.0665					---	---	16476.9	CD63 antigen OS=Homo sapiens OX=9606 GN=CD63 PE=1 SV=1													0	0	0	0	0	0	0	0	0	0	0	0
M9MMK7	1	0	3.832					---	---	51233.8	Dynein axonemal heavy chain 14 OS=Homo sapiens OX=9606 GN=DNAH14 PE=1 SV=1													0	0	0	0	0	0	0	0	0	0	0	0
Q96L93;A0A1B0GTU3;A0A0A0MRC9	16	0	78.3356					---	---	152582	Kinesin-like protein KIF16B OS=Homo sapiens OX=9606 GN=KIF16B PE=1 SV=2													0	0	0	0	0	0	0	0	0	0	0	0							x	x
A0A7P0T7Z9;A0A7P0T9B4;A0A7P0T9U2;A0A7P0TAM5;A0A7P0Z4J1;Q8NBU5	1	0	5.168					---	---	18878.2	Outer mitochondrial transmembrane helix translocase (Fragment) OS=Homo sapiens OX=9606 GN=ATAD1 PE=1 SV=1													0	0	0	0	0	0	0	0	0	0	0	0
H3BMM9;H3BPG5;H3BTC0;H3BV80;Q15287	1	0	5.8366					---	---	31700.6	RNA-binding protein with serine-rich domain 1 (Fragment) OS=Homo sapiens OX=9606 GN=RNPS1 PE=1 SV=1													0	0	0	0	0	0	0	0	0	0	0	0
Q99611	1	0	4.0964					---	---	47611.4	Selenide_ water dikinase 2 OS=Homo sapiens OX=9606 GN=SEPHS2 PE=1 SV=3													0	0	0	0	0	0	0	0	0	0	0	0							x
A0A2R8YFX5	1	0	3.3767					---	---	199638	Neuron navigator 3 OS=Homo sapiens OX=9606 GN=NAV3 PE=1 SV=1													0	0	0	0	0	0	0	0	0	0	0	0
H0YL25;Q13114	1	0	4.1452					---	---	24481.3	TNF receptor-associated factor 3 (Fragment) OS=Homo sapiens OX=9606 GN=TRAF3 PE=1 SV=1													0	0	0	0	0	0	0	0	0	0	0	0						x
Q58FF8	18	0	141.676					---	---	44520.1	Putative heat shock protein HSP 90-beta 2 OS=Homo sapiens OX=9606 GN=HSP90AB2P PE=1 SV=2													0	0	0	0	0	0	0	0	0	0	0	0					x	x	x
J3KRT9;O15353	1	0	3.9066					---	---	12163.6	Forkhead box protein N1 (Fragment) OS=Homo sapiens OX=9606 GN=FOXN1 PE=4 SV=1													0	0	0	0	0	0	0	0	0	0	0	0
E9PJP2;Q5TF21	1	0	3.3525					---	---	103227	Protein SOGA3 OS=Homo sapiens OX=9606 GN=SOGA3 PE=1 SV=1													0	0	0	0	0	0	0	0	0	0	0	0
B8ZZ45;Q4AE62	1	0	3.787					---	---	39818	Glycosyltransferase-like domain-containing protein 1 OS=Homo sapiens OX=9606 GN=GTDC1 PE=1 SV=1													0	0	0	0	0	0	0	0	0	0	0	0							x
Q9Y5E9	1	0	3.6555					---	---	88061.2	Protocadherin beta-14 OS=Homo sapiens OX=9606 GN=PCDHB14 PE=1 SV=1													0	0	0	0	0	0	0	0	0	0	0	0
H0YNU7;Q5SZE1;Q96G23	1	0	4.407					---	---	44663.2	Ceramide synthase 2 OS=Homo sapiens OX=9606 GN=CERS2 PE=1 SV=2													0	0	0	0	0	0	0	0	0	0	0	0
Q9H8H0	1	0	3.967					---	---	82093.2	Nucleolar protein 11 OS=Homo sapiens OX=9606 GN=NOL11 PE=1 SV=1													0	0	0	0	0	0	0	0	0	0	0	0
A0A7P0T8E0;A0A7P0T953;A0A7P0T9Q3;E9PQN9;E9PS44;H7BYV1;P13164;Q01628;Q01629	1	0	8.6329					---	---	15401.1	Interferon-induced transmembrane protein 1 OS=Homo sapiens OX=9606 GN=IFITM1 PE=1 SV=1													0	0	0	0	0	0	0	0	0	0	0	0
Q5VSL9	1	0	3.5114					---	---	96317.4	Striatin-interacting protein 1 OS=Homo sapiens OX=9606 GN=STRIP1 PE=1 SV=1													0	0	0	0	0	0	0	0	0	0	0	0						x
Q9UL25	1	0	5.3825					---	---	24746.8	Ras-related protein Rab-21 OS=Homo sapiens OX=9606 GN=RAB21 PE=1 SV=3													0	0	0	0	0	0	0	0	0	0	0	0						x
P0DJD1;A0A1W2PNU4;A0A286YES2;F8VYC4;P0DJD0	15	0	74.4305					---	---	198791	RANBP2-like and GRIP domain-containing protein 2 OS=Homo sapiens OX=9606 GN=RGPD2 PE=2 SV=1													0	0	0	0	0	0	0	0	0	0	0	0						x
P29400;Q49AM6	1	0	3.0314					---	---	162185	Collagen alpha-5(IV) chain OS=Homo sapiens OX=9606 GN=COL4A5 PE=1 SV=2													0	0	0	0	0	0	0	0	0	0	0	0
Q6NSI4	1	0	3.224					---	---	98352.7	RPA-related protein RADX OS=Homo sapiens OX=9606 GN=RADX PE=1 SV=2													0	0	0	0	0	0	0	0	0	0	0	0
A0A087WU53;Q9H0U3	1	0	4.5329					---	---	41988.2	Dolichyl-diphosphooligosaccharide--protein glycosyltransferase subunit MAGT1 OS=Homo sapiens OX=9606 GN=MAGT1 PE=1 SV=1													0	0	0	0	0	0	0	0	0	0	0	0
F5H386;P22079	1	0	5.1052					---	---	74869	Lactoperoxidase OS=Homo sapiens OX=9606 GN=LPO PE=1 SV=1													0	0	0	0	0	0	0	0	0	0	0	0
Q6UB98	1	0	4.1411					---	---	237192	Ankyrin repeat domain-containing protein 12 OS=Homo sapiens OX=9606 GN=ANKRD12 PE=1 SV=3													0	0	0	0	0	0	0	0	0	0	0	0
A0A3B3IT92;P33991;A0A3B3IS57;A0A3B3IU45;A0A3B3ITP6;E5RG31;A0A3B3IRR8;A0A3B3ISC1	16	0	86.1558					---	---	101306	DNA replication licensing factor MCM4 OS=Homo sapiens OX=9606 GN=MCM4 PE=1 SV=1													0	0	0	0	0	0	0	0	0	0	0	0						x	x	x
Q8N9H8	1	0	3.6496					---	---	98138	Exonuclease mut-7 homolog OS=Homo sapiens OX=9606 GN=EXD3 PE=1 SV=3													0	0	0	0	0	0	0	0	0	0	0	0
Q8N1F8	1	0	3.3189					---	---	121685	Serine/threonine-protein kinase 11-interacting protein OS=Homo sapiens OX=9606 GN=STK11IP PE=1 SV=4													0	0	0	0	0	0	0	0	0	0	0	0
Q12846	1	0	5.1829					---	---	34294.1	Syntaxin-4 OS=Homo sapiens OX=9606 GN=STX4 PE=1 SV=2													0	0	0	0	0	0	0	0	0	0	0	0
Q9Y4B6	1	0	3.4273					---	---	170775	DDB1- and CUL4-associated factor 1 OS=Homo sapiens OX=9606 GN=DCAF1 PE=1 SV=3													0	0	0	0	0	0	0	0	0	0	0	0
O60231;A0A140T947	15	0	71.8483					---	---	119948	Pre-mRNA-splicing factor ATP-dependent RNA helicase DHX16 OS=Homo sapiens OX=9606 GN=DHX16 PE=1 SV=2													0	0	0	0	0	0	0	0	0	0	0	0					x	x
K7EMM8;K7EPU6;Q49A26	1	0	5.0716					---	---	57671.7	Glyoxylate reductase 1 homolog (Fragment) OS=Homo sapiens OX=9606 GN=GLYR1 PE=1 SV=2													0	0	0	0	0	0	0	0	0	0	0	0
P32189;Q14409	1	0	4.9112					---	---	62100.2	Glycerol kinase OS=Homo sapiens OX=9606 GN=GK PE=1 SV=3													0	0	0	0	0	0	0	0	0	0	0	0
Q9P2H5	1	0	3.7551					---	---	115116	Ubiquitin carboxyl-terminal hydrolase 35 OS=Homo sapiens OX=9606 GN=USP35 PE=1 SV=3													0	0	0	0	0	0	0	0	0	0	0	0							x
H7BXY3;Q7L2E3	1	0	4.039					---	---	131577	RNA helicase OS=Homo sapiens OX=9606 GN=DHX30 PE=1 SV=1													0	0	0	0	0	0	0	0	0	0	0	0						x
A0A1X7SBR1;Q7Z3G6	1	0	4.1536					---	---	104337	Prickle-like protein 2 OS=Homo sapiens OX=9606 GN=PRICKLE2 PE=1 SV=1													0	0	0	0	0	0	0	0	0	0	0	0
B4DN07;H7BYE6;O43182	1	0	3.9123					---	---	67998.8	Rho GTPase-activating protein 6 OS=Homo sapiens OX=9606 GN=ARHGAP6 PE=1 SV=1													0	0	0	0	0	0	0	0	0	0	0	0							x
H0YET3;Q14207	2	0	7.9551					---	---	32783.5	Protein NPAT (Fragment) OS=Homo sapiens OX=9606 GN=NPAT PE=1 SV=8													0	0	0	0	0	0	0	0	0	0	0	0					x
E7ETM8;E7EUA0;H7BXY5;Q0ZGT2	1	0	3.5748					---	---	38446.2	Nexilin (Fragment) OS=Homo sapiens OX=9606 GN=NEXN PE=1 SV=1													0	0	0	0	0	0	0	0	0	0	0	0
A0A0U1RRG3	1	0	5.4972					---	---	16733.9	Fatty acid synthase (Fragment) OS=Homo sapiens OX=9606 GN=FASN PE=1 SV=1													0	0	0	0	0	0	0	0	0	0	0	0
A0A0A0MQY7;A0A3B3ISH2;Q5VU97	1	0	3.9816					---	---	138650	VWFA and cache domain-containing protein 1 OS=Homo sapiens OX=9606 GN=CACHD1 PE=1 SV=1													0	0	0	0	0	0	0	0	0	0	0	0
Q86UU1;A0A087WZL0;A0A087WXY7;A0A087WTZ7	16	0	72.093					---	---	152132	Pleckstrin homology-like domain family B member 1 OS=Homo sapiens OX=9606 GN=PHLDB1 PE=1 SV=1													0	0	0	0	0	0	0	0	0	0	0	0							x
Q16352	1	0	4.7394					---	---	55561.8	Alpha-internexin OS=Homo sapiens OX=9606 GN=INA PE=1 SV=2													0	0	0	0	0	0	0	0	0	0	0	0
Q58F21	1	0	3.6404					---	---	108582	Bromodomain testis-specific protein OS=Homo sapiens OX=9606 GN=BRDT PE=1 SV=4													0	0	0	0	0	0	0	0	0	0	0	0						x
E9PC47;P53667	1	0	4.1875					---	---	77010.1	LIM domain kinase 1 OS=Homo sapiens OX=9606 GN=LIMK1 PE=1 SV=1													0	0	0	0	0	0	0	0	0	0	0	0
A0A087X0K1;B7ZBJ4;Q5TAW7;Q9H9S4;Q9Y376	1	0	5.2433					---	---	39623.8	Calcium-binding protein 39 OS=Homo sapiens OX=9606 GN=CAB39 PE=1 SV=1													0	0	0	0	0	0	0	0	0	0	0	0
Q00325;F8VWR4	18	0	128.536					---	---	40551.2	Phosphate carrier protein_ mitochondrial OS=Homo sapiens OX=9606 GN=SLC25A3 PE=1 SV=2													0	0	0	0	0	0	0	0	0	0	0	0					x	x	x
E7ESS6;O14815	1	0	3.785					---	---	72880.2	Calpain-9 OS=Homo sapiens OX=9606 GN=CAPN9 PE=1 SV=1													0	0	0	0	0	0	0	0	0	0	0	0
B1A4G9	1	0	3.7049					---	---	14221.2	Growth hormone 1 isoform 4 OS=Homo sapiens OX=9606 GN=GH1 PE=1 SV=1													0	0	0	0	0	0	0	0	0	0	0	0
D6RE77	1	0	3.7362					---	---	127214	Rap guanine nucleotide exchange factor 6 OS=Homo sapiens OX=9606 GN=RAPGEF6 PE=1 SV=1													0	0	0	0	0	0	0	0	0	0	0	0						x
A0A499FJE4;Q96MK2	1	0	4.627					---	---	107091	RIPOR family member 3 OS=Homo sapiens OX=9606 GN=RIPOR3 PE=1 SV=1													0	0	0	0	0	0	0	0	0	0	0	0						x
P13929;E5RGZ4;K7EKN2;K7EPM1;E5RG95;E5RI09	13	0	126.842					---	---	47329.1	Beta-enolase OS=Homo sapiens OX=9606 GN=ENO3 PE=1 SV=5													0	0	0	0	0	0	0	0	0	0	0	0					x	x	x	x
A0A494C026;A0A494C068;A0A494C1K7;E9PGP6;Q9UGJ0	1	0	4.0052					---	---	24472.7	5'-AMP-activated protein kinase subunit gamma-2 OS=Homo sapiens OX=9606 GN=PRKAG2 PE=1 SV=1													0	0	0	0	0	0	0	0	0	0	0	0
P19012;A8MT21;C9JTG5	13	0	103.157					---	---	49439.9	Keratin_ type I cytoskeletal 15 OS=Homo sapiens OX=9606 GN=KRT15 PE=1 SV=3													0	0	0	0	0	0	0	0	0	0	0	0					x
P10606	1	0	6.53					---	---	13923.8	Cytochrome c oxidase subunit 5B_ mitochondrial OS=Homo sapiens OX=9606 GN=COX5B PE=1 SV=2													0	0	0	0	0	0	0	0	0	0	0	0
H0YJH0;H0YJT4;Q9H4B6	1	0	4.9733					---	---	36951.1	Protein salvador homolog 1 (Fragment) OS=Homo sapiens OX=9606 GN=SAV1 PE=1 SV=1													0	0	0	0	0	0	0	0	0	0	0	0
P15848	1	0	4.3646					---	---	60200.6	Arylsulfatase B OS=Homo sapiens OX=9606 GN=ARSB PE=1 SV=1													0	0	0	0	0	0	0	0	0	0	0	0
A0A3B3ITN8;F5GWG3;Q8NFJ5	1	0	5.9869					---	---	38631.2	Retinoic acid-induced protein 3 OS=Homo sapiens OX=9606 GN=GPRC5A PE=1 SV=1													0	0	0	0	0	0	0	0	0	0	0	0
C9JZ61;Q8N9V6	1	0	3.681					---	---	56457.3	Ankyrin repeat domain-containing protein 53 OS=Homo sapiens OX=9606 GN=ANKRD53 PE=1 SV=1													0	0	0	0	0	0	0	0	0	0	0	0
Q969V5	1	0	3.9136					---	---	40598.4	Mitochondrial ubiquitin ligase activator of NFKB 1 OS=Homo sapiens OX=9606 GN=MUL1 PE=1 SV=1													0	0	0	0	0	0	0	0	0	0	0	0
B9ZVR7	1	0	4.7454					---	---	93540.3	Striated muscle preferentially-expressed protein kinase OS=Homo sapiens OX=9606 GN=SPEG PE=1 SV=1													0	0	0	0	0	0	0	0	0	0	0	0
B8ZZI7;M0QZ16;Q6ZRH7;X1WI24	1	0	3.8204					---	---	129885	Cation channel sperm-associated protein subunit gamma OS=Homo sapiens OX=9606 GN=CATSPERG PE=1 SV=1													0	0	0	0	0	0	0	0	0	0	0	0
P06753;A0A2R2Y2Q3;A0A494C0P6;J3KN67;H0YKP3;H0YL80	11	0	74.7582					---	---	33007.1	Tropomyosin alpha-3 chain OS=Homo sapiens OX=9606 GN=TPM3 PE=1 SV=2													0	0	0	0	0	0	0	0	0	0	0	0					x	x
Q96MN9	1	0	5.2072					---	---	37418.3	Zinc finger protein 488 OS=Homo sapiens OX=9606 GN=ZNF488 PE=1 SV=1													0	0	0	0	0	0	0	0	0	0	0	0
Q9P2H0	1	0	4.4534					---	---	127011	Centrosomal protein of 126 kDa OS=Homo sapiens OX=9606 GN=CEP126 PE=1 SV=3													0	0	0	0	0	0	0	0	0	0	0	0
O75164	1	0	4.3807					---	---	122658	Lysine-specific demethylase 4A OS=Homo sapiens OX=9606 GN=KDM4A PE=1 SV=2													0	0	0	0	0	0	0	0	0	0	0	0
Q9H6B9	1	0	3.8491					---	---	41364.9	Epoxide hydrolase 3 OS=Homo sapiens OX=9606 GN=EPHX3 PE=1 SV=1													0	0	0	0	0	0	0	0	0	0	0	0							x
A0A7I2V480;A0A7I2V4K7;A0A7I2V648;A0A7P0MPN9;P14091	1	0	6.402					---	---	39561.6	Cathepsin E OS=Homo sapiens OX=9606 GN=CTSE PE=1 SV=1													0	0	0	0	0	0	0	0	0	0	0	0
Q09161	13	0	62.0363					---	---	92923.1	Nuclear cap-binding protein subunit 1 OS=Homo sapiens OX=9606 GN=NCBP1 PE=1 SV=1													0	0	0	0	0	0	0	0	0	0	0	0					x	x	x
H0Y7F7;Q5T2X4	13	0	59.7346					---	---	148196	Centrosome-associated protein 350 (Fragment) OS=Homo sapiens OX=9606 GN=CEP350 PE=1 SV=1													0	0	0	0	0	0	0	0	0	0	0	0					x	x	x	x
A4D1F6	1	0	3.3699					---	---	99004.8	Leucine-rich repeat and death domain-containing protein 1 OS=Homo sapiens OX=9606 GN=LRRD1 PE=2 SV=2													0	0	0	0	0	0	0	0	0	0	0	0
B4DXD0;E7ENJ7;J3KQF4;Q2TAA8	1	0	7.8638					---	---	83302.6	Translin-associated factor X-interacting protein 1 OS=Homo sapiens OX=9606 GN=TSNAXIP1 PE=1 SV=1													0	0	0	0	0	0	0	0	0	0	0	0						x
P29323;B1AKC9;Q6NVW1	14	0	63.7126					---	---	119204	Ephrin type-B receptor 2 OS=Homo sapiens OX=9606 GN=EPHB2 PE=1 SV=5													0	0	0	0	0	0	0	0	0	0	0	0						x	x
Q14980;A0A087WY61;H0YFY6;K4DIE0	13	0	62.6617					---	---	239343	Nuclear mitotic apparatus protein 1 OS=Homo sapiens OX=9606 GN=NUMA1 PE=1 SV=2													0	0	0	0	0	0	0	0	0	0	0	0						x	x
Q6ZNG2	1	0	4.9343					---	---	37011	Homeobox protein DBX2 OS=Homo sapiens OX=9606 GN=DBX2 PE=2 SV=2													0	0	0	0	0	0	0	0	0	0	0	0
A0A6Q8PH13;A0A6Q8PHP8;Q86WG5;A0A6Q8PH87;H0Y767	14	0	54.1724					---	---	213402	Myotubularin-related protein 13 OS=Homo sapiens OX=9606 GN=SBF2 PE=1 SV=1													0	0	0	0	0	0	0	0	0	0	0	0					x	x		x
C9JTF8	1	0	4.1164					---	---	30375.7	Solute carrier family 22 member 16 (Fragment) OS=Homo sapiens OX=9606 GN=SLC22A16 PE=1 SV=1													0	0	0	0	0	0	0	0	0	0	0	0
Q96N22	1	0	4.2638					---	---	77226.5	Zinc finger protein 681 OS=Homo sapiens OX=9606 GN=ZNF681 PE=2 SV=2													0	0	0	0	0	0	0	0	0	0	0	0
A0A1B0GX82;C9JA68;C9JM00;O75635	1	0	4.5099					---	---	14212.8	Serpin B7 (Fragment) OS=Homo sapiens OX=9606 GN=SERPINB7 PE=1 SV=1													0	0	0	0	0	0	0	0	0	0	0	0
F8W8F5;P20807	1	0	10.6626					---	---	89898.4	Calpain-3 OS=Homo sapiens OX=9606 GN=CAPN3 PE=1 SV=2													0	0	0	0	0	0	0	0	0	0	0	0
A0A3B3IT28;A0A3B3ITE5;A0A3B3ITF7;A0A3B3ITW6;A0A3B3IU40;A0A3B3IUA1;A0A3F2YNW9;Q12756;A0A3B3ITK3;H7C0K6;A0A6Q8PGE4	12	0	46.7505					---	---	194567	Kinesin-like protein KIF1A OS=Homo sapiens OX=9606 GN=KIF1A PE=1 SV=1													0	0	0	0	0	0	0	0	0	0	0	0							x
F5GX09;Q5HYJ3	2	0	14.2141					---	---	39590.3	Protein FAM76B OS=Homo sapiens OX=9606 GN=FAM76B PE=1 SV=1													0	0	0	0	0	0	0	0	0	0	0	0							x
Q06520	1	0	4.8533					---	---	33951	Sulfotransferase 2A1 OS=Homo sapiens OX=9606 GN=SULT2A1 PE=1 SV=3													0	0	0	0	0	0	0	0	0	0	0	0
E9PDL2;E9PF59;P42658	1	0	3.5474					---	---	86954.3	Dipeptidyl aminopeptidase-like protein 6 OS=Homo sapiens OX=9606 GN=DPP6 PE=1 SV=1													0	0	0	0	0	0	0	0	0	0	0	0
A4GXA9;H3BSZ6;H3BV62	1	0	4.5826					---	---	41691.1	Probable crossover junction endonuclease EME2 OS=Homo sapiens OX=9606 GN=EME2 PE=1 SV=3													0	0	0	0	0	0	0	0	0	0	0	0
Q8IYD8;H0YJS3;H0YJ14;H0YJ45;H0YJN7	12	0	53.6257					---	---	234986	Fanconi anemia group M protein OS=Homo sapiens OX=9606 GN=FANCM PE=1 SV=2													0	0	0	0	0	0	0	0	0	0	0	0						x		x
Q9BWV3	1	0	8.5042					---	---	59367.5	Cytidine and dCMP deaminase domain-containing protein 1 OS=Homo sapiens OX=9606 GN=CDADC1 PE=1 SV=1													0	0	0	0	0	0	0	0	0	0	0	0
F5H3Y4;Q8IY37	1	0	8.128					---	---	111890	Probable ATP-dependent RNA helicase DHX37 (Fragment) OS=Homo sapiens OX=9606 GN=DHX37 PE=1 SV=2													0	0	0	0	0	0	0	0	0	0	0	0
P62136;E9PMD7	13	0	115.228					---	---	38253.5	Serine/threonine-protein phosphatase PP1-alpha catalytic subunit OS=Homo sapiens OX=9606 GN=PPP1CA PE=1 SV=1													0	0	0	0	0	0	0	0	0	0	0	0						x	x
P62140;C9J9S3;C9JP48	13	0	106.182					---	---	37985.3	Serine/threonine-protein phosphatase PP1-beta catalytic subunit OS=Homo sapiens OX=9606 GN=PPP1CB PE=1 SV=3													0	0	0	0	0	0	0	0	0	0	0	0						x	x
Q6ZU80;H0YJE3;G3V3F4;H0YIZ9;Q86TS1;H0YJD7	12	0	54.2427					---	---	128643	Centrosomal protein of 128 kDa OS=Homo sapiens OX=9606 GN=CEP128 PE=1 SV=2													0	0	0	0	0	0	0	0	0	0	0	0					x	x	x
O15083;H7C4G9	13	0	52.2345					---	---	110729	ERC protein 2 OS=Homo sapiens OX=9606 GN=ERC2 PE=1 SV=3													0	0	0	0	0	0	0	0	0	0	0	0						x	x	x
P02790;Q9BS19	1	0	3.1969					---	---	52417.8	Hemopexin OS=Homo sapiens OX=9606 GN=HPX PE=1 SV=2													0	0	0	0	0	0	0	0	0	0	0	0
H0Y599;Q8N1I0;H0Y7H7;F5GXW1;A0A590UJ51;A0A590UJM5;C9J637;C9J7D9	13	0	57.271					---	---	230405	Dedicator of cytokinesis protein 4 (Fragment) OS=Homo sapiens OX=9606 GN=DOCK4 PE=1 SV=1													0	0	0	0	0	0	0	0	0	0	0	0					x	x
Q02386	1	0	3.8005					---	---	80523	Zinc finger protein 45 OS=Homo sapiens OX=9606 GN=ZNF45 PE=1 SV=2													0	0	0	0	0	0	0	0	0	0	0	0							x
B4DZA8;E5RFJ6;E7EN43;F6RF56;Q8IV13	1	0	3.9371					---	---	44451.8	Cyclin-J-like protein OS=Homo sapiens OX=9606 GN=CCNJL PE=1 SV=1													0	0	0	0	0	0	0	0	0	0	0	0						x	x
A0A087WU26	12	0	70.9975					---	---	38902.2	Ribosome-binding protein 1 OS=Homo sapiens OX=9606 GN=RRBP1 PE=1 SV=1													0	0	0	0	0	0	0	0	0	0	0	0						x	x
A0A3B3IT05;A0A804HI78;A0A804HIX3;A0A804HJF1;A0A804HJT2;A0A804HK67;A0A804HKF0;A0A804HKM0;D6RAY6;H0YAL1;Q96MT8	1	0	3.6835					---	---	18000.6	Centrosomal protein of 63 kDa OS=Homo sapiens OX=9606 GN=CEP63 PE=1 SV=1													0	0	0	0	0	0	0	0	0	0	0	0							x
Q14676	1	0	4.7972					---	---	227807	Mediator of DNA damage checkpoint protein 1 OS=Homo sapiens OX=9606 GN=MDC1 PE=1 SV=3													0	0	0	0	0	0	0	0	0	0	0	0
E9PIU0;Q6MZQ0	1	0	4.6912					---	---	9335.77	Proline-rich protein 5-like (Fragment) OS=Homo sapiens OX=9606 GN=PRR5L PE=1 SV=1													0	0	0	0	0	0	0	0	0	0	0	0
Q9Y5J1	1	0	4.4617					---	---	62459.9	U3 small nucleolar RNA-associated protein 18 homolog OS=Homo sapiens OX=9606 GN=UTP18 PE=1 SV=3													0	0	0	0	0	0	0	0	0	0	0	0							x
Q8NI35;A0A2R8Y549;A0A087WUZ6;A0A0X1KG69;A0A0U1RR46	12	0	51.4128					---	---	197167	InaD-like protein OS=Homo sapiens OX=9606 GN=PATJ PE=1 SV=3													0	0	0	0	0	0	0	0	0	0	0	0					x	x	x
H3BRJ5;Q9P2H3	1	0	4.3323					---	---	109936	Uncharacterized protein OS=Homo sapiens OX=9606 PE=4 SV=1													0	0	0	0	0	0	0	0	0	0	0	0
A0A0A0MSU2;A0A1C7CYX1;H7C1L3;Q6PJG2	1	0	4.279					---	---	112230	Mitotic deacetylase-associated SANT domain protein (Fragment) OS=Homo sapiens OX=9606 GN=MIDEAS PE=1 SV=6													0	0	0	0	0	0	0	0	0	0	0	0
A0A0G2JSE9;A0A2R8Y5N5;A0A2R8YEE8;C9JTA6;G5E975;Q12824	1	0	4.4615					---	---	26088.8	SWI/SNF-related matrix-associated actin-dependent regulator of chromatin subfamily B member 1 (Fragment) OS=Homo sapiens OX=9606 GN=SMARCB1 PE=1 SV=1													0	0	0	0	0	0	0	0	0	0	0	0
Q8NEG5	1	0	5.1815					---	---	74671	E3 ubiquitin-protein ligase ZSWIM2 OS=Homo sapiens OX=9606 GN=ZSWIM2 PE=1 SV=2													0	0	0	0	0	0	0	0	0	0	0	0
E9PGB2	1	0	3.4246					---	---	109212	ATP-binding cassette sub-family A member 2 OS=Homo sapiens OX=9606 GN=ABCA2 PE=1 SV=2													0	0	0	0	0	0	0	0	0	0	0	0
A0A087X0N0;A0A0D9SFL5;A0A0D9SGH2;A0A5F9ZH95;A0A5F9ZI06;C9JC32;Q9UPV9	1	0	4.7542					---	---	76012.3	Trafficking kinesin-binding protein 1 OS=Homo sapiens OX=9606 GN=TRAK1 PE=1 SV=1													0	0	0	0	0	0	0	0	0	0	0	0
A0A0A0MRM8;A0A1Y0BRN3	12	0	56.3717					---	---	146385	Unconventional myosin-6 OS=Homo sapiens OX=9606 GN=MYO6 PE=1 SV=1													0	0	0	0	0	0	0	0	0	0	0	0						x
Q9P2M7;A6PVU7;A2A3M4	12	0	76.1008					---	---	137285	Cingulin OS=Homo sapiens OX=9606 GN=CGN PE=1 SV=3													0	0	0	0	0	0	0	0	0	0	0	0					x
Q9NV56	1	0	4.8255					---	---	22588.3	MRG/MORF4L-binding protein OS=Homo sapiens OX=9606 GN=MRGBP PE=1 SV=1													0	0	0	0	0	0	0	0	0	0	0	0							x
Q04743	1	0	4.4885					---	---	28360	Homeobox protein EMX2 OS=Homo sapiens OX=9606 GN=EMX2 PE=1 SV=2													0	0	0	0	0	0	0	0	0	0	0	0
P62854	1	0	6.1654					---	---	13300.6	40S ribosomal protein S26 OS=Homo sapiens OX=9606 GN=RPS26 PE=1 SV=3													0	0	0	0	0	0	0	0	0	0	0	0
C9JEJ2;P49585;C9J050;C9J2E1;H7BZN1;H7C1T3	2	0	10.5151					---	---	43606.2	Choline-phosphate cytidylyltransferase OS=Homo sapiens OX=9606 GN=PCYT1A PE=1 SV=1													0	0	0	0	0	0	0	0	0	0	0	0
Q496Y0	1	0	3.1439					---	---	86314.6	LON peptidase N-terminal domain and RING finger protein 3 OS=Homo sapiens OX=9606 GN=LONRF3 PE=1 SV=1													0	0	0	0	0	0	0	0	0	0	0	0
A0A0A0MT26;A0A2R8YEY8;M0R116;P13637	15	0	107.39					---	---	135256	Sodium/potassium-transporting ATPase subunit alpha-3 OS=Homo sapiens OX=9606 GN=ATP1A3 PE=1 SV=1													0	0	0	0	0	0	0	0	0	0	0	0					x	x	x	x
G8JLD3;Q8IUD2;X6RLX0;X6RM00;K7EPD6	13	0	55.1248					---	---	124991	ELKS/Rab6-interacting/CAST family member 1 OS=Homo sapiens OX=9606 GN=ERC1 PE=1 SV=1													0	0	0	0	0	0	0	0	0	0	0	0					x	x	x
Q6NUQ4	1	0	4.1282					---	---	78006.1	Transmembrane protein 214 OS=Homo sapiens OX=9606 GN=TMEM214 PE=1 SV=2													0	0	0	0	0	0	0	0	0	0	0	0
Q92878;A0A1W2PQ90;A0A494C1B7;A0A494BZX5;A0A494C122;E7EN38;E7ESD9;A0A494C0Y7;A0A494BZW0;E9PM98	13	0	67.9048					---	---	154919	DNA repair protein RAD50 OS=Homo sapiens OX=9606 GN=RAD50 PE=1 SV=1													0	0	0	0	0	0	0	0	0	0	0	0						x	x	x
Q9BU61	1	0	4.8961					---	---	20578.4	NADH dehydrogenase [ubiquinone] 1 alpha subcomplex assembly factor 3 OS=Homo sapiens OX=9606 GN=NDUFAF3 PE=1 SV=1													0	0	0	0	0	0	0	0	0	0	0	0
Q6PIW4	2	0	7.6131					---	---	74875.5	Fidgetin-like protein 1 OS=Homo sapiens OX=9606 GN=FIGNL1 PE=1 SV=2													0	0	0	0	0	0	0	0	0	0	0	0					x
Q49AM1	1	0	9.3362					---	---	44984.2	Transcription termination factor 2_ mitochondrial OS=Homo sapiens OX=9606 GN=MTERF2 PE=1 SV=2													0	0	0	0	0	0	0	0	0	0	0	0
E7ESA6	1	0	4.6958					---	---	124994	Non-specific protein-tyrosine kinase OS=Homo sapiens OX=9606 GN=PTK2 PE=1 SV=1													0	0	0	0	0	0	0	0	0	0	0	0						x
Q8IWY8	1	0	4.3225					---	---	98201.8	Zinc finger and SCAN domain-containing protein 29 OS=Homo sapiens OX=9606 GN=ZSCAN29 PE=1 SV=2													0	0	0	0	0	0	0	0	0	0	0	0
Q9BPX5	1	0	4.8697					---	---	16941.2	Actin-related protein 2/3 complex subunit 5-like protein OS=Homo sapiens OX=9606 GN=ARPC5L PE=1 SV=1													0	0	0	0	0	0	0	0	0	0	0	0
A0A087WUC6;E9PI68;Q15005	1	0	3.6497					---	---	25375.1	Signal peptidase complex subunit 2 OS=Homo sapiens OX=9606 GN=SPCS2 PE=1 SV=1													0	0	0	0	0	0	0	0	0	0	0	0
K7EMN5	1	0	4.2703					---	---	17531.7	Dynactin-associated protein OS=Homo sapiens OX=9606 GN=DYNAP PE=4 SV=1													0	0	0	0	0	0	0	0	0	0	0	0
P09543	1	0	4.1485					---	---	47977.9	2'_3'-cyclic-nucleotide 3'-phosphodiesterase OS=Homo sapiens OX=9606 GN=CNP PE=1 SV=2													0	0	0	0	0	0	0	0	0	0	0	0
P41240	1	0	3.2695					---	---	51274.7	Tyrosine-protein kinase CSK OS=Homo sapiens OX=9606 GN=CSK PE=1 SV=1													0	0	0	0	0	0	0	0	0	0	0	0
Q96N46	1	0	5.6438					---	---	88832.1	Tetratricopeptide repeat protein 14 OS=Homo sapiens OX=9606 GN=TTC14 PE=1 SV=1													0	0	0	0	0	0	0	0	0	0	0	0
Q8N4Y2	1	0	4.4053					---	---	45640.5	EF-hand calcium-binding domain-containing protein 4A OS=Homo sapiens OX=9606 GN=CRACR2B PE=1 SV=3													0	0	0	0	0	0	0	0	0	0	0	0
E9PNZ4;E9PLY0	13	0	53.4765					---	---	232688	Microtubule-actin cross-linking factor 1_ isoforms 1/2/3/5 (Fragment) OS=Homo sapiens OX=9606 GN=MACF1 PE=1 SV=1													0	0	0	0	0	0	0	0	0	0	0	0						x
Q8TD84;A0A384DVL8	13	0	55.4605					---	---	226288	Down syndrome cell adhesion molecule-like protein 1 OS=Homo sapiens OX=9606 GN=DSCAML1 PE=1 SV=2													0	0	0	0	0	0	0	0	0	0	0	0						x	x
Q92615	1	0	4.0502					---	---	80951.3	La-related protein 4B OS=Homo sapiens OX=9606 GN=LARP4B PE=1 SV=3													0	0	0	0	0	0	0	0	0	0	0	0
O15212	1	0	3.4493					---	---	14582.7	Prefoldin subunit 6 OS=Homo sapiens OX=9606 GN=PFDN6 PE=1 SV=1													0	0	0	0	0	0	0	0	0	0	0	0
Q8N8A2	1	0	6.1634					---	---	109428	Serine/threonine-protein phosphatase 6 regulatory ankyrin repeat subunit B OS=Homo sapiens OX=9606 GN=ANKRD44 PE=1 SV=3													0	0	0	0	0	0	0	0	0	0	0	0						x
P12035	13	0	106.54					---	---	64588.2	Keratin_ type II cytoskeletal 3 OS=Homo sapiens OX=9606 GN=KRT3 PE=1 SV=3													0	0	0	0	0	0	0	0	0	0	0	0					x		x
Q9H3C7	1	0	4.0484					---	---	81367.6	Gametogenetin-binding protein 2 OS=Homo sapiens OX=9606 GN=GGNBP2 PE=1 SV=1													0	0	0	0	0	0	0	0	0	0	0	0
A0A0A0MRZ4;E7EMV7;E7EW15;Q15025	1	0	4.7387					---	---	70359.7	TNFAIP3-interacting protein 1 OS=Homo sapiens OX=9606 GN=TNIP1 PE=1 SV=1													0	0	0	0	0	0	0	0	0	0	0	0
Q00722	1	0	4.2501					---	---	134994	1-phosphatidylinositol 4_5-bisphosphate phosphodiesterase beta-2 OS=Homo sapiens OX=9606 GN=PLCB2 PE=1 SV=2													0	0	0	0	0	0	0	0	0	0	0	0
P33993;C9J8M6	13	0	71.6206					---	---	81935.4	DNA replication licensing factor MCM7 OS=Homo sapiens OX=9606 GN=MCM7 PE=1 SV=4													0	0	0	0	0	0	0	0	0	0	0	0						x		x
Q96H40	1	0	4.6008					---	---	55113.4	Zinc finger protein 486 OS=Homo sapiens OX=9606 GN=ZNF486 PE=2 SV=4													0	0	0	0	0	0	0	0	0	0	0	0
O75923	14	0	61.3456					---	---	239405	Dysferlin OS=Homo sapiens OX=9606 GN=DYSF PE=1 SV=1													0	0	0	0	0	0	0	0	0	0	0	0					x	x
Q6UVJ0	1	0	3.5654					---	---	74910	Spindle assembly abnormal protein 6 homolog OS=Homo sapiens OX=9606 GN=SASS6 PE=1 SV=1													0	0	0	0	0	0	0	0	0	0	0	0
O15090	1	0	3.8531					---	---	143185	Zinc finger protein 536 OS=Homo sapiens OX=9606 GN=ZNF536 PE=1 SV=3													0	0	0	0	0	0	0	0	0	0	0	0
A6QL63	1	0	4.4003					---	---	122652	Ankyrin repeat and BTB/POZ domain-containing protein BTBD11 OS=Homo sapiens OX=9606 GN=BTBD11 PE=2 SV=3													0	0	0	0	0	0	0	0	0	0	0	0
Q96BD6	1	0	4.1336					---	---	31112.7	SPRY domain-containing SOCS box protein 1 OS=Homo sapiens OX=9606 GN=SPSB1 PE=1 SV=1													0	0	0	0	0	0	0	0	0	0	0	0
Q9BZF3	1	0	4.3177					---	---	107447	Oxysterol-binding protein-related protein 6 OS=Homo sapiens OX=9606 GN=OSBPL6 PE=1 SV=1													0	0	0	0	0	0	0	0	0	0	0	0
O94925;H7BZD1	14	0	94.5046					---	---	74316.7	Glutaminase kidney isoform_ mitochondrial OS=Homo sapiens OX=9606 GN=GLS PE=1 SV=1													0	0	0	0	0	0	0	0	0	0	0	0					x	x	x	x
A0A7P0T8D1;A0A7P0T9S6;A0A7P0TA52;A0A7P0TAP4;A0A7P0TBH1;A0A7P0Z441;P01019	1	0	3.9343					---	---	52355.2	Angiotensinogen OS=Homo sapiens OX=9606 GN=AGT PE=1 SV=1													0	0	0	0	0	0	0	0	0	0	0	0
P78347;A0A494C0Q7	13	0	51.3672					---	---	112930	General transcription factor II-I OS=Homo sapiens OX=9606 GN=GTF2I PE=1 SV=2													0	0	0	0	0	0	0	0	0	0	0	0						x		x
A0A0A0MRU9;A0A7I2YQR3;E7ETY4;E9PC69;Q7KZI7	1	0	4.0124					---	---	82430.5	Non-specific serine/threonine protein kinase OS=Homo sapiens OX=9606 GN=MARK2 PE=1 SV=1													0	0	0	0	0	0	0	0	0	0	0	0
Q93084	13	0	73.6754					---	---	110682	Sarcoplasmic/endoplasmic reticulum calcium ATPase 3 OS=Homo sapiens OX=9606 GN=ATP2A3 PE=1 SV=3													0	0	0	0	0	0	0	0	0	0	0	0					x	x	x
P30622;J3KP58;F5H0N7;A0A3B3ITA2;F5H6A0	13	0	56.5646					---	---	162988	CAP-Gly domain-containing linker protein 1 OS=Homo sapiens OX=9606 GN=CLIP1 PE=1 SV=2													0	0	0	0	0	0	0	0	0	0	0	0					x		x
P46087;F5GWB7;F5H5X6;F5H709;F5H359	14	0	76.673					---	---	89644.1	Probable 28S rRNA (cytosine(4447)-C(5))-methyltransferase OS=Homo sapiens OX=9606 GN=NOP2 PE=1 SV=2													0	0	0	0	0	0	0	0	0	0	0	0						x	x	x
Q5T9C9	1	0	4.0419					---	---	44800.2	Phosphatidylinositol 4-phosphate 5-kinase-like protein 1 OS=Homo sapiens OX=9606 GN=PIP5KL1 PE=2 SV=2													0	0	0	0	0	0	0	0	0	0	0	0
P60983	1	0	6.0794					---	---	16884.3	Glia maturation factor beta OS=Homo sapiens OX=9606 GN=GMFB PE=1 SV=2													0	0	0	0	0	0	0	0	0	0	0	0
O60784	1	0	4.1101					---	---	54103.7	Target of Myb protein 1 OS=Homo sapiens OX=9606 GN=TOM1 PE=1 SV=2													0	0	0	0	0	0	0	0	0	0	0	0
A0A3B3IT11	1	0	4.7602					---	---	32469.8	Basement membrane-specific heparan sulfate proteoglycan core protein (Fragment) OS=Homo sapiens OX=9606 GN=HSPG2 PE=1 SV=1													0	0	0	0	0	0	0	0	0	0	0	0
A0A087WZT3;Q9H3K6	1	0	7.1718					---	---	17160.5	BolA-like protein 2 OS=Homo sapiens OX=9606 GN=BOLA2B PE=1 SV=2													0	0	0	0	0	0	0	0	0	0	0	0
Q9H9E3;A0A0A0MS45;A0A6I8PIQ6;J3KNI1;E9PRT5;H3BMV9;H3BSD2;J3KRB5	13	0	48.0977					---	---	90052.7	Conserved oligomeric Golgi complex subunit 4 OS=Homo sapiens OX=9606 GN=COG4 PE=1 SV=3													0	0	0	0	0	0	0	0	0	0	0	0						x	x
A0A096LNJ8	1	0	10.8122					---	---	3812.5	Uncharacterized protein OS=Homo sapiens OX=9606 PE=4 SV=1													0	0	0	0	0	0	0	0	0	0	0	0
Q92621;U3KPX2;U3KQ47;U3KQ97	13	0	51.1807					---	---	230317	Nuclear pore complex protein Nup205 OS=Homo sapiens OX=9606 GN=NUP205 PE=1 SV=3													0	0	0	0	0	0	0	0	0	0	0	0						x	x	x
A0A7I2V492;O60282;A0A7I2V3N5;A0A7I2V4K6;A0A7I2V581;A0A0G2JMZ6;A0A7I2V352;A0A7I2YQQ7;A0A7I2V3V4	14	0	78.0711					---	---	109937	Kinesin-like protein OS=Homo sapiens OX=9606 GN=KIF5C PE=1 SV=1													0	0	0	0	0	0	0	0	0	0	0	0						x	x	x
B5MC02;C9JLP2;Q8NFT2	1	0	3.8494					---	---	46211.7	Metalloreductase STEAP2 OS=Homo sapiens OX=9606 GN=STEAP2 PE=1 SV=1													0	0	0	0	0	0	0	0	0	0	0	0
Q9Y2V2	1	0	11.5556					---	---	16120.2	Calcium-regulated heat-stable protein 1 OS=Homo sapiens OX=9606 GN=CARHSP1 PE=1 SV=2													0	0	0	0	0	0	0	0	0	0	0	0
Q7Z3J3	13	0	55.9885					---	---	198772	RanBP2-like and GRIP domain-containing protein 4 OS=Homo sapiens OX=9606 GN=RGPD4 PE=2 SV=3													0	0	0	0	0	0	0	0	0	0	0	0						x	x	x
Q13395	14	0	55.0119					---	---	183956	Probable methyltransferase TARBP1 OS=Homo sapiens OX=9606 GN=TARBP1 PE=1 SV=1													0	0	0	0	0	0	0	0	0	0	0	0						x	x	x
A0A0U1RQK7;O43432;A0A0A0MSA7;A0A804HJV5	13	0	67.3551					---	---	196446	Eukaryotic translation initiation factor 4 gamma 3 OS=Homo sapiens OX=9606 GN=EIF4G3 PE=1 SV=2													0	0	0	0	0	0	0	0	0	0	0	0					x		x	x
A0A1B0GTW6;A0A0C4DH22;Q4VXN0;Q4VXN1;Q4VXN5;H0Y482;H7C2K6;Q4VXN6;X6RC15	13	0	69.8377					---	---	175840	Band 4.1-like protein 1 OS=Homo sapiens OX=9606 GN=EPB41L1 PE=1 SV=2													0	0	0	0	0	0	0	0	0	0	0	0						x	x	x
E9PF10;O75694	14	0	71.6961					---	---	149520	Nuclear pore complex protein Nup155 OS=Homo sapiens OX=9606 GN=NUP155 PE=1 SV=1													0	0	0	0	0	0	0	0	0	0	0	0					x	x	x	x
Q96JH7	1	0	4.4778					---	---	135689	Deubiquitinating protein VCPIP1 OS=Homo sapiens OX=9606 GN=VCPIP1 PE=1 SV=2													0	0	0	0	0	0	0	0	0	0	0	0
Q96IZ5	1	0	3.8069					---	---	47385	RNA-binding protein 41 OS=Homo sapiens OX=9606 GN=RBM41 PE=1 SV=2													0	0	0	0	0	0	0	0	0	0	0	0
C9J7E5;Q9Y5L0	1	0	4.3727					---	---	109987	Transportin-3 OS=Homo sapiens OX=9606 GN=TNPO3 PE=1 SV=1													0	0	0	0	0	0	0	0	0	0	0	0
Q9ULV0;A0A0A0MR36;K7EPI3	13	0	49.2017					---	---	215270	Unconventional myosin-Vb OS=Homo sapiens OX=9606 GN=MYO5B PE=1 SV=3													0	0	0	0	0	0	0	0	0	0	0	0					x	x	x
P58304	1	0	3.656					---	---	39581.7	Visual system homeobox 2 OS=Homo sapiens OX=9606 GN=VSX2 PE=1 SV=1													0	0	0	0	0	0	0	0	0	0	0	0
Q8WXH5	1	0	3.2132					---	---	51592.7	Suppressor of cytokine signaling 4 OS=Homo sapiens OX=9606 GN=SOCS4 PE=1 SV=1													0	0	0	0	0	0	0	0	0	0	0	0
P54274	1	0	9.2066					---	---	50701.9	Telomeric repeat-binding factor 1 OS=Homo sapiens OX=9606 GN=TERF1 PE=1 SV=3													0	0	0	0	0	0	0	0	0	0	0	0
Q9UBN4	1	0	3.2772					---	---	112957	Short transient receptor potential channel 4 OS=Homo sapiens OX=9606 GN=TRPC4 PE=1 SV=1													0	0	0	0	0	0	0	0	0	0	0	0							x
O15226	1	0	4.18					---	---	78357.3	NF-kappa-B-repressing factor OS=Homo sapiens OX=9606 GN=NKRF PE=1 SV=2													0	0	0	0	0	0	0	0	0	0	0	0
Q9H568	1	0	4.5618					---	---	41759.6	Actin-like protein 8 OS=Homo sapiens OX=9606 GN=ACTL8 PE=1 SV=1													0	0	0	0	0	0	0	0	0	0	0	0
Q9UBU7	1	0	3.9197					---	---	77599.4	Protein DBF4 homolog A OS=Homo sapiens OX=9606 GN=DBF4 PE=1 SV=1													0	0	0	0	0	0	0	0	0	0	0	0						x
H3BR23;O95273	1	0	3.55					---	---	16174.7	Cyclin-D1-binding protein 1 OS=Homo sapiens OX=9606 GN=CCNDBP1 PE=1 SV=1													0	0	0	0	0	0	0	0	0	0	0	0
A0A0A0MTP4;A8MXQ8;A8MYR7;O14490	1	0	4.8278					---	---	78884	Disks large-associated protein 1 OS=Homo sapiens OX=9606 GN=DLGAP1 PE=1 SV=1													0	0	0	0	0	0	0	0	0	0	0	0
A6NCK2;Q96BQ3	1	0	4.125					---	---	53279.8	Tripartite motif-containing protein 43B OS=Homo sapiens OX=9606 GN=TRIM43B PE=3 SV=3													0	0	0	0	0	0	0	0	0	0	0	0
Q13501	1	0	5.5885					---	---	48485.6	Sequestosome-1 OS=Homo sapiens OX=9606 GN=SQSTM1 PE=1 SV=1													0	0	0	0	0	0	0	0	0	0	0	0
P07099	1	0	4.068					---	---	53177.1	Epoxide hydrolase 1 OS=Homo sapiens OX=9606 GN=EPHX1 PE=1 SV=1													0	0	0	0	0	0	0	0	0	0	0	0					x
Q96PG8	1	0	4.1511					---	---	26954.5	Bcl-2-binding component 3_ isoforms 3/4 OS=Homo sapiens OX=9606 GN=BBC3 PE=1 SV=2													0	0	0	0	0	0	0	0	0	0	0	0
A0A096LNV3;A0A096LP02;Q9Y508	1	0	4.7019					---	---	21740.3	E3 ubiquitin-protein ligase RNF114 (Fragment) OS=Homo sapiens OX=9606 GN=RNF114 PE=1 SV=1													0	0	0	0	0	0	0	0	0	0	0	0						x
A0A0C4DGB2;D6RGF8;E1CEI4;P48506	1	0	4.8143					---	---	28979.8	Glutamate--cysteine ligase OS=Homo sapiens OX=9606 GN=GCLC PE=1 SV=1													0	0	0	0	0	0	0	0	0	0	0	0
A0A087WXU3;A0A499FIX8;A0FGR8;H7BXI1	1	0	5.2782					---	---	102885	Extended synaptotagmin-2 OS=Homo sapiens OX=9606 GN=ESYT2 PE=1 SV=1													0	0	0	0	0	0	0	0	0	0	0	0
F6QUH3;Q8N4X5	1	0	4.1557					---	---	35739.1	Actin filament-associated protein 1-like 2 (Fragment) OS=Homo sapiens OX=9606 GN=AFAP1L2 PE=1 SV=1													0	0	0	0	0	0	0	0	0	0	0	0
Q9BYC2	1	0	4.4376					---	---	56767.3	Succinyl-CoA:3-ketoacid coenzyme A transferase 2_ mitochondrial OS=Homo sapiens OX=9606 GN=OXCT2 PE=2 SV=2													0	0	0	0	0	0	0	0	0	0	0	0
Q9BYF1	1	0	3.2141					---	---	92919.5	Angiotensin-converting enzyme 2 OS=Homo sapiens OX=9606 GN=ACE2 PE=1 SV=2													0	0	0	0	0	0	0	0	0	0	0	0
E5RGT6;Q86WN1	1	0	3.7112					---	---	67013.6	F-BAR and double SH3 domains protein 1 OS=Homo sapiens OX=9606 GN=FCHSD1 PE=1 SV=1													0	0	0	0	0	0	0	0	0	0	0	0
O43172	1	0	3.9009					---	---	59133.6	U4/U6 small nuclear ribonucleoprotein Prp4 OS=Homo sapiens OX=9606 GN=PRPF4 PE=1 SV=2													0	0	0	0	0	0	0	0	0	0	0	0						x
G3V533;Q6ZMZ3	1	0	4.2374					---	---	84210.5	Nesprin-3 OS=Homo sapiens OX=9606 GN=SYNE3 PE=1 SV=1													0	0	0	0	0	0	0	0	0	0	0	0						x
A0A2R8YCW7	1	0	4.7929					---	---	13405.2	Protein TASOR 2 (Fragment) OS=Homo sapiens OX=9606 GN=TASOR2 PE=3 SV=1													0	0	0	0	0	0	0	0	0	0	0	0
B4DXX4;Q4G0Z9	1	0	3.556					---	---	71781.3	Chromosome 8 open reading frame 45_ isoform CRA_a OS=Homo sapiens OX=9606 GN=MCMDC2 PE=1 SV=1													0	0	0	0	0	0	0	0	0	0	0	0						x
Q02809	1	0	3.7989					---	---	84120.6	Procollagen-lysine_2-oxoglutarate 5-dioxygenase 1 OS=Homo sapiens OX=9606 GN=PLOD1 PE=1 SV=2													0	0	0	0	0	0	0	0	0	0	0	0					x
A0A1B0GTF4;Q56UN5	1	0	4.0081					---	---	104585	Mitogen-activated protein kinase kinase kinase 19 (Fragment) OS=Homo sapiens OX=9606 GN=MAP3K19 PE=4 SV=1													0	0	0	0	0	0	0	0	0	0	0	0						x
A0A494C0X7;P05107	1	0	4.7491					---	---	88041.5	Integrin beta OS=Homo sapiens OX=9606 GN=ITGB2 PE=1 SV=1													0	0	0	0	0	0	0	0	0	0	0	0						x
Q15126	1	0	5.1058					---	---	22166	Phosphomevalonate kinase OS=Homo sapiens OX=9606 GN=PMVK PE=1 SV=3													0	0	0	0	0	0	0	0	0	0	0	0
A0A0D9SG04;A0A0X1KG75;Q53SF7	1	0	3.481					---	---	135660	Cordon-bleu protein-like 1 OS=Homo sapiens OX=9606 GN=COBLL1 PE=1 SV=2													0	0	0	0	0	0	0	0	0	0	0	0
A0A0C4DGD4;H0YB09;Q7Z3D6	1	0	4.332					---	---	47269.1	D-glutamate cyclase_ mitochondrial (Fragment) OS=Homo sapiens OX=9606 GN=DGLUCY PE=1 SV=1													0	0	0	0	0	0	0	0	0	0	0	0
P26038;V9GZ54	26	0	177.14					---	---	67934.2	Moesin OS=Homo sapiens OX=9606 GN=MSN PE=1 SV=3													0	0	0	0	0	0	0	0	0	0	0	0					x	x	x
Q7L4E1	1	0	4.3537					---	---	65930.2	Mitoguardin 2 OS=Homo sapiens OX=9606 GN=MIGA2 PE=1 SV=1													0	0	0	0	0	0	0	0	0	0	0	0
P27816	29	0	167.205					---	---	121518	Microtubule-associated protein 4 OS=Homo sapiens OX=9606 GN=MAP4 PE=1 SV=3													0	0	0	0	0	0	0	0	0	0	0	0					x		x	x
P48668	27	0	242.685					---	---	60310.2	Keratin_ type II cytoskeletal 6C OS=Homo sapiens OX=9606 GN=KRT6C PE=1 SV=3													0	0	0	0	0	0	0	0	0	0	0	0					x	x	x	x
A6NMY6;H0YKN4;H0YLE2	29	0	269.75					---	---	38830.2	Putative annexin A2-like protein OS=Homo sapiens OX=9606 GN=ANXA2P2 PE=5 SV=2													0	0	0	0	0	0	0	0	0	0	0	0					x	x	x
Q08116	1	0	4.1811					---	---	24029.6	Regulator of G-protein signaling 1 OS=Homo sapiens OX=9606 GN=RGS1 PE=1 SV=3													0	0	0	0	0	0	0	0	0	0	0	0
A8DPD7;Q9C0D3	1	0	3.9057					---	---	64311.1	Protein zyg-11 homolog B OS=Homo sapiens OX=9606 GN=ZYG11B PE=1 SV=1													0	0	0	0	0	0	0	0	0	0	0	0						x
A6NJD9;A8MVT4;A8MYK1;H7C2P7;Q16540	1	0	5.9488					---	---	18757.8	39S ribosomal protein L23_ mitochondrial OS=Homo sapiens OX=9606 GN=MRPL23 PE=1 SV=1													0	0	0	0	0	0	0	0	0	0	0	0
Q05932	1	0	8.7002					---	---	65407.6	Folylpolyglutamate synthase_ mitochondrial OS=Homo sapiens OX=9606 GN=FPGS PE=1 SV=3													0	0	0	0	0	0	0	0	0	0	0	0						x
C9JRZ8	1	0	4.0547					---	---	36708.2	Aldo-keto reductase family 1 member B15 OS=Homo sapiens OX=9606 GN=AKR1B15 PE=1 SV=2													0	0	0	0	0	0	0	0	0	0	0	0							x
Q9H6R7	1	0	4.1					---	---	80333.2	WD repeat and coiled-coil-containing protein OS=Homo sapiens OX=9606 GN=WDCP PE=1 SV=1													0	0	0	0	0	0	0	0	0	0	0	0
O60303	1	0	3.0932					---	---	182058	Katanin-interacting protein OS=Homo sapiens OX=9606 GN=KATNIP PE=1 SV=4													0	0	0	0	0	0	0	0	0	0	0	0
I3L498;Q8NFZ4	1	0	4.6779					---	---	21165.8	Neuroligin-2 (Fragment) OS=Homo sapiens OX=9606 GN=NLGN2 PE=1 SV=1													0	0	0	0	0	0	0	0	0	0	0	0
Q8NGS3	1	0	4.2654					---	---	36177.5	Olfactory receptor 1J1 OS=Homo sapiens OX=9606 GN=OR1J1 PE=2 SV=1													0	0	0	0	0	0	0	0	0	0	0	0
Q9UBF2	26	0	122.95					---	---	98763.1	Coatomer subunit gamma-2 OS=Homo sapiens OX=9606 GN=COPG2 PE=1 SV=1													0	0	0	0	0	0	0	0	0	0	0	0					x	x	x	x
P53675;A0A087WX41;F5H5N6;H0Y529	23	0	139.369					---	---	189140	Clathrin heavy chain 2 OS=Homo sapiens OX=9606 GN=CLTCL1 PE=1 SV=2													0	0	0	0	0	0	0	0	0	0	0	0					x	x	x
A0A087WYV9;A0A087X1F5;P57105	1	0	3.8829					---	---	20527.1	Cytochrome c oxidase assembly protein COX16 homolog_ mitochondrial OS=Homo sapiens OX=9606 GN=SYNJ2BP-COX16 PE=3 SV=1													0	0	0	0	0	0	0	0	0	0	0	0
F8WAR6;F8WER6;O14782	1	0	3.9229					---	---	76001.1	Kinesin-like protein OS=Homo sapiens OX=9606 GN=KIF3C PE=1 SV=2													0	0	0	0	0	0	0	0	0	0	0	0
A0A0U1RQQ4;Q9UNN8	1	0	5.0981					---	---	24455.4	Endothelial protein C receptor (Fragment) OS=Homo sapiens OX=9606 GN=PROCR PE=1 SV=1													0	0	0	0	0	0	0	0	0	0	0	0
Q9BXJ9;A0A0B4J1W3	23	0	108.627					---	---	102527	N-alpha-acetyltransferase 15_ NatA auxiliary subunit OS=Homo sapiens OX=9606 GN=NAA15 PE=1 SV=1													0	0	0	0	0	0	0	0	0	0	0	0					x	x	x	x
A0A1W2PR36;Q14353	1	0	5.296					---	---	24032.4	Guanidinoacetate N-methyltransferase OS=Homo sapiens OX=9606 GN=GAMT PE=1 SV=1													0	0	0	0	0	0	0	0	0	0	0	0
E7EMN6;E7EUI7;P41236;Q6NXS1	1	0	6.3008					---	---	19245.1	Protein phosphatase inhibitor 2 (Fragment) OS=Homo sapiens OX=9606 GN=PPP1R2 PE=1 SV=1													0	0	0	0	0	0	0	0	0	0	0	0
O60447	1	0	2.9843					---	---	93519.3	Ecotropic viral integration site 5 protein homolog OS=Homo sapiens OX=9606 GN=EVI5 PE=1 SV=3													0	0	0	0	0	0	0	0	0	0	0	0
P19099	1	0	4.4602					---	---	57959.5	Cytochrome P450 11B2_ mitochondrial OS=Homo sapiens OX=9606 GN=CYP11B2 PE=1 SV=3													0	0	0	0	0	0	0	0	0	0	0	0						x
Q96JN8	1	0	3.7293					---	---	168675	Neuralized-like protein 4 OS=Homo sapiens OX=9606 GN=NEURL4 PE=1 SV=2													0	0	0	0	0	0	0	0	0	0	0	0
E9PQ31;O43292	1	0	3.8455					---	---	30154.9	Glycosylphosphatidylinositol anchor attachment 1 protein (Fragment) OS=Homo sapiens OX=9606 GN=GPAA1 PE=1 SV=2													0	0	0	0	0	0	0	0	0	0	0	0							x
A0A590UJF2;A0A590UJF7;A0A590UJP0;B7Z7M5;Q5MJ34;Q5MJ35;Q9NUX5	1	0	4.6283					---	---	64601.6	Protection of telomeres protein 1 OS=Homo sapiens OX=9606 GN=POT1 PE=1 SV=1													0	0	0	0	0	0	0	0	0	0	0	0
A0A0U1RQL9;A0A0U1RQS5;A0A0U1RQV1;B3KNS4;Q96A10	1	0	6.0234					---	---	8846	Endogenous retrovirus group K3 member 1 (Fragment) OS=Homo sapiens OX=9606 GN=ERVK3-1 PE=1 SV=1													0	0	0	0	0	0	0	0	0	0	0	0
H0Y8X4;O43598	1	0	4.6651					---	---	26096	2'-deoxynucleoside 5'-phosphate N-hydrolase 1 (Fragment) OS=Homo sapiens OX=9606 GN=DNPH1 PE=1 SV=1													0	0	0	0	0	0	0	0	0	0	0	0
Q13451	1	0	4.7626					---	---	51725.5	Peptidyl-prolyl cis-trans isomerase FKBP5 OS=Homo sapiens OX=9606 GN=FKBP5 PE=1 SV=2													0	0	0	0	0	0	0	0	0	0	0	0
C9JA08;Q96D46	1	0	4.1948					---	---	61380.5	60S ribosomal export protein NMD3 OS=Homo sapiens OX=9606 GN=NMD3 PE=1 SV=1													0	0	0	0	0	0	0	0	0	0	0	0							x
A8MVM7	1	0	3.5854					---	---	74307.7	Putative uncharacterized protein ENSP00000382790 OS=Homo sapiens OX=9606 PE=5 SV=3													0	0	0	0	0	0	0	0	0	0	0	0
P14927	1	0	6.003					---	---	13530.5	Cytochrome b-c1 complex subunit 7 OS=Homo sapiens OX=9606 GN=UQCRB PE=1 SV=2													0	0	0	0	0	0	0	0	0	0	0	0
Q02880;E9PCY5	24	0	95.3458					---	---	184237	DNA topoisomerase 2-beta OS=Homo sapiens OX=9606 GN=TOP2B PE=1 SV=3													0	0	0	0	0	0	0	0	0	0	0	0					x	x	x	x
Q6ZMW3;A0A669KBD4;H0YJS1	24	0	122.767					---	---	220409	Echinoderm microtubule-associated protein-like 6 OS=Homo sapiens OX=9606 GN=EML6 PE=2 SV=2													0	0	0	0	0	0	0	0	0	0	0	0						x	x	x
A0A0C4DG80;Q9P2J3;Q9P2N7	1	0	4.0759					---	---	68985.9	Kelch-like protein 13 OS=Homo sapiens OX=9606 GN=KLHL13 PE=1 SV=1													0	0	0	0	0	0	0	0	0	0	0	0
Q6IQ16	1	0	4.3221					---	---	45331.6	Speckle-type POZ protein-like OS=Homo sapiens OX=9606 GN=SPOPL PE=1 SV=1													0	0	0	0	0	0	0	0	0	0	0	0
Q8WVP5	1	0	6.0624					---	---	21055.4	Tumor necrosis factor alpha-induced protein 8-like protein 1 OS=Homo sapiens OX=9606 GN=TNFAIP8L1 PE=1 SV=2													0	0	0	0	0	0	0	0	0	0	0	0						x
Q6ZWJ8	1	0	4.393					---	---	179082	Kielin/chordin-like protein OS=Homo sapiens OX=9606 GN=KCP PE=2 SV=3													0	0	0	0	0	0	0	0	0	0	0	0						x
A0A088AWN3;A0A804HIE8;H0Y3S1	1	0	4.5882					---	---	240310	Dedicator of cytokinesis protein 9 OS=Homo sapiens OX=9606 GN=DOCK9 PE=1 SV=2													0	0	0	0	0	0	0	0	0	0	0	0						x
A0A096LPD9;A0A182DWF2;A0A182DWF3;D3YTF8;E7EWK1;Q9NNW7	1	0	4.8735					---	---	33623.3	Thioredoxin reductase 2_ mitochondrial OS=Homo sapiens OX=9606 GN=TXNRD2 PE=1 SV=1													0	0	0	0	0	0	0	0	0	0	0	0
A0A0J9YW50	1	0	3.8437					---	---	166769	Unconventional myosin-XVB OS=Homo sapiens OX=9606 GN=MYO15B PE=1 SV=1													0	0	0	0	0	0	0	0	0	0	0	0
O60240	1	0	4.4882					---	---	56275.6	Perilipin-1 OS=Homo sapiens OX=9606 GN=PLIN1 PE=1 SV=2													0	0	0	0	0	0	0	0	0	0	0	0
A5A3E0	23	0	210.675					---	---	123099	POTE ankyrin domain family member F OS=Homo sapiens OX=9606 GN=POTEF PE=1 SV=2													0	0	0	0	0	0	0	0	0	0	0	0						x	x
A0A5H1ZRP2	1	0	3.9754					---	---	51018.7	Trans-Golgi network integral membrane protein 2 OS=Homo sapiens OX=9606 GN=TGOLN2 PE=1 SV=1													0	0	0	0	0	0	0	0	0	0	0	0
B4DR61;P61619	1	0	4.5998					---	---	53405.9	Protein transport protein Sec61 subunit alpha isoform 1 OS=Homo sapiens OX=9606 GN=SEC61A1 PE=1 SV=1													0	0	0	0	0	0	0	0	0	0	0	0
Q07065	1	0	4.1912					---	---	66136.6	Cytoskeleton-associated protein 4 OS=Homo sapiens OX=9606 GN=CKAP4 PE=1 SV=2													0	0	0	0	0	0	0	0	0	0	0	0
Q9BV57	1	0	5.9479					---	---	21555.5	1_2-dihydroxy-3-keto-5-methylthiopentene dioxygenase OS=Homo sapiens OX=9606 GN=ADI1 PE=1 SV=1													0	0	0	0	0	0	0	0	0	0	0	0
P12883	33	0	167.301					---	---	223896	Myosin-7 OS=Homo sapiens OX=9606 GN=MYH7 PE=1 SV=5													0	0	0	0	0	0	0	0	0	0	0	0					x	x	x	x
A0A804HI39	1	0	4.5284					---	---	7116.93	BEN domain-containing protein 7 (Fragment) OS=Homo sapiens OX=9606 GN=BEND7 PE=1 SV=1													0	0	0	0	0	0	0	0	0	0	0	0
P13535	35	0	190.38					---	---	223732	Myosin-8 OS=Homo sapiens OX=9606 GN=MYH8 PE=1 SV=3													0	0	0	0	0	0	0	0	0	0	0	0					x	x	x	x
A0A2R8Y518;H3BV07;Q9ULP9	1	0	3.9607					---	---	53896	TBC1 domain family member 24 (Fragment) OS=Homo sapiens OX=9606 GN=TBC1D24 PE=1 SV=1													0	0	0	0	0	0	0	0	0	0	0	0
H3BP53	1	0	4.0556					---	---	10773.4	Guanylate-binding protein 3 OS=Homo sapiens OX=9606 GN=GBP3 PE=3 SV=1													0	0	0	0	0	0	0	0	0	0	0	0
Q12889	1	0	3.6442					---	---	75706.6	Oviduct-specific glycoprotein OS=Homo sapiens OX=9606 GN=OVGP1 PE=2 SV=1													0	0	0	0	0	0	0	0	0	0	0	0
O43736	1	0	3.8046					---	---	30140.7	Integral membrane protein 2A OS=Homo sapiens OX=9606 GN=ITM2A PE=1 SV=2													0	0	0	0	0	0	0	0	0	0	0	0					x	x	x
A0A0J9YWM9;A0A0J9YXV4;H3BSH7;Q969X6	1	0	6.0001					---	---	57730.4	U3 small nucleolar RNA-associated protein 4 homolog (Fragment) OS=Homo sapiens OX=9606 GN=UTP4 PE=1 SV=1													0	0	0	0	0	0	0	0	0	0	0	0
O75864	1	0	5.7622					---	---	75451.8	Protein phosphatase 1 regulatory subunit 37 OS=Homo sapiens OX=9606 GN=PPP1R37 PE=1 SV=4													0	0	0	0	0	0	0	0	0	0	0	0						x
A0A384DVU0;Q8IY17	1	0	2.9148					---	---	151407	Patatin-like phospholipase domain-containing protein 6 OS=Homo sapiens OX=9606 GN=PNPLA6 PE=1 SV=1													0	0	0	0	0	0	0	0	0	0	0	0
A0A2R8Y653;Q9BZX2	1	0	5.8114					---	---	27636.3	Uridine/cytidine kinase OS=Homo sapiens OX=9606 GN=UCK2 PE=1 SV=1													0	0	0	0	0	0	0	0	0	0	0	0
P36896	1	0	4.3204					---	---	57776.1	Activin receptor type-1B OS=Homo sapiens OX=9606 GN=ACVR1B PE=1 SV=1													0	0	0	0	0	0	0	0	0	0	0	0						x
A0A2R8Y6X9;A0A2R8Y7G6;A0A2R8YE46;Q9HBG4	1	0	5.1036					---	---	66836.5	V-type proton ATPase subunit a OS=Homo sapiens OX=9606 GN=ATP6V0A4 PE=1 SV=1													0	0	0	0	0	0	0	0	0	0	0	0
A0A087X102;A0A7P0MUT5;O96017	1	0	4.3582					---	---	36941.5	Serine/threonine-protein kinase Chk2 OS=Homo sapiens OX=9606 GN=CHEK2 PE=1 SV=2													0	0	0	0	0	0	0	0	0	0	0	0
A0A7P0T7V2;A0A7P0T884;A0A7P0T8J8;A0A7P0T8S7;A0A7P0T9J0;A0A7P0T9W6;A0A7P0T9Z5;A0A7P0TA44;A0A7P0TA50;A0A7P0TAC0;A0A7P0TAC8;A0A7P0TAS0;A0A7P0TAT5;A0A7P0TAU8;A0A7P0TAV3;A0A7P0TB73;A0A7P0Z4D0;A0A7P0Z4F1;A0A7P0Z4F5;F8VS35;F8VWK9;Q9Y6K5	1	0	5.9336					---	---	94805.2	2'-5'-oligoadenylate synthase 3 OS=Homo sapiens OX=9606 GN=OAS3 PE=1 SV=1													0	0	0	0	0	0	0	0	0	0	0	0
P11055	45	0	245.173					---	---	224989	Myosin-3 OS=Homo sapiens OX=9606 GN=MYH3 PE=1 SV=3													0	0	0	0	0	0	0	0	0	0	0	0					x	x	x	x
P13533	44	0	223.289					---	---	224534	Myosin-6 OS=Homo sapiens OX=9606 GN=MYH6 PE=1 SV=5													0	0	0	0	0	0	0	0	0	0	0	0					x	x	x	x
C9J598;Q8N5S3	1	0	4.1774					---	---	25112.2	Uncharacterized protein C2orf73 (Fragment) OS=Homo sapiens OX=9606 GN=C2orf73 PE=1 SV=1													0	0	0	0	0	0	0	0	0	0	0	0
Q9UBS4	1	0	6.1247					---	---	40799.1	DnaJ homolog subfamily B member 11 OS=Homo sapiens OX=9606 GN=DNAJB11 PE=1 SV=1													0	0	0	0	0	0	0	0	0	0	0	0						x
P19075	1	0	5.0945					---	---	26728.2	Tetraspanin-8 OS=Homo sapiens OX=9606 GN=TSPAN8 PE=1 SV=1													0	0	0	0	0	0	0	0	0	0	0	0
O43264	1	0	4.7271					---	---	89685.1	Centromere/kinetochore protein zw10 homolog OS=Homo sapiens OX=9606 GN=ZW10 PE=1 SV=3													0	0	0	0	0	0	0	0	0	0	0	0
Q9UBV2	1	0	4.1178					---	---	89268.2	Protein sel-1 homolog 1 OS=Homo sapiens OX=9606 GN=SEL1L PE=1 SV=3													0	0	0	0	0	0	0	0	0	0	0	0
Q15052	1	0	3.7855					---	---	88753.6	Rho guanine nucleotide exchange factor 6 OS=Homo sapiens OX=9606 GN=ARHGEF6 PE=1 SV=2													0	0	0	0	0	0	0	0	0	0	0	0						x
B1AJQ6;Q86Y82	1	0	4.5292					---	---	24690.6	Syntaxin-12 (Fragment) OS=Homo sapiens OX=9606 GN=STX12 PE=1 SV=2													0	0	0	0	0	0	0	0	0	0	0	0
Q8IYA6	1	0	0					---	---	84157	Cytoskeleton-associated protein 2-like OS=Homo sapiens OX=9606 GN=CKAP2L PE=1 SV=4													0	0	0	0	0	0	0	0	0	0	0	0						x
Q9Y5V3	1	0	4.851					---	---	86275.1	Melanoma-associated antigen D1 OS=Homo sapiens OX=9606 GN=MAGED1 PE=1 SV=3													0	0	0	0	0	0	0	0	0	0	0	0
Q9P227	1	0	4.2955					---	---	163447	Rho GTPase-activating protein 23 OS=Homo sapiens OX=9606 GN=ARHGAP23 PE=1 SV=2													0	0	0	0	0	0	0	0	0	0	0	0						x
Q96DI7	1	0	4.9869					---	---	39766.8	U5 small nuclear ribonucleoprotein 40 kDa protein OS=Homo sapiens OX=9606 GN=SNRNP40 PE=1 SV=1													0	0	0	0	0	0	0	0	0	0	0	0
Q86VH2	1	0	5.2966					---	---	161424	Kinesin-like protein KIF27 OS=Homo sapiens OX=9606 GN=KIF27 PE=1 SV=1													0	0	0	0	0	0	0	0	0	0	0	0						x
M0QY43	34	0	241.768					---	---	114695	Myosin-14 (Fragment) OS=Homo sapiens OX=9606 GN=MYH14 PE=1 SV=8													0	0	0	0	0	0	0	0	0	0	0	0					x	x	x	x
P54886	1	0	5.1879					---	---	88043.8	Delta-1-pyrroline-5-carboxylate synthase OS=Homo sapiens OX=9606 GN=ALDH18A1 PE=1 SV=2													0	0	0	0	0	0	0	0	0	0	0	0
A0A140TA76;I3L4Q1;K7EMZ9;Q8ND56	1	0	6.2057					---	---	38247.1	Protein LSM14 homolog A (Fragment) OS=Homo sapiens OX=9606 GN=LSM14A PE=1 SV=1													0	0	0	0	0	0	0	0	0	0	0	0
Q86VY9	1	0	4.6943					---	---	54584.2	Transmembrane protein 200A OS=Homo sapiens OX=9606 GN=TMEM200A PE=1 SV=1													0	0	0	0	0	0	0	0	0	0	0	0
A0A5H1ZRP4;Q8WX92	1	0	4.8681					---	---	70666.4	Negative elongation factor B OS=Homo sapiens OX=9606 GN=NELFB PE=1 SV=1													0	0	0	0	0	0	0	0	0	0	0	0
A0A0U1RR07	1	0	3.5561					---	---	248172	Synaptotagmin-like protein 2 OS=Homo sapiens OX=9606 GN=SYTL2 PE=1 SV=1													0	0	0	0	0	0	0	0	0	0	0	0
Q9P217	1	0	4.0205					---	---	132402	Zinc finger SWIM domain-containing protein 5 OS=Homo sapiens OX=9606 GN=ZSWIM5 PE=2 SV=2													0	0	0	0	0	0	0	0	0	0	0	0						x
Q8IYQ7	1	0	3.2869					---	---	84153.9	Threonine synthase-like 1 OS=Homo sapiens OX=9606 GN=THNSL1 PE=1 SV=2													0	0	0	0	0	0	0	0	0	0	0	0								x
E9PFD2;F2Z303;F2Z3P2;F8WDG4;P11172	1	0	6.1226					---	---	38096.2	Uridine 5'-monophosphate synthase OS=Homo sapiens OX=9606 GN=UMPS PE=1 SV=1													0	0	0	0	0	0	0	0	0	0	0	0
P61758	1	0	4.6979					---	---	22797	Prefoldin subunit 3 OS=Homo sapiens OX=9606 GN=VBP1 PE=1 SV=4													0	0	0	0	0	0	0	0	0	0	0	0
B8ZZQ6;P06454	1	0	5.7838					---	---	11758.6	Prothymosin alpha OS=Homo sapiens OX=9606 GN=PTMA PE=1 SV=1													0	0	0	0	0	0	0	0	0	0	0	0
A0A3B3ISL5;A0A5F9ZH67;Q96Q04	1	0	5.0048					---	---	157574	Serine/threonine-protein kinase LMTK3 OS=Homo sapiens OX=9606 GN=LMTK3 PE=1 SV=1													0	0	0	0	0	0	0	0	0	0	0	0
Q6S8J3;P0CG38;P0CG39;A0A087X067;Q9BYX7;A6NC16;A0A087X092;A0A0D9SFE8;A0A494C1H2;A0A6Q8PGD7;A0A7P0TBL1;F8WCH0	30	0	286.361					---	---	122961	POTE ankyrin domain family member E OS=Homo sapiens OX=9606 GN=POTEE PE=2 SV=3													0	0	0	0	0	0	0	0	0	0	0	0					x	x	x
M0QZU4;M0R3B9;P20916	1	0	5.4288					---	---	14757.6	Myelin-associated glycoprotein (Fragment) OS=Homo sapiens OX=9606 GN=MAG PE=1 SV=1													0	0	0	0	0	0	0	0	0	0	0	0						x
Q9H2P9	1	0	3.9297					---	---	31993.7	Diphthine methyl ester synthase OS=Homo sapiens OX=9606 GN=DPH5 PE=1 SV=2													0	0	0	0	0	0	0	0	0	0	0	0
I3L4M2;A0A7P0T9D6;I3L514	30	0	268.092					---	---	61290.9	Protein disulfide-isomerase OS=Homo sapiens OX=9606 GN=P4HB PE=1 SV=2													0	0	0	0	0	0	0	0	0	0	0	0						x		x
Q13867	1	0	3.6296					---	---	53189.7	Bleomycin hydrolase OS=Homo sapiens OX=9606 GN=BLMH PE=1 SV=1													0	0	0	0	0	0	0	0	0	0	0	0						x
A0A1B0GUR8	1	0	3.8553					---	---	24207.6	Protein CLN8 OS=Homo sapiens OX=9606 GN=CLN8 PE=4 SV=1													0	0	0	0	0	0	0	0	0	0	0	0
A0A7I2V2U8;A0A7I2V5D3;D6RG15;Q6IBS0	1	0	5.4982					---	---	33992.8	Twinfilin-2 OS=Homo sapiens OX=9606 GN=TWF2 PE=1 SV=1													0	0	0	0	0	0	0	0	0	0	0	0						x
J3KP97;Q5T9S5;E9PFB9;Q5T9S2;H0YCD6	34	0	149.162					---	---	176038	Coiled-coil domain-containing protein 18 (Fragment) OS=Homo sapiens OX=9606 GN=CCDC18 PE=1 SV=1													0	0	0	0	0	0	0	0	0	0	0	0					x	x	x	x
A0A7P0T8X9;A0A7P0T901;A0A7P0T9B8;A0A7P0T9X2;A0A7P0TAL2;B4DR67;Q9Y673	1	0	5.5173					---	---	28757.6	Dolichyl-phosphate beta-glucosyltransferase OS=Homo sapiens OX=9606 GN=ALG5 PE=1 SV=1													0	0	0	0	0	0	0	0	0	0	0	0						x
P16083;Q5TD07	1	0	4.8216					---	---	26146.7	Ribosyldihydronicotinamide dehydrogenase [quinone] OS=Homo sapiens OX=9606 GN=NQO2 PE=1 SV=5													0	0	0	0	0	0	0	0	0	0	0	0
Q8N4C7	1	0	4.6315					---	---	34780.6	Syntaxin-19 OS=Homo sapiens OX=9606 GN=STX19 PE=1 SV=1													0	0	0	0	0	0	0	0	0	0	0	0
Q9UBM4	1	0	4.052					---	---	37602.9	Opticin OS=Homo sapiens OX=9606 GN=OPTC PE=1 SV=1													0	0	0	0	0	0	0	0	0	0	0	0
Q9UJV3	1	0	3.7706					---	---	85092.3	Probable E3 ubiquitin-protein ligase MID2 OS=Homo sapiens OX=9606 GN=MID2 PE=1 SV=3													0	0	0	0	0	0	0	0	0	0	0	0
A0A804F6T5;A0A804F729;H3BTN5;H3BR70	35	0	321.562					---	---	62164.4	Pyruvate kinase OS=Homo sapiens OX=9606 GN=PKM PE=1 SV=1													0	0	0	0	0	0	0	0	0	0	0	0					x	x	x
C9IYQ7;F8WCF5;F8WEL4;Q8NFH5	1	0	4.2763					---	---	11723.6	Nucleoporin NUP35 (Fragment) OS=Homo sapiens OX=9606 GN=NUP35 PE=1 SV=1													0	0	0	0	0	0	0	0	0	0	0	0
H0Y7N4;H0YB14;Q9H7D0	1	0	4.2054					---	---	126985	Dedicator of cytokinesis protein 5 (Fragment) OS=Homo sapiens OX=9606 GN=DOCK5 PE=1 SV=1													0	0	0	0	0	0	0	0	0	0	0	0						x
E7EVQ6;Q14534	1	0	4.0787					---	---	53352.8	Squalene monooxygenase OS=Homo sapiens OX=9606 GN=SQLE PE=1 SV=1													0	0	0	0	0	0	0	0	0	0	0	0
Q96PC5	1	0	4.255					---	---	160463	Melanoma inhibitory activity protein 2 OS=Homo sapiens OX=9606 GN=MIA2 PE=1 SV=4													0	0	0	0	0	0	0	0	0	0	0	0
A0A087WW58;C9JAG1;Q9C0D9	1	0	5.9295					---	---	45478	Ethanolaminephosphotransferase 1 OS=Homo sapiens OX=9606 GN=SELENOI PE=1 SV=1													0	0	0	0	0	0	0	0	0	0	0	0
A0A0A0MQS7;P14061	1	0	4.3799					---	---	35379.4	Estradiol 17-beta-dehydrogenase OS=Homo sapiens OX=9606 GN=HSD17B1 PE=1 SV=1													0	0	0	0	0	0	0	0	0	0	0	0
P61769	1	0	5.804					---	---	13828.6	Beta-2-microglobulin OS=Homo sapiens OX=9606 GN=B2M PE=1 SV=1													0	0	0	0	0	0	0	0	0	0	0	0						x
A0A0G2JH66;A0A0G2JPA3;A0A140T8X0;A0A140T939;A0A140T9B7;A0A140T9C2;A0A140T9D9;A0A140T9V0;A0A140T9W3;A0A140T9W7;A0A140T9X6;D0EV57	1	0	4.709					---	---	50713.4	HLA class I histocompatibility antigen_ alpha chain F OS=Homo sapiens OX=9606 GN=HLA-F PE=1 SV=1													0	0	0	0	0	0	0	0	0	0	0	0
E9PJC6;E9PJZ0;E9PKR9;E9PLK4;E9PQE3	1	0	6.3644					---	---	14645.3	Neuroblast differentiation-associated protein AHNAK OS=Homo sapiens OX=9606 GN=AHNAK PE=1 SV=1													0	0	0	0	0	0	0	0	0	0	0	0
Q0VAA2	1	0	3.6248					---	---	54934.1	Leucine-rich repeat-containing protein 74A OS=Homo sapiens OX=9606 GN=LRRC74A PE=2 SV=2													0	0	0	0	0	0	0	0	0	0	0	0						x
O95678	22	0	171.656					---	---	59845.6	Keratin_ type II cytoskeletal 75 OS=Homo sapiens OX=9606 GN=KRT75 PE=1 SV=2													0	0	0	0	0	0	0	0	0	0	0	0						x	x	x
P48735	1	0	8.1488					---	---	51365.6	Isocitrate dehydrogenase [NADP]_ mitochondrial OS=Homo sapiens OX=9606 GN=IDH2 PE=1 SV=2													0	0	0	0	0	0	0	0	0	0	0	0
E5RJU9;Q86UE4	1	0	3.4366					---	---	57578.4	Protein LYRIC OS=Homo sapiens OX=9606 GN=MTDH PE=1 SV=1													0	0	0	0	0	0	0	0	0	0	0	0
A0A7I2YQ75;H7C0C4;Q9NVE5	1	0	5.302					---	---	141856	Ubiquitin carboxyl-terminal hydrolase 40 OS=Homo sapiens OX=9606 GN=USP40 PE=1 SV=1													0	0	0	0	0	0	0	0	0	0	0	0
K7EPB7;K7ER96;O43396	1	0	4.506					---	---	7663.85	Thioredoxin-like protein 1 OS=Homo sapiens OX=9606 GN=TXNL1 PE=1 SV=1													0	0	0	0	0	0	0	0	0	0	0	0						x
A0A0G2JLU2	1	0	4.8016					---	---	21158.9	Leukocyte immunoglobulin-like receptor subfamily B member 3 OS=Homo sapiens OX=9606 GN=LILRB3 PE=4 SV=1													0	0	0	0	0	0	0	0	0	0	0	0
A0A087WTF0;A2A3K4	1	0	5.1926					---	---	91342.9	Protein tyrosine phosphatase domain-containing protein 1 OS=Homo sapiens OX=9606 GN=PTPDC1 PE=1 SV=1													0	0	0	0	0	0	0	0	0	0	0	0
A0A494BXY3;E9PLD3;E9PRG8	1	0	4.3678					---	---	13798.1	Uncharacterized protein C11orf98 OS=Homo sapiens OX=9606 GN=C11orf98 PE=4 SV=1													0	0	0	0	0	0	0	0	0	0	0	0
A0A096LPF5;A0A2R8Y8A3	1	0	4.6469					---	---	15753.1	TPR and ankyrin repeat-containing protein 1 (Fragment) OS=Homo sapiens OX=9606 GN=TRANK1 PE=1 SV=1													0	0	0	0	0	0	0	0	0	0	0	0						x
A6NLH6;Q9P003	1	0	6.2441					---	---	16227.2	Protein cornichon homolog 4 OS=Homo sapiens OX=9606 GN=CNIH4 PE=1 SV=1													0	0	0	0	0	0	0	0	0	0	0	0
B4DSW8	1	0	5.7031					---	---	16973.4	CaM kinase-like vesicle-associated protein OS=Homo sapiens OX=9606 GN=CAMKV PE=1 SV=1													0	0	0	0	0	0	0	0	0	0	0	0						x
E5RGN3;E5RIM7;O00244	1	0	5.5523					---	---	6501.51	Copper transport protein ATOX1 OS=Homo sapiens OX=9606 GN=ATOX1 PE=1 SV=1													0	0	0	0	0	0	0	0	0	0	0	0						x
O43815	1	0	4.5492					---	---	86588.4	Striatin OS=Homo sapiens OX=9606 GN=STRN PE=1 SV=4													0	0	0	0	0	0	0	0	0	0	0	0
H7BZT7;P10768;U3KQT1;X6RA14	1	0	6.4198					---	---	25711	S-formylglutathione hydrolase (Fragment) OS=Homo sapiens OX=9606 GN=ESD PE=1 SV=1													0	0	0	0	0	0	0	0	0	0	0	0						x
Q8NF50;A2A369;A2A370;F8WC95	19	0	83.3227					---	---	241039	Dedicator of cytokinesis protein 8 OS=Homo sapiens OX=9606 GN=DOCK8 PE=1 SV=3													0	0	0	0	0	0	0	0	0	0	0	0					x	x	x	x
Q7L4P6	1	0	4.1209					---	---	48581.1	BEN domain-containing protein 5 OS=Homo sapiens OX=9606 GN=BEND5 PE=1 SV=1													0	0	0	0	0	0	0	0	0	0	0	0						x
P35609;A0A494C1A0;A0A804HI95;A0A494C166	20	0	178.273					---	---	104424	Alpha-actinin-2 OS=Homo sapiens OX=9606 GN=ACTN2 PE=1 SV=1													0	0	0	0	0	0	0	0	0	0	0	0					x	x	x
G3V1Q5;J3KTN9;J3QRH7;Q8NA82	1	0	3.8423					---	---	90681	Probable E3 ubiquitin-protein ligase MARCHF10 OS=Homo sapiens OX=9606 GN=MARCHF10 PE=1 SV=1													0	0	0	0	0	0	0	0	0	0	0	0
Q15048	1	0	6.052					---	---	55368.8	Leucine-rich repeat-containing protein 14 OS=Homo sapiens OX=9606 GN=LRRC14 PE=1 SV=1													0	0	0	0	0	0	0	0	0	0	0	0
Q13464;A0A0U1RQV4	18	0	67.4655					---	---	159201	Rho-associated protein kinase 1 OS=Homo sapiens OX=9606 GN=ROCK1 PE=1 SV=1													0	0	0	0	0	0	0	0	0	0	0	0					x	x	x
Q16878	1	0	4.4744					---	---	23200	Cysteine dioxygenase type 1 OS=Homo sapiens OX=9606 GN=CDO1 PE=1 SV=2													0	0	0	0	0	0	0	0	0	0	0	0
J3KPP4;O95232	1	0	5.7364					---	---	58733.7	Cisplatin resistance-associated overexpressed protein_ isoform CRA_b OS=Homo sapiens OX=9606 GN=LUC7L3 PE=1 SV=1													0	0	0	0	0	0	0	0	0	0	0	0							x
Q9NQC3;H7C106;A0A0U1RQR6	18	0	147.155					---	---	130331	Reticulon-4 OS=Homo sapiens OX=9606 GN=RTN4 PE=1 SV=2													0	0	0	0	0	0	0	0	0	0	0	0					x	x	x	x
H3BML8;I3L2J7;I3L4B3;Q86XT9	1	0	4.7092					---	---	10425.1	Insulin-like growth factor-binding protein 3 receptor (Fragment) OS=Homo sapiens OX=9606 GN=TMEM219 PE=1 SV=1													0	0	0	0	0	0	0	0	0	0	0	0
Q6NSW5;Q8TCE6	1	0	4.3082					---	---	40856.3	Putative DENN domain-containing protein 10 B OS=Homo sapiens OX=9606 GN=DENND10P1 PE=5 SV=1													0	0	0	0	0	0	0	0	0	0	0	0
B8ZZU8;I3L0M9;Q15370	1	0	5.2523					---	---	12641.1	Elongin-B OS=Homo sapiens OX=9606 GN=ELOB PE=1 SV=1													0	0	0	0	0	0	0	0	0	0	0	0						x
Q5JT25	1	0	4.0604					---	---	25266.5	Ras-related protein Rab-41 OS=Homo sapiens OX=9606 GN=RAB41 PE=1 SV=2													0	0	0	0	0	0	0	0	0	0	0	0							x
Q71U36;F8VQQ4;F8VRZ4;F8VS66;F8VWV9;F8VX09;A6NHL2;F8VRK0	21	0	258.901					---	---	50820	Tubulin alpha-1A chain OS=Homo sapiens OX=9606 GN=TUBA1A PE=1 SV=1													0	0	0	0	0	0	0	0	0	0	0	0					x	x		x
J3KP65;O15178	1	0	3.9409					---	---	47686.3	T-box transcription factor T OS=Homo sapiens OX=9606 GN=TBXT PE=1 SV=9													0	0	0	0	0	0	0	0	0	0	0	0
F8VRX1;H0YHS2;O95398	1	0	4.4107					---	---	93120.3	Rap guanine nucleotide exchange factor 3 OS=Homo sapiens OX=9606 GN=RAPGEF3 PE=1 SV=1													0	0	0	0	0	0	0	0	0	0	0	0
Q5GFL6	1	0	3.667					---	---	83552.1	von Willebrand factor A domain-containing protein 2 OS=Homo sapiens OX=9606 GN=VWA2 PE=1 SV=1													0	0	0	0	0	0	0	0	0	0	0	0
A0A0A0MRX4;H3BN42;K7EIS7	1	0	4.4928					---	---	78575.8	Ral guanine nucleotide dissociation stimulator-like 3 OS=Homo sapiens OX=9606 GN=RGL3 PE=1 SV=1													0	0	0	0	0	0	0	0	0	0	0	0
Q8IW52	1	0	4.1766					---	---	95414.6	SLIT and NTRK-like protein 4 OS=Homo sapiens OX=9606 GN=SLITRK4 PE=1 SV=1													0	0	0	0	0	0	0	0	0	0	0	0
Q9H6N6	1	0	4.2947					---	---	128518	Putative uncharacterized protein MYH16 OS=Homo sapiens OX=9606 GN=MYH16 PE=1 SV=2													0	0	0	0	0	0	0	0	0	0	0	0
P43652	1	0	4.4456					---	---	71008.1	Afamin OS=Homo sapiens OX=9606 GN=AFM PE=1 SV=1													0	0	0	0	0	0	0	0	0	0	0	0
Q13332	1	0	4.2373					---	---	218296	Receptor-type tyrosine-protein phosphatase S OS=Homo sapiens OX=9606 GN=PTPRS PE=1 SV=3													0	0	0	0	0	0	0	0	0	0	0	0
Q9ULM2	1	0	4.3517					---	---	63393.4	Zinc finger protein 490 OS=Homo sapiens OX=9606 GN=ZNF490 PE=1 SV=2													0	0	0	0	0	0	0	0	0	0	0	0
Q13018	1	0	3.0398					---	---	171851	Secretory phospholipase A2 receptor OS=Homo sapiens OX=9606 GN=PLA2R1 PE=1 SV=2													0	0	0	0	0	0	0	0	0	0	0	0						x
A0A7I2YQE0	1	0	4.8768					---	---	7663.27	Golgi-specific brefeldin A-resistance guanine nucleotide exchange factor 1 (Fragment) OS=Homo sapiens OX=9606 GN=GBF1 PE=1 SV=1													0	0	0	0	0	0	0	0	0	0	0	0
A0A1W2PQA1;A0A6Q8PH19;Q13127	1	0	4.5837					---	---	119811	RE1-silencing transcription factor OS=Homo sapiens OX=9606 GN=REST PE=1 SV=2													0	0	0	0	0	0	0	0	0	0	0	0
A5D8V7;K7EN59	1	0	4.747					---	---	69310.7	Outer dynein arm-docking complex subunit 3 OS=Homo sapiens OX=9606 GN=ODAD3 PE=1 SV=1													0	0	0	0	0	0	0	0	0	0	0	0
Q13505	1	0	3.804					---	---	51691	Metaxin-1 OS=Homo sapiens OX=9606 GN=MTX1 PE=1 SV=3													0	0	0	0	0	0	0	0	0	0	0	0					x
Q8TAI1	1	0	3.4996					---	---	13800.9	TYMS opposite strand protein OS=Homo sapiens OX=9606 GN=TYMSOS PE=5 SV=2													0	0	0	0	0	0	0	0	0	0	0	0						x
A0A0A6YYI3;A0A0B4J1V8;A8MV53;C9J3W3;Q9NQ55	2	0	8.3437					---	---	58655.7	Protein PPAN-P2RY11 OS=Homo sapiens OX=9606 GN=PPAN-P2RY11 PE=4 SV=1													0	0	0	0	0	0	0	0	0	0	0	0								x
Q8WXA2	1	0	4.438					---	---	14955.2	Prostate and testis expressed protein 1 OS=Homo sapiens OX=9606 GN=PATE1 PE=1 SV=1													0	0	0	0	0	0	0	0	0	0	0	0						x
A0A0A0MRR7;P09234	1	0	5.1738					---	---	19915.5	U1 small nuclear ribonucleoprotein C OS=Homo sapiens OX=9606 GN=SNRPC PE=1 SV=1													0	0	0	0	0	0	0	0	0	0	0	0
Q9UKA4	1	0	4.4959					---	---	213079	A-kinase anchor protein 11 OS=Homo sapiens OX=9606 GN=AKAP11 PE=1 SV=1													0	0	0	0	0	0	0	0	0	0	0	0
P42166	17	0	116.174					---	---	76062.4	Lamina-associated polypeptide 2_ isoform alpha OS=Homo sapiens OX=9606 GN=TMPO PE=1 SV=2													0	0	0	0	0	0	0	0	0	0	0	0						x	x	x
A0A1W2PQ68	1	0	4.1351					---	---	79475.4	Centrosomal protein of 164 kDa (Fragment) OS=Homo sapiens OX=9606 GN=CEP164 PE=1 SV=1													0	0	0	0	0	0	0	0	0	0	0	0
E9PJ00;Q9H172	1	0	4.4587					---	---	17122.9	ATP-binding cassette sub-family G member 4 (Fragment) OS=Homo sapiens OX=9606 GN=ABCG4 PE=1 SV=1													0	0	0	0	0	0	0	0	0	0	0	0
Q15622	1	0	4.1573					---	---	36092.6	Olfactory receptor 7A5 OS=Homo sapiens OX=9606 GN=OR7A5 PE=2 SV=2													0	0	0	0	0	0	0	0	0	0	0	0
A0A7P0TBQ3;Q8N884	1	0	3.7319					---	---	55836	Cyclic GMP-AMP synthase OS=Homo sapiens OX=9606 GN=CGAS PE=1 SV=1													0	0	0	0	0	0	0	0	0	0	0	0
Q8N3E9	1	0	4.1557					---	---	90171	1-phosphatidylinositol 4_5-bisphosphate phosphodiesterase delta-3 OS=Homo sapiens OX=9606 GN=PLCD3 PE=1 SV=3													0	0	0	0	0	0	0	0	0	0	0	0						x
A0A1B0GW80;Q0VAA5	1	0	3.601					---	---	39065.2	PI-PLC X domain-containing protein 2 OS=Homo sapiens OX=9606 GN=PLCXD2 PE=1 SV=1													0	0	0	0	0	0	0	0	0	0	0	0
Q9NYU1	1	0	3.4519					---	---	175363	UDP-glucose:glycoprotein glucosyltransferase 2 OS=Homo sapiens OX=9606 GN=UGGT2 PE=1 SV=4													0	0	0	0	0	0	0	0	0	0	0	0
Q8TBY8;H0YFP6;F5H5J2	19	0	85.3552					---	---	119034	Polyamine-modulated factor 1-binding protein 1 OS=Homo sapiens OX=9606 GN=PMFBP1 PE=1 SV=3													0	0	0	0	0	0	0	0	0	0	0	0					x	x	x
Q9C0K7	1	0	4.5376					---	---	47482.7	STE20-related kinase adapter protein beta OS=Homo sapiens OX=9606 GN=STRADB PE=1 SV=1													0	0	0	0	0	0	0	0	0	0	0	0
A0A6I8PLD9;A0A6I8PRU6;Q8N6L1	1	0	7.242					---	---	12717	Dolichyl-diphosphooligosaccharide--protein glycosyltransferase subunit KCP2 OS=Homo sapiens OX=9606 GN=KRTCAP2 PE=1 SV=1													0	0	0	0	0	0	0	0	0	0	0	0
Q96JL9	1	0	3.7235					---	---	77426.4	Zinc finger protein 333 OS=Homo sapiens OX=9606 GN=ZNF333 PE=1 SV=3													0	0	0	0	0	0	0	0	0	0	0	0						x
Q12946	1	0	4.5918					---	---	40521.5	Forkhead box protein F1 OS=Homo sapiens OX=9606 GN=FOXF1 PE=1 SV=2													0	0	0	0	0	0	0	0	0	0	0	0
Q86T96	1	0	4.5274					---	---	69679.7	E3 ubiquitin-protein ligase RNF180 OS=Homo sapiens OX=9606 GN=RNF180 PE=2 SV=2													0	0	0	0	0	0	0	0	0	0	0	0
Q86Z20	1	0	4.3427					---	---	59256	Coiled-coil domain-containing protein 125 OS=Homo sapiens OX=9606 GN=CCDC125 PE=1 SV=2													0	0	0	0	0	0	0	0	0	0	0	0					x
Q8N1F7;H3BVG0;H3BPA9;H3BV15;H3BP95	18	0	101.727					---	---	94001.7	Nuclear pore complex protein Nup93 OS=Homo sapiens OX=9606 GN=NUP93 PE=1 SV=2													0	0	0	0	0	0	0	0	0	0	0	0					x	x	x
O15479	1	0	3.4907					---	---	35448.2	Melanoma-associated antigen B2 OS=Homo sapiens OX=9606 GN=MAGEB2 PE=1 SV=3													0	0	0	0	0	0	0	0	0	0	0	0
P42702	1	0	4.5305					---	---	125169	Leukemia inhibitory factor receptor OS=Homo sapiens OX=9606 GN=LIFR PE=1 SV=1													0	0	0	0	0	0	0	0	0	0	0	0
F5GXQ0;Q5VW32;Q5VW33	1	0	5.7079					---	---	38669	BRO1 domain- and CAAX motif-containing protein OS=Homo sapiens OX=9606 GN=BROX PE=1 SV=1													0	0	0	0	0	0	0	0	0	0	0	0
D6RJC3;E7EQN9;E9PG59;E9PHC0;O15327	1	0	4.1099					---	---	92810.6	Phosphatidylinositol-3_4-bisphosphate 4-phosphatase (Fragment) OS=Homo sapiens OX=9606 GN=INPP4B PE=1 SV=1													0	0	0	0	0	0	0	0	0	0	0	0
Q9Y3B4	1	0	6.0598					---	---	14699	Splicing factor 3B subunit 6 OS=Homo sapiens OX=9606 GN=SF3B6 PE=1 SV=1													0	0	0	0	0	0	0	0	0	0	0	0
A2IDD5	1	0	4.6573					---	---	48806.5	Coiled-coil domain-containing protein 78 OS=Homo sapiens OX=9606 GN=CCDC78 PE=1 SV=1													0	0	0	0	0	0	0	0	0	0	0	0
A0A286YFJ7	1	0	5.457					---	---	8960.94	Transcription factor Sp2 (Fragment) OS=Homo sapiens OX=9606 GN=SP2 PE=4 SV=1													0	0	0	0	0	0	0	0	0	0	0	0						x
E9PJ26;E9PJE2;Q9UQC2	1	0	4.4975					---	---	11828	GRB2-associated-binding protein 2 (Fragment) OS=Homo sapiens OX=9606 GN=GAB2 PE=1 SV=1													0	0	0	0	0	0	0	0	0	0	0	0						x
A0A7I2V2D8;A0A7I2V2K2;A0A7I2V2R9;A0A7I2V2W5;A0A7I2V307;A0A7I2V331;A0A7I2V3F9;A0A7I2V3I8;A0A7I2V3J3;A0A7I2V3Z1;A0A7I2V5A2;A0A7I2V5A3;A0A7I2V637;A0A7I2V6E0;A0A7I2YQD1;I3L1P5;O14964	1	0	4.9461					---	---	85811.4	Hepatocyte growth factor-regulated tyrosine kinase substrate OS=Homo sapiens OX=9606 GN=HGS PE=1 SV=1													0	0	0	0	0	0	0	0	0	0	0	0
Q8IXR5	1	0	3.3538					---	---	77484.7	Protein FAM178B OS=Homo sapiens OX=9606 GN=FAM178B PE=2 SV=3													0	0	0	0	0	0	0	0	0	0	0	0							x
D6RAX2;E7EPF8;E7ESU7;E9PGB1;Q13363	1	0	5.6274					---	---	20560.7	C-terminal-binding protein 1 (Fragment) OS=Homo sapiens OX=9606 GN=CTBP1 PE=1 SV=8													0	0	0	0	0	0	0	0	0	0	0	0
H0YBA9;Q8N9S9	1	0	6.203					---	---	5470.32	Sorting nexin-31 (Fragment) OS=Homo sapiens OX=9606 GN=SNX31 PE=4 SV=1													0	0	0	0	0	0	0	0	0	0	0	0
A0A0C4DG60;Q9H903	1	0	4.8563					---	---	16152.5	Probable bifunctional methylenetetrahydrofolate dehydrogenase/cyclohydrolase 2 OS=Homo sapiens OX=9606 GN=MTHFD2L PE=1 SV=1													0	0	0	0	0	0	0	0	0	0	0	0						x
P35354	1	0	3.4571					---	---	69737.6	Prostaglandin G/H synthase 2 OS=Homo sapiens OX=9606 GN=PTGS2 PE=1 SV=2													0	0	0	0	0	0	0	0	0	0	0	0
Q9NS84	1	0	4.5264					---	---	54836.6	Carbohydrate sulfotransferase 7 OS=Homo sapiens OX=9606 GN=CHST7 PE=1 SV=2													0	0	0	0	0	0	0	0	0	0	0	0
Q08043;A0A087WSZ2	21	0	169.604					---	---	103983	Alpha-actinin-3 OS=Homo sapiens OX=9606 GN=ACTN3 PE=1 SV=2													0	0	0	0	0	0	0	0	0	0	0	0						x		x
O60293	22	0	114.626					---	---	228295	Zinc finger C3H1 domain-containing protein OS=Homo sapiens OX=9606 GN=ZFC3H1 PE=1 SV=3													0	0	0	0	0	0	0	0	0	0	0	0						x	x	x
Q9Y3A6	1	0	4.2286					---	---	26119	Transmembrane emp24 domain-containing protein 5 OS=Homo sapiens OX=9606 GN=TMED5 PE=1 SV=1													0	0	0	0	0	0	0	0	0	0	0	0
J3KN99;Q8IZD0	1	0	4.0366					---	---	46509.2	Sterile alpha motif domain-containing protein 14 (Fragment) OS=Homo sapiens OX=9606 GN=SAMD14 PE=1 SV=1													0	0	0	0	0	0	0	0	0	0	0	0
J3KQ48;Q9Y3E5	1	0	5.1496					---	---	19609.9	Aminoacyl-tRNA hydrolase OS=Homo sapiens OX=9606 GN=PTRH2 PE=1 SV=1													0	0	0	0	0	0	0	0	0	0	0	0
Q9UEE5	1	0	3.8717					---	---	46957.5	Serine/threonine-protein kinase 17A OS=Homo sapiens OX=9606 GN=STK17A PE=1 SV=2													0	0	0	0	0	0	0	0	0	0	0	0
A6NMB1	1	0	4.1169					---	---	53790.2	Sialic acid-binding Ig-like lectin 16 OS=Homo sapiens OX=9606 GN=SIGLEC16 PE=2 SV=3													0	0	0	0	0	0	0	0	0	0	0	0
Q9Y5H8	1	0	4.3133					---	---	103113	Protocadherin alpha-3 OS=Homo sapiens OX=9606 GN=PCDHA3 PE=2 SV=1													0	0	0	0	0	0	0	0	0	0	0	0						x
A0A0J9YW54;A2A2F0;Q86X10	1	0	9.7516					---	---	97148.4	Ral GTPase-activating protein subunit beta (Fragment) OS=Homo sapiens OX=9606 GN=RALGAPB PE=1 SV=1													0	0	0	0	0	0	0	0	0	0	0	0						x
Q9Y6R9	1	0	4.9415					---	---	57596.5	Centrosomal protein CCDC61 OS=Homo sapiens OX=9606 GN=CCDC61 PE=1 SV=3													0	0	0	0	0	0	0	0	0	0	0	0
Q6NVV9	1	0	3.6646					---	---	48664.3	Putative disintegrin and metalloproteinase domain-containing protein 5 OS=Homo sapiens OX=9606 GN=ADAM5 PE=5 SV=2													0	0	0	0	0	0	0	0	0	0	0	0						x
A0A2R8Y7U1;A0A2R8YD45;A0A2R8YGD1;A0A804HJ17;O14773	1	0	4.0972					---	---	43911.1	Tripeptidyl aminopeptidase (Fragment) OS=Homo sapiens OX=9606 GN=TPP1 PE=1 SV=1													0	0	0	0	0	0	0	0	0	0	0	0
E7EV01;E9PS73;O15484	1	0	4.0509					---	---	78496.2	Calpain-5 OS=Homo sapiens OX=9606 GN=CAPN5 PE=1 SV=2													0	0	0	0	0	0	0	0	0	0	0	0						x
A0A0A0MQX1;Q9HD67;E9PEW5;D6RGD1;E9PCN3	22	0	104.197					---	---	240513	Unconventional myosin-X OS=Homo sapiens OX=9606 GN=MYO10 PE=1 SV=1													0	0	0	0	0	0	0	0	0	0	0	0					x	x	x	x
Q9UIJ7	1	0	4.071					---	---	25565.4	GTP:AMP phosphotransferase AK3_ mitochondrial OS=Homo sapiens OX=9606 GN=AK3 PE=1 SV=4													0	0	0	0	0	0	0	0	0	0	0	0
Q9NVM6	1	0	3.97					---	---	34801.4	DnaJ homolog subfamily C member 17 OS=Homo sapiens OX=9606 GN=DNAJC17 PE=1 SV=1													0	0	0	0	0	0	0	0	0	0	0	0
E9PLN8;F8W9H0;I3L3B4;Q9BQB6	1	0	6.1444					---	---	18344.7	VKc domain-containing protein (Fragment) OS=Homo sapiens OX=9606 PE=4 SV=1													0	0	0	0	0	0	0	0	0	0	0	0						x
E7EWR4;E9PID8;P33240;Q9H0L4	1	0	4.9101					---	---	63057	Cleavage stimulation factor subunit 2 OS=Homo sapiens OX=9606 GN=CSTF2 PE=1 SV=1													0	0	0	0	0	0	0	0	0	0	0	0
Q9NPD8	1	0	5.5292					---	---	22635	Ubiquitin-conjugating enzyme E2 T OS=Homo sapiens OX=9606 GN=UBE2T PE=1 SV=1													0	0	0	0	0	0	0	0	0	0	0	0
E7EU81;H0Y867	20	0	91.21					---	---	188742	Golgin subfamily B member 1 (Fragment) OS=Homo sapiens OX=9606 GN=GOLGB1 PE=1 SV=1													0	0	0	0	0	0	0	0	0	0	0	0					x	x	x	x
B7WPN9;Q4VNC1	1	0	3.6201					---	---	133811	Cation-transporting ATPase OS=Homo sapiens OX=9606 GN=ATP13A4 PE=1 SV=1													0	0	0	0	0	0	0	0	0	0	0	0
A0A096LNU1;Q9H6K5	1	0	4.7501					---	---	28442.3	Proline-rich protein 36 (Fragment) OS=Homo sapiens OX=9606 GN=PRR36 PE=1 SV=2													0	0	0	0	0	0	0	0	0	0	0	0
E9PN42	1	0	4.9256					---	---	3081.6	Unconventional myosin-XVIIIa (Fragment) OS=Homo sapiens OX=9606 GN=MYO18A PE=4 SV=2													0	0	0	0	0	0	0	0	0	0	0	0
H0YF50	1	0	3.9541					---	---	10301.7	S-adenosylmethionine mitochondrial carrier protein (Fragment) OS=Homo sapiens OX=9606 GN=SLC25A26 PE=1 SV=1													0	0	0	0	0	0	0	0	0	0	0	0
O15116	1	0	3.9751					---	---	15179.4	U6 snRNA-associated Sm-like protein LSm1 OS=Homo sapiens OX=9606 GN=LSM1 PE=1 SV=1													0	0	0	0	0	0	0	0	0	0	0	0
E5RG49;E5RHH0;G3V126;Q9UI12	1	0	4.8976					---	---	11706.5	V-type proton ATPase subunit H (Fragment) OS=Homo sapiens OX=9606 GN=ATP6V1H PE=1 SV=1													0	0	0	0	0	0	0	0	0	0	0	0						x
A0A0G2JNL3;A0A0G2JPA4	1	0	4.5458					---	---	230552	Mucin-4 OS=Homo sapiens OX=9606 GN=MUC4 PE=1 SV=1													0	0	0	0	0	0	0	0	0	0	0	0
Q14590	1	0	4.7249					---	---	86486.4	Zinc finger protein 235 OS=Homo sapiens OX=9606 GN=ZNF235 PE=2 SV=3													0	0	0	0	0	0	0	0	0	0	0	0
Q9BY49	1	0	4.6314					---	---	32829.5	Peroxisomal trans-2-enoyl-CoA reductase OS=Homo sapiens OX=9606 GN=PECR PE=1 SV=2													0	0	0	0	0	0	0	0	0	0	0	0						x
A6NKT7;J3KNE0;F8W705;C9J1W9;C9J6W1;C9JF75	19	0	79.657					---	---	198856	RanBP2-like and GRIP domain-containing protein 3 OS=Homo sapiens OX=9606 GN=RGPD3 PE=3 SV=2													0	0	0	0	0	0	0	0	0	0	0	0					x	x	x	x
J3KSU3	1	0	5.1502					---	---	43455.5	Coiled-coil domain-containing protein 178 (Fragment) OS=Homo sapiens OX=9606 GN=CCDC178 PE=4 SV=1													0	0	0	0	0	0	0	0	0	0	0	0						x
Q9H4Q3	1	0	4.5622					---	---	75007.3	PR domain zinc finger protein 13 OS=Homo sapiens OX=9606 GN=PRDM13 PE=2 SV=2													0	0	0	0	0	0	0	0	0	0	0	0
P40763;A0A7I2V2G1;A0A7I2V395;A0A7I2V3V0;A0A7I2V444;A0A7I2V4C8;A0A7I2V4R2;A0A7I2V4R3;A0A7I2V5N9;A0A7I2YQD2;A0A7I2YQI1;A0A7I2YQR5;A0A7I2V2T1;G8JLH9;A0A7I2V4F6;A0A7I2V552	19	0	100.382					---	---	88866.4	Signal transducer and activator of transcription 3 OS=Homo sapiens OX=9606 GN=STAT3 PE=1 SV=2													0	0	0	0	0	0	0	0	0	0	0	0						x	x	x
P06737;E9PK47	19	0	90.2832					---	---	97548	Glycogen phosphorylase_ liver form OS=Homo sapiens OX=9606 GN=PYGL PE=1 SV=4													0	0	0	0	0	0	0	0	0	0	0	0					x		x
H3BRP2	1	0	4.9307					---	---	5698.56	Transforming growth factor beta-1-induced transcript 1 protein OS=Homo sapiens OX=9606 GN=TGFB1I1 PE=4 SV=2													0	0	0	0	0	0	0	0	0	0	0	0						x
C9IZY8;Q96PY5	1	0	4.5799					---	---	53554.8	Formin-like protein 2 OS=Homo sapiens OX=9606 GN=FMNL2 PE=1 SV=1													0	0	0	0	0	0	0	0	0	0	0	0
H0YJ19;Q96NE9	1	0	3.8991					---	---	15678	FERM domain-containing protein 6 (Fragment) OS=Homo sapiens OX=9606 GN=FRMD6 PE=1 SV=1													0	0	0	0	0	0	0	0	0	0	0	0
Q6UX04	1	0	4.1427					---	---	54018.3	Spliceosome-associated protein CWC27 homolog OS=Homo sapiens OX=9606 GN=CWC27 PE=1 SV=1													0	0	0	0	0	0	0	0	0	0	0	0
P0DPH7;P0DPH8;Q6PEY2;V9GZ17;C9JEV8;C9JJQ8;C9JQ00;C9JDL2;C9K0S6;Q9H853	22	0	235.478					---	---	50644	Tubulin alpha-3C chain OS=Homo sapiens OX=9606 GN=TUBA3C PE=1 SV=1													0	0	0	0	0	0	0	0	0	0	0	0					x	x		x
E7EUT2	1	0	4.0876					---	---	41482.9	Piezo-type mechanosensitive ion channel component 1 OS=Homo sapiens OX=9606 GN=PIEZO1 PE=1 SV=1													0	0	0	0	0	0	0	0	0	0	0	0
A1IGU5	1	0	3.9598					---	---	76677.4	Rho guanine nucleotide exchange factor 37 OS=Homo sapiens OX=9606 GN=ARHGEF37 PE=2 SV=2													0	0	0	0	0	0	0	0	0	0	0	0						x
A0A2R8Y4Z8;M0QYB4;Q9Y3X0	1	0	3.7997					---	---	65478.2	Coiled-coil domain-containing protein 9 OS=Homo sapiens OX=9606 GN=CCDC9 PE=1 SV=1													0	0	0	0	0	0	0	0	0	0	0	0
A0A669KBL2;Q5VUG0	1	0	3.4273					---	---	102030	Scm-like with four MBT domains protein 2 OS=Homo sapiens OX=9606 GN=SFMBT2 PE=1 SV=1													0	0	0	0	0	0	0	0	0	0	0	0						x	x
Q9Y6W3	1	0	4.9932					---	---	93393.9	Calpain-7 OS=Homo sapiens OX=9606 GN=CAPN7 PE=1 SV=1													0	0	0	0	0	0	0	0	0	0	0	0
E9PN02;E9PQ78;E9PQL4;P35712	1	0	3.9998					---	---	15599.2	Transcription factor SOX-6 (Fragment) OS=Homo sapiens OX=9606 GN=SOX6 PE=1 SV=1													0	0	0	0	0	0	0	0	0	0	0	0
A0A1B0GVU7;H0YMT1	20	0	95.6148					---	---	166229	Talin-2 OS=Homo sapiens OX=9606 GN=TLN2 PE=1 SV=1													0	0	0	0	0	0	0	0	0	0	0	0					x	x	x
Q8TDI0;K7EMY3;F2Z2R5	20	0	99.8023					---	---	224647	Chromodomain-helicase-DNA-binding protein 5 OS=Homo sapiens OX=9606 GN=CHD5 PE=1 SV=1													0	0	0	0	0	0	0	0	0	0	0	0					x	x	x
A0A024RBT8;Q6P9F0	1	0	4.2019					---	---	57560.3	Coiled-coil domain containing 62_ isoform CRA_a OS=Homo sapiens OX=9606 GN=CCDC62 PE=1 SV=1													0	0	0	0	0	0	0	0	0	0	0	0
O95757;E9PDE8;D6RJ96	21	0	121.931					---	---	95539.2	Heat shock 70 kDa protein 4L OS=Homo sapiens OX=9606 GN=HSPA4L PE=1 SV=3													0	0	0	0	0	0	0	0	0	0	0	0						x	x	x
Q9Y512	1	0	3.9553					---	---	52375.4	Sorting and assembly machinery component 50 homolog OS=Homo sapiens OX=9606 GN=SAMM50 PE=1 SV=3													0	0	0	0	0	0	0	0	0	0	0	0
P13646;K7ERE3;K7EMD9;K7EQH6	23	0	191.359					---	---	49930.5	Keratin_ type I cytoskeletal 13 OS=Homo sapiens OX=9606 GN=KRT13 PE=1 SV=4													0	0	0	0	0	0	0	0	0	0	0	0					x		x	x
Q6ZN04	1	0	4.2328					---	---	59573.6	RNA-binding protein MEX3B OS=Homo sapiens OX=9606 GN=MEX3B PE=1 SV=1													0	0	0	0	0	0	0	0	0	0	0	0
O60493	1	0	6.2735					---	---	18819.4	Sorting nexin-3 OS=Homo sapiens OX=9606 GN=SNX3 PE=1 SV=3													0	0	0	0	0	0	0	0	0	0	0	0
M0R0H1;Q8TD43	1	0	5.1633					---	---	5839.58	Transient receptor potential cation channel subfamily M member 4 (Fragment) OS=Homo sapiens OX=9606 GN=TRPM4 PE=1 SV=1													0	0	0	0	0	0	0	0	0	0	0	0							x
Q9Y6E0;B4DR80;H0Y630;Q5JV98;Q5JV99;C9J232;C9J6L2;C9JCC0;H7C279;O00506;C9JDH9;C9JJV0	13	0	76.1874					---	---	49593.2	Serine/threonine-protein kinase 24 OS=Homo sapiens OX=9606 GN=STK24 PE=1 SV=1													0	0	0	0	0	0	0	0	0	0	0	0						x	x	x
A0A0C4DFX7;Q9H967	1	0	3.4081					---	---	63295.5	WD repeat-containing protein 76 OS=Homo sapiens OX=9606 GN=WDR76 PE=1 SV=1													0	0	0	0	0	0	0	0	0	0	0	0
Q14137	2	0	6.576					---	---	84314	Ribosome biogenesis protein BOP1 OS=Homo sapiens OX=9606 GN=BOP1 PE=1 SV=2													0	0	0	0	0	0	0	0	0	0	0	0						x
G3V470;G3V2A4;H0YJ53	8	0	37.6467					---	---	168311	Telomerase protein component 1 OS=Homo sapiens OX=9606 GN=TEP1 PE=1 SV=1													0	0	0	0	0	0	0	0	0	0	0	0						x
Q9NVG8	8	0	31.5343					---	---	47180.9	TBC1 domain family member 13 OS=Homo sapiens OX=9606 GN=TBC1D13 PE=1 SV=3													0	0	0	0	0	0	0	0	0	0	0	0					x	x
O94851;A0A2R8Y7K9;E9PRG5	8	0	43.2803					---	---	220943	[F-actin]-monooxygenase MICAL2 OS=Homo sapiens OX=9606 GN=MICAL2 PE=1 SV=2													0	0	0	0	0	0	0	0	0	0	0	0
Q9UNA0	8	0	39.6539					---	---	104113	A disintegrin and metalloproteinase with thrombospondin motifs 5 OS=Homo sapiens OX=9606 GN=ADAMTS5 PE=1 SV=2													0	0	0	0	0	0	0	0	0	0	0	0						x	x
Q8TDY2	8	0	33.6518					---	---	185201	RB1-inducible coiled-coil protein 1 OS=Homo sapiens OX=9606 GN=RB1CC1 PE=1 SV=3													0	0	0	0	0	0	0	0	0	0	0	0					x		x	x
Q5JTD0	2	0	7.7207					---	---	62163.5	Tight junction-associated protein 1 OS=Homo sapiens OX=9606 GN=TJAP1 PE=1 SV=1													0	0	0	0	0	0	0	0	0	0	0	0						x
A0A087WYR3;O43399;A0A087WZ51	8	0	45.9382					---	---	23878.8	Tumor protein D54 OS=Homo sapiens OX=9606 GN=TPD52L2 PE=1 SV=1													0	0	0	0	0	0	0	0	0	0	0	0							x
P84085;C9J1Z8	8	0	60.6282					---	---	20643.8	ADP-ribosylation factor 5 OS=Homo sapiens OX=9606 GN=ARF5 PE=1 SV=2													0	0	0	0	0	0	0	0	0	0	0	0							x
Q8WZ74;F8WB16;H0Y448;C9J720;C9JFC9	9	0	37.1124					---	---	183447	Cortactin-binding protein 2 OS=Homo sapiens OX=9606 GN=CTTNBP2 PE=1 SV=1													0	0	0	0	0	0	0	0	0	0	0	0								x
Q99707;A0A7P0T9G7;A0A7P0TAJ0;A0A6Q8PGK3;A0A7P0TAV2;A0A494C064;A0A494C1A2;B1ANE3;A0A7P0T956	8	0	32.7638					---	---	141839	Methionine synthase OS=Homo sapiens OX=9606 GN=MTR PE=1 SV=2													0	0	0	0	0	0	0	0	0	0	0	0						x
A0A024R0K5;A0A087WYX0;P06731;M0QX98;T2HUW8	2	0	7.8971					---	---	77537	Carcinoembryonic antigen-related cell adhesion molecule 5 OS=Homo sapiens OX=9606 GN=CEACAM5 PE=1 SV=1													0	0	0	0	0	0	0	0	0	0	0	0								x
P07205	8	0	63.9686					---	---	45195.4	Phosphoglycerate kinase 2 OS=Homo sapiens OX=9606 GN=PGK2 PE=1 SV=3													0	0	0	0	0	0	0	0	0	0	0	0						x	x
P12036	2	0	12.3089					---	---	112707	Neurofilament heavy polypeptide OS=Homo sapiens OX=9606 GN=NEFH PE=1 SV=4													0	0	0	0	0	0	0	0	0	0	0	0						x
A0A669KAW3;A0A669KB03;A0A669KBB4;A0A669KBK2;H0Y5L7;H0Y818;P40692	2	0	10.3752					---	---	77279.3	DNA mismatch repair protein Mlh1 (Fragment) OS=Homo sapiens OX=9606 GN=MLH1 PE=1 SV=1													0	0	0	0	0	0	0	0	0	0	0	0
F8WAI8;Q9NUA8;A0A3B3IRZ6	2	0	7.3325					---	---	128084	Zinc finger and BTB domain-containing protein 40 OS=Homo sapiens OX=9606 GN=ZBTB40 PE=1 SV=1													0	0	0	0	0	0	0	0	0	0	0	0
P48775;D6RA50	8	0	35.9299					---	---	48042.7	Tryptophan 2_3-dioxygenase OS=Homo sapiens OX=9606 GN=TDO2 PE=1 SV=1													0	0	0	0	0	0	0	0	0	0	0	0							x
P0CAP1;H8Y6P7	2	0	7.9307					---	---	54433.8	Myocardial zonula adherens protein OS=Homo sapiens OX=9606 GN=MYZAP PE=1 SV=1													0	0	0	0	0	0	0	0	0	0	0	0							x
P08729	8	0	73.6118					---	---	51442.8	Keratin_ type II cytoskeletal 7 OS=Homo sapiens OX=9606 GN=KRT7 PE=1 SV=5													0	0	0	0	0	0	0	0	0	0	0	0							x
Q16695;K7EK07;P68431;P84243;Q71DI3;Q6NXT2;A0A590UJJ6;B4DEB1;K7EMV3;K7ES00;K7EP01	8	0	55.2351					---	---	15622.3	Histone H3.1t OS=Homo sapiens OX=9606 GN=H3-4 PE=1 SV=3													0	0	0	0	0	0	0	0	0	0	0	0
O60256	2	0	9.2556					---	---	41325	Phosphoribosyl pyrophosphate synthase-associated protein 2 OS=Homo sapiens OX=9606 GN=PRPSAP2 PE=1 SV=1													0	0	0	0	0	0	0	0	0	0	0	0							x
Q12789	2	0	9.487					---	---	241213	General transcription factor 3C polypeptide 1 OS=Homo sapiens OX=9606 GN=GTF3C1 PE=1 SV=4													0	0	0	0	0	0	0	0	0	0	0	0					x	x
F8VUX9;Q96KV7	2	0	9.0617					---	---	191045	WD repeat-containing protein 90 OS=Homo sapiens OX=9606 GN=WDR90 PE=1 SV=1													0	0	0	0	0	0	0	0	0	0	0	0						x
E9PL10;Q96K17	2	0	11.6189					---	---	15779.1	Transcription factor BTF3 OS=Homo sapiens OX=9606 GN=BTF3L4 PE=1 SV=1													0	0	0	0	0	0	0	0	0	0	0	0
A0A1W2PNV4;E9PF58;C9JEY1;C9K057;O15143	8	0	53.3103					---	---	77071	Uncharacterized protein OS=Homo sapiens OX=9606 PE=3 SV=1													0	0	0	0	0	0	0	0	0	0	0	0						x	x
A0A0A0MRJ3;Q8NEY1	8	0	29.6877					---	---	198147	Neuron navigator 1 OS=Homo sapiens OX=9606 GN=NAV1 PE=1 SV=1													0	0	0	0	0	0	0	0	0	0	0	0						x	x
Q9NX78;G3V320;F5H7D0	8	0	43.148					---	---	80334.8	Transmembrane protein 260 OS=Homo sapiens OX=9606 GN=TMEM260 PE=1 SV=3													0	0	0	0	0	0	0	0	0	0	0	0						x
A0A8C8KL71;B9A063;Q6PIF6	8	0	31.6552					---	---	246674	Unconventional myosin-VIIb OS=Homo sapiens OX=9606 GN=MYO7B PE=4 SV=1													0	0	0	0	0	0	0	0	0	0	0	0						x	x
P36888	2	0	11.0126					---	---	114786	Receptor-type tyrosine-protein kinase FLT3 OS=Homo sapiens OX=9606 GN=FLT3 PE=1 SV=2													0	0	0	0	0	0	0	0	0	0	0	0						x
Q5T5Y3	8	0	30.0574					---	---	179341	Calmodulin-regulated spectrin-associated protein 1 OS=Homo sapiens OX=9606 GN=CAMSAP1 PE=1 SV=2													0	0	0	0	0	0	0	0	0	0	0	0						x	x
P41227;A8MWP7;C9JW55;F8W808	2	0	10.7432					---	---	26629.6	N-alpha-acetyltransferase 10 OS=Homo sapiens OX=9606 GN=NAA10 PE=1 SV=1													0	0	0	0	0	0	0	0	0	0	0	0
Q08AF3	2	0	6.4619					---	---	102595	Schlafen family member 5 OS=Homo sapiens OX=9606 GN=SLFN5 PE=1 SV=1													0	0	0	0	0	0	0	0	0	0	0	0								x
Q6DKJ4;I3L4V6	9	0	51.0051					---	---	48791.4	Nucleoredoxin OS=Homo sapiens OX=9606 GN=NXN PE=1 SV=2													0	0	0	0	0	0	0	0	0	0	0	0							x	x
E9PDG8;O60641;E5RGY9;E5RFC6;E5RIJ5;E5RK51;E5RFU0;E5RHK9	8	0	41.0702					---	---	92198.9	Clathrin coat assembly protein AP180 OS=Homo sapiens OX=9606 GN=SNAP91 PE=1 SV=1													0	0	0	0	0	0	0	0	0	0	0	0						x
P78332;E9PGM9;C9J250	8	0	46.1421					---	---	129271	RNA-binding protein 6 OS=Homo sapiens OX=9606 GN=RBM6 PE=1 SV=5													0	0	0	0	0	0	0	0	0	0	0	0							x
A0A087X298;G5EA20;Q86X45;H0YBC4	2	0	9.4783					---	---	54554.9	Dynein axonemal assembly factor 11 OS=Homo sapiens OX=9606 GN=DNAAF11 PE=1 SV=1													0	0	0	0	0	0	0	0	0	0	0	0							x
P54707	8	0	60.5048					---	---	116366	Potassium-transporting ATPase alpha chain 2 OS=Homo sapiens OX=9606 GN=ATP12A PE=1 SV=3													0	0	0	0	0	0	0	0	0	0	0	0					x	x	x
O94826	8	0	35.0656					---	---	68139.3	Mitochondrial import receptor subunit TOM70 OS=Homo sapiens OX=9606 GN=TOMM70 PE=1 SV=1													0	0	0	0	0	0	0	0	0	0	0	0
A0A024QZX5;A0A087X1N8;A0A2R8YD12;P35237;A0A2R8Y6A7;C9JTJ8;C9JVA8	9	0	64.7378					---	---	43366.7	Serpin B6 OS=Homo sapiens OX=9606 GN=SERPINB6 PE=1 SV=1													0	0	0	0	0	0	0	0	0	0	0	0					x	x	x
Q9ULD0	9	0	42.5702					---	---	115337	2-oxoglutarate dehydrogenase-like_ mitochondrial OS=Homo sapiens OX=9606 GN=OGDHL PE=1 SV=3													0	0	0	0	0	0	0	0	0	0	0	0					x	x
G3V2D6	8	0	57.1664					---	---	23807.8	Heterogeneous nuclear ribonucleoproteins C1/C2 (Fragment) OS=Homo sapiens OX=9606 GN=HNRNPC PE=1 SV=1													0	0	0	0	0	0	0	0	0	0	0	0							x	x
Q96A19	8	0	38.5166					---	---	62824.2	Coiled-coil domain-containing protein 102A OS=Homo sapiens OX=9606 GN=CCDC102A PE=1 SV=2													0	0	0	0	0	0	0	0	0	0	0	0
B2RNG4;Q9BYJ4	2	0	10.69					---	---	99896.5	TRIM6-TRIM34 readthrough OS=Homo sapiens OX=9606 GN=TRIM6-TRIM34 PE=2 SV=1													0	0	0	0	0	0	0	0	0	0	0	0
Q6IE81	2	0	9.5128					---	---	97130.3	Protein Jade-1 OS=Homo sapiens OX=9606 GN=JADE1 PE=1 SV=1													0	0	0	0	0	0	0	0	0	0	0	0							x
Q13564;J3QLH4	2	0	10.9693					---	---	60702.7	NEDD8-activating enzyme E1 regulatory subunit OS=Homo sapiens OX=9606 GN=NAE1 PE=1 SV=1													0	0	0	0	0	0	0	0	0	0	0	0
A0A494BZW8;A0A494C0B6;E7ERD7;Q9UKU0;A0A494C116;A0A494C1I9;A0A499FJL5;C9J3Z0;C9J4I1;C9JK59;C9JPA5;C9JT10	2	0	10.2646					---	---	74799.8	Arachidonate--CoA ligase OS=Homo sapiens OX=9606 GN=ACSL6 PE=1 SV=1													0	0	0	0	0	0	0	0	0	0	0	0						x
C9JKD9;P45844;E9PGV9	2	0	8.1297					---	---	28181.6	ATP-binding cassette sub-family G member 1 (Fragment) OS=Homo sapiens OX=9606 GN=ABCG1 PE=1 SV=1													0	0	0	0	0	0	0	0	0	0	0	0
F5H369;O75747	3	0	12.7706					---	---	172622	Phosphatidylinositol-4-phosphate 3-kinase OS=Homo sapiens OX=9606 GN=PIK3C2G PE=1 SV=1													0	0	0	0	0	0	0	0	0	0	0	0						x	x
Q9NQT8	8	0	34.2908					---	---	204101	Kinesin-like protein KIF13B OS=Homo sapiens OX=9606 GN=KIF13B PE=1 SV=2													0	0	0	0	0	0	0	0	0	0	0	0						x	x
Q13615;C9JLU3	2	0	10.3666					---	---	136242	Myotubularin-related protein 3 OS=Homo sapiens OX=9606 GN=MTMR3 PE=1 SV=3													0	0	0	0	0	0	0	0	0	0	0	0						x	x
Q9UBZ9	2	0	10.3181					---	---	139446	DNA repair protein REV1 OS=Homo sapiens OX=9606 GN=REV1 PE=1 SV=1													0	0	0	0	0	0	0	0	0	0	0	0
A0A0A6YYG9;F8WDD7	8	0	42.6255					---	---	72745.8	Protein ARPC4-TTLL3 OS=Homo sapiens OX=9606 GN=ARPC4-TTLL3 PE=3 SV=1													0	0	0	0	0	0	0	0	0	0	0	0						x
P29375;F5GZ99;F5GZR8	8	0	30.5907					---	---	194947	Lysine-specific demethylase 5A OS=Homo sapiens OX=9606 GN=KDM5A PE=1 SV=3													0	0	0	0	0	0	0	0	0	0	0	0						x
Q6K0P9	2	0	10.4122					---	---	55350.6	Pyrin and HIN domain-containing protein 1 OS=Homo sapiens OX=9606 GN=PYHIN1 PE=1 SV=1													0	0	0	0	0	0	0	0	0	0	0	0
Q460N5;A0A3B3ITD5;H7C4Y3	8	0	32.7011					---	---	204853	Protein mono-ADP-ribosyltransferase PARP14 OS=Homo sapiens OX=9606 GN=PARP14 PE=1 SV=3													0	0	0	0	0	0	0	0	0	0	0	0						x	x
A0A0J9YX13;E9PKL9;E9PP14;Q13630;E9PLH9	2	0	8.842					---	---	24510.8	GDP-L-fucose synthase (Fragment) OS=Homo sapiens OX=9606 GN=GFUS PE=1 SV=1													0	0	0	0	0	0	0	0	0	0	0	0						x
P07741;H3BQF1;H3BQB1;H3BSW3	9	0	53.2897					---	---	19778.9	Adenine phosphoribosyltransferase OS=Homo sapiens OX=9606 GN=APRT PE=1 SV=2													0	0	0	0	0	0	0	0	0	0	0	0						x	x	x
Q9NP58	2	0	8.3744					---	---	94456	ATP-binding cassette sub-family B member 6 OS=Homo sapiens OX=9606 GN=ABCB6 PE=1 SV=1													0	0	0	0	0	0	0	0	0	0	0	0							x
A0A1B0GUW6;A0A494C095	2	0	8.7884					---	---	130360	Uncharacterized protein SPEM3 OS=Homo sapiens OX=9606 GN=SPEM3 PE=3 SV=1													0	0	0	0	0	0	0	0	0	0	0	0						x
G3V394;Q9Y4I1	2	0	7.1726					---	---	217186	Unconventional myosin-Va OS=Homo sapiens OX=9606 GN=MYO5A PE=1 SV=1													0	0	0	0	0	0	0	0	0	0	0	0							x
E9PCD7;H0YA68;Q9Y2E5	2	0	7.5002					---	---	108376	Alpha-mannosidase OS=Homo sapiens OX=9606 GN=MAN2B2 PE=1 SV=1													0	0	0	0	0	0	0	0	0	0	0	0					x
Q8WUJ3;H0YL56	2	0	8.4272					---	---	154538	Cell migration-inducing and hyaluronan-binding protein OS=Homo sapiens OX=9606 GN=CEMIP PE=1 SV=2													0	0	0	0	0	0	0	0	0	0	0	0
P49790	2	0	7.4692					---	---	155535	Nuclear pore complex protein Nup153 OS=Homo sapiens OX=9606 GN=NUP153 PE=1 SV=2													0	0	0	0	0	0	0	0	0	0	0	0						x
P57053	11	0	104.482					---	---	13944.2	Histone H2B type F-S OS=Homo sapiens OX=9606 GN=H2BC12L PE=1 SV=2													0	0	0	0	0	0	0	0	0	0	0	0					x		x
O60814;P58876;P62807;Q5QNW6;Q93079;Q99877;Q99879;U3KQK0;Q99880;Q96A08;A0A2R8Y619	11	0	104.628					---	---	13890.2	Histone H2B type 1-K OS=Homo sapiens OX=9606 GN=H2BC12 PE=1 SV=3													0	0	0	0	0	0	0	0	0	0	0	0					x		x
A0A804HIY6;Q5M9N0	10	0	31.2069					---	---	128086	Coiled-coil domain-containing protein 158 OS=Homo sapiens OX=9606 GN=CCDC158 PE=1 SV=1													0	0	0	0	0	0	0	0	0	0	0	0					x	x	x	x
O75366	9	0	43.7402					---	---	92369.5	Advillin OS=Homo sapiens OX=9606 GN=AVIL PE=1 SV=3													0	0	0	0	0	0	0	0	0	0	0	0
Q5TG39;Q5TG40;Q9NPF5;Q5TG36;Q5TG38	2	0	9.1919					---	---	33249.8	DNA methyltransferase 1-associated protein 1 (Fragment) OS=Homo sapiens OX=9606 GN=DMAP1 PE=1 SV=1													0	0	0	0	0	0	0	0	0	0	0	0
Q8WWZ7;K7EPM3;A0A075B778;K7EJW6;K7ENF9;Q6N017	10	0	39.453					---	---	187991	Cholesterol transporter ABCA5 OS=Homo sapiens OX=9606 GN=ABCA5 PE=1 SV=2													0	0	0	0	0	0	0	0	0	0	0	0						x	x
Q96AA8	2	0	7.4235					---	---	95390.2	Janus kinase and microtubule-interacting protein 2 OS=Homo sapiens OX=9606 GN=JAKMIP2 PE=1 SV=1													0	0	0	0	0	0	0	0	0	0	0	0								x
A0A087WZI3;Q6NTF7	2	0	9.4253					---	---	18352.9	DNA dC->dU-editing enzyme APOBEC-3H OS=Homo sapiens OX=9606 GN=APOBEC3H PE=1 SV=1													0	0	0	0	0	0	0	0	0	0	0	0						x
P06727	2	0	8.6952					---	---	45372.1	Apolipoprotein A-IV OS=Homo sapiens OX=9606 GN=APOA4 PE=1 SV=4													0	0	0	0	0	0	0	0	0	0	0	0
Q9UKA9;A0A6Q8PEZ3;A0A6Q8PFE6;A0A7I2RVZ4;A0A6Q8PFC0;A0A6Q8PH43;B4DI28	9	0	52.5628					---	---	57604.9	Polypyrimidine tract-binding protein 2 OS=Homo sapiens OX=9606 GN=PTBP2 PE=1 SV=1													0	0	0	0	0	0	0	0	0	0	0	0					x		x
B1AK88	9	0	66.9942					---	---	34180.5	F-actin-capping protein subunit beta OS=Homo sapiens OX=9606 GN=CAPZB PE=1 SV=1													0	0	0	0	0	0	0	0	0	0	0	0					x	x	x
Q9UKY7;D6R9V8;D6RAV0;D6RFH2;H0Y8K3	2	0	13.0259					---	---	27334.9	Protein CDV3 homolog OS=Homo sapiens OX=9606 GN=CDV3 PE=1 SV=1													0	0	0	0	0	0	0	0	0	0	0	0
P54278;A0A2R8Y6S3;C9J167	9	0	35.9124					---	---	96994.3	Mismatch repair endonuclease PMS2 OS=Homo sapiens OX=9606 GN=PMS2 PE=1 SV=2													0	0	0	0	0	0	0	0	0	0	0	0					x	x	x
Q6ZW76;D3DUE4;F6WF08;K7ELU8;K7ERF3;K7EJY2;K7EJS9;K7EQE0	9	0	36.9381					---	---	72950.6	Ankyrin repeat and SAM domain-containing protein 3 OS=Homo sapiens OX=9606 GN=ANKS3 PE=1 SV=1													0	0	0	0	0	0	0	0	0	0	0	0						x	x
A0A0U1RRB6;Q9Y2D4	2	0	8.0113					---	---	95427.8	Exocyst complex component OS=Homo sapiens OX=9606 GN=EXOC6B PE=1 SV=1													0	0	0	0	0	0	0	0	0	0	0	0						x
H7BZJ7;Q9BXW9	2	0	8.0614					---	---	85135.9	Fanconi anemia group D2 protein (Fragment) OS=Homo sapiens OX=9606 GN=FANCD2 PE=1 SV=1													0	0	0	0	0	0	0	0	0	0	0	0							x
Q99250;A0A1B0GW40;A0A1B0GW67;F6U291;A0A1B0GTS6;A0A1B0GTX0;A0A1B0GWA6	9	0	36.2286					---	---	230142	Sodium channel protein type 2 subunit alpha OS=Homo sapiens OX=9606 GN=SCN2A PE=1 SV=3													0	0	0	0	0	0	0	0	0	0	0	0						x	x
Q6ZVZ8;C9JFL4	2	0	8.1319					---	---	51829.8	Ankyrin repeat and SOCS box protein 18 OS=Homo sapiens OX=9606 GN=ASB18 PE=2 SV=2													0	0	0	0	0	0	0	0	0	0	0	0
D6RCD0;Q8NBQ5	2	0	7.3648					---	---	28444.6	Estradiol 17-beta-dehydrogenase 11 OS=Homo sapiens OX=9606 GN=HSD17B11 PE=1 SV=2													0	0	0	0	0	0	0	0	0	0	0	0
A0A5K1VW81	9	0	42.8933					---	---	172478	Centrosomal protein of 290 kDa (Fragment) OS=Homo sapiens OX=9606 GN=CEP290 PE=1 SV=2													0	0	0	0	0	0	0	0	0	0	0	0
Q8NFI4	9	0	55.035					---	---	41605.9	Putative protein FAM10A5 OS=Homo sapiens OX=9606 GN=ST13P5 PE=5 SV=1													0	0	0	0	0	0	0	0	0	0	0	0					x
E7EUF1;Q13822	2	0	8.2491					---	---	103378	Ectonucleotide pyrophosphatase/phosphodiesterase family member 2 OS=Homo sapiens OX=9606 GN=ENPP2 PE=1 SV=1													0	0	0	0	0	0	0	0	0	0	0	0						x
P63172	2	0	10.144					---	---	12680.2	Dynein light chain Tctex-type 1 OS=Homo sapiens OX=9606 GN=DYNLT1 PE=1 SV=1													0	0	0	0	0	0	0	0	0	0	0	0						x
P00734;E9PIT3;C9JV37	9	0	34.9158					---	---	71519.7	Prothrombin OS=Homo sapiens OX=9606 GN=F2 PE=1 SV=2													0	0	0	0	0	0	0	0	0	0	0	0					x	x	x	x
Q969F9;G5E9V4;H7C5G2	9	0	37.7635					---	---	115618	Hermansky-Pudlak syndrome 3 protein OS=Homo sapiens OX=9606 GN=HPS3 PE=1 SV=1													0	0	0	0	0	0	0	0	0	0	0	0						x
Q9Y6C2;A0A0A0MT20	9	0	41.17					---	---	108007	EMILIN-1 OS=Homo sapiens OX=9606 GN=EMILIN1 PE=1 SV=3													0	0	0	0	0	0	0	0	0	0	0	0						x	x
F5H5U2;Q8NHQ9	2	0	7.8317					---	---	65704.4	RNA helicase OS=Homo sapiens OX=9606 GN=DDX55 PE=1 SV=1													0	0	0	0	0	0	0	0	0	0	0	0						x
O43852;H0Y875	9	0	55.1891					---	---	37220.9	Calumenin OS=Homo sapiens OX=9606 GN=CALU PE=1 SV=2													0	0	0	0	0	0	0	0	0	0	0	0						x
Q53EZ4;H0Y432	2	0	10.3877					---	---	54520.4	Centrosomal protein of 55 kDa OS=Homo sapiens OX=9606 GN=CEP55 PE=1 SV=3													0	0	0	0	0	0	0	0	0	0	0	0						x	x
Q38SD2;E9PK39;E9PMK9	9	0	32.9067					---	---	228530	Leucine-rich repeat serine/threonine-protein kinase 1 OS=Homo sapiens OX=9606 GN=LRRK1 PE=1 SV=3													0	0	0	0	0	0	0	0	0	0	0	0						x
A0A0S2Z4G6;P09493;Q6ZN40;A0A494BZZ2;H0YK48;H0YKJ4;A0A494C0V8;B7Z596;F5H7S3;H0YKX5;H7BYY1;H0YL42	8	0	55.2928					---	---	32783.7	Tropomyosin 1 (Alpha)_ isoform CRA_o (Fragment) OS=Homo sapiens OX=9606 GN=TPM1 PE=1 SV=1													0	0	0	0	0	0	0	0	0	0	0	0
C9J3Z9;E9PEA7;Q99469	2	0	8.8513					---	---	27603.5	SH3 and cysteine-rich domain-containing protein (Fragment) OS=Homo sapiens OX=9606 GN=STAC PE=1 SV=1													0	0	0	0	0	0	0	0	0	0	0	0								x
O43684;J3QT28;J3QSX4	10	0	52.6266					---	---	37611.1	Mitotic checkpoint protein BUB3 OS=Homo sapiens OX=9606 GN=BUB3 PE=1 SV=1													0	0	0	0	0	0	0	0	0	0	0	0						x		x
F5GX23;F5H5V4;F5H7X1;J3KN29;O00233	2	0	10.1556					---	---	20025.6	26S proteasome non-ATPase regulatory subunit 9 OS=Homo sapiens OX=9606 GN=PSMD9 PE=1 SV=1													0	0	0	0	0	0	0	0	0	0	0	0						x
P55157;E9PBP6;D6R915	10	0	39.6489					---	---	99978.7	Microsomal triglyceride transfer protein large subunit OS=Homo sapiens OX=9606 GN=MTTP PE=1 SV=1													0	0	0	0	0	0	0	0	0	0	0	0					x	x	x
P32456	2	0	8.3931					---	---	67722.4	Guanylate-binding protein 2 OS=Homo sapiens OX=9606 GN=GBP2 PE=1 SV=3													0	0	0	0	0	0	0	0	0	0	0	0
Q9GZN8	2	0	7.3416					---	---	19519.1	UPF0687 protein C20orf27 OS=Homo sapiens OX=9606 GN=C20orf27 PE=1 SV=3													0	0	0	0	0	0	0	0	0	0	0	0						x
Q13951;A0A494C0A9;H3BSC0	2	0	10.322					---	---	21736.3	Core-binding factor subunit beta OS=Homo sapiens OX=9606 GN=CBFB PE=1 SV=2													0	0	0	0	0	0	0	0	0	0	0	0					x	x
A0A0A0MRN0;Q5VTL8	2	0	8.2785					---	---	52658.5	Pre-mRNA-splicing factor 38B OS=Homo sapiens OX=9606 GN=PRPF38B PE=1 SV=1													0	0	0	0	0	0	0	0	0	0	0	0						x
P22695;H3BRG4;H3BSJ9;H3BP04;H3BUE4;H3BUI9;A0A087WVZ4	10	0	67.1012					---	---	48614.2	Cytochrome b-c1 complex subunit 2_ mitochondrial OS=Homo sapiens OX=9606 GN=UQCRC2 PE=1 SV=3													0	0	0	0	0	0	0	0	0	0	0	0								x
Q96Q27;G3V2Z2;G3V3P8	9	0	36.1602					---	---	71124.7	Ankyrin repeat and SOCS box protein 2 OS=Homo sapiens OX=9606 GN=ASB2 PE=1 SV=2													0	0	0	0	0	0	0	0	0	0	0	0						x	x	x
Q15303;A0A0A0MSE1;H3BLT0	9	0	39.0288					---	---	150116	Receptor tyrosine-protein kinase erbB-4 OS=Homo sapiens OX=9606 GN=ERBB4 PE=1 SV=1													0	0	0	0	0	0	0	0	0	0	0	0						x	x
H0Y6I0;C9JHJ5	9	0	34.9298					---	---	247520	Golgin subfamily A member 4 (Fragment) OS=Homo sapiens OX=9606 GN=GOLGA4 PE=1 SV=1													0	0	0	0	0	0	0	0	0	0	0	0					x	x	x
Q8N4P6	2	0	6.7768					---	---	62281.3	Leucine-rich repeat-containing protein 71 OS=Homo sapiens OX=9606 GN=LRRC71 PE=2 SV=1													0	0	0	0	0	0	0	0	0	0	0	0					x		x
A1A5C7;C9J4Z0	2	0	6.6772					---	---	75003	Solute carrier family 22 member 23 OS=Homo sapiens OX=9606 GN=SLC22A23 PE=1 SV=2													0	0	0	0	0	0	0	0	0	0	0	0
Q6LCR0;A0A3B3IST8;B9ZVM7;C9J3Y4;C9J8Y3;E7ENI6;E9PDL4;Q05084	2	0	12.6337					---	---	30794.3	Islet cell autoantigen 1 OS=Homo sapiens OX=9606 GN=ICA1 PE=1 SV=1													0	0	0	0	0	0	0	0	0	0	0	0						x
Q7Z494;F2Z3A8	9	0	40.2397					---	---	152062	Nephrocystin-3 OS=Homo sapiens OX=9606 GN=NPHP3 PE=1 SV=1													0	0	0	0	0	0	0	0	0	0	0	0						x	x
O60285;F8VSH4	2	0	7.4953					---	---	74818.6	NUAK family SNF1-like kinase 1 OS=Homo sapiens OX=9606 GN=NUAK1 PE=1 SV=1													0	0	0	0	0	0	0	0	0	0	0	0						x
A0A087WVA8;J3KRZ8;Q8IWB9	2	0	7.1686					---	---	126011	Testis-expressed protein 2 OS=Homo sapiens OX=9606 GN=TEX2 PE=1 SV=1													0	0	0	0	0	0	0	0	0	0	0	0							x
Q8N9F8	2	0	8.1752					---	---	61661.9	Zinc finger protein 454 OS=Homo sapiens OX=9606 GN=ZNF454 PE=2 SV=2													0	0	0	0	0	0	0	0	0	0	0	0
P63128;P62684;P62685;P63126;P63130;P63145;P87889;Q7LDI9;Q9YNA8	2	0	7.5712					---	---	124761	Endogenous retrovirus group K member 9 Pol protein OS=Homo sapiens OX=9606 GN=ERVK-9 PE=1 SV=3													0	0	0	0	0	0	0	0	0	0	0	0							x
H7C1D1	2	0	8.3474					---	---	31538.1	Uncharacterized protein (Fragment) OS=Homo sapiens OX=9606 PE=4 SV=2													0	0	0	0	0	0	0	0	0	0	0	0							x
A0A087WXM8;P50895	2	0	9.7027					---	---	64435.3	Basal cell adhesion molecule OS=Homo sapiens OX=9606 GN=BCAM PE=1 SV=1													0	0	0	0	0	0	0	0	0	0	0	0						x
F5H0W1;Q6NUT2;F5H4G6	2	0	10.4683					---	---	16171.7	Probable C-mannosyltransferase DPY19L2 OS=Homo sapiens OX=9606 GN=DPY19L2 PE=1 SV=1													0	0	0	0	0	0	0	0	0	0	0	0
Q96QU1;A2A3D8;A2A3E6;A2A3E7;A2A3E8;A0A087WTR6;A0A087WZN9;A0A087X1T6;A0A2R8Y6C0;A9Z1W1;E7EM53;A2A3E4;A0A2R8YEV2;B7ZBT8;A2A3E1;A2A3E5;E7EMG8;A0A087WXQ6;A2A3D9;E7EM97	9	0	32.9049					---	---	217438	Protocadherin-15 OS=Homo sapiens OX=9606 GN=PCDH15 PE=1 SV=2													0	0	0	0	0	0	0	0	0	0	0	0
Q9NYY8	9	0	40.9158					---	---	82432.5	FAST kinase domain-containing protein 2_ mitochondrial OS=Homo sapiens OX=9606 GN=FASTKD2 PE=1 SV=1													0	0	0	0	0	0	0	0	0	0	0	0						x
A0A669KB49	2	0	7.8403					---	---	81623.2	Msx2-interacting protein (Fragment) OS=Homo sapiens OX=9606 GN=SPEN PE=1 SV=1													0	0	0	0	0	0	0	0	0	0	0	0
P08559;Q5JPU3	9	0	50.9171					---	---	43980.1	Pyruvate dehydrogenase E1 component subunit alpha_ somatic form_ mitochondrial OS=Homo sapiens OX=9606 GN=PDHA1 PE=1 SV=3													0	0	0	0	0	0	0	0	0	0	0	0						x		x
F6TT59	2	0	7.8313					---	---	119280	Retinal-specific phospholipid-transporting ATPase ABCA4 OS=Homo sapiens OX=9606 GN=ABCA4 PE=1 SV=1													0	0	0	0	0	0	0	0	0	0	0	0
Q9BTE3	2	0	7.9528					---	---	73835.7	Mini-chromosome maintenance complex-binding protein OS=Homo sapiens OX=9606 GN=MCMBP PE=1 SV=2													0	0	0	0	0	0	0	0	0	0	0	0						x
Q8WVV9;B7WPG3;H7C464	9	0	48.9219					---	---	60938.6	Heterogeneous nuclear ribonucleoprotein L-like OS=Homo sapiens OX=9606 GN=HNRNPLL PE=1 SV=1													0	0	0	0	0	0	0	0	0	0	0	0						x	x
O43837;A0A087WZN1;A0A087X2E5;A0A0D9SG66	9	0	54.3749					---	---	42468.9	Isocitrate dehydrogenase [NAD] subunit beta_ mitochondrial OS=Homo sapiens OX=9606 GN=IDH3B PE=1 SV=2													0	0	0	0	0	0	0	0	0	0	0	0
I3L3Z8	2	0	8.0578					---	---	29417	Pre-mRNA-processing-splicing factor 8 (Fragment) OS=Homo sapiens OX=9606 GN=PRPF8 PE=1 SV=1													0	0	0	0	0	0	0	0	0	0	0	0							x
Q05469	9	0	35.9033					---	---	117396	Hormone-sensitive lipase OS=Homo sapiens OX=9606 GN=LIPE PE=1 SV=4													0	0	0	0	0	0	0	0	0	0	0	0						x
Q8IVF6	2	0	7.3934					---	---	116624	Ankyrin repeat domain-containing protein 18A OS=Homo sapiens OX=9606 GN=ANKRD18A PE=2 SV=3													0	0	0	0	0	0	0	0	0	0	0	0
A0A0J9YVP0;A0A3B3IRP6;A0A0G2JPS8	9	0	38.8944					---	---	227813	E3 ubiquitin-protein ligase HERC2 (Fragment) OS=Homo sapiens OX=9606 GN=HERC2 PE=1 SV=1													0	0	0	0	0	0	0	0	0	0	0	0						x	x
O60361	10	0	104.35					---	---	15700.2	Putative nucleoside diphosphate kinase OS=Homo sapiens OX=9606 GN=NME2P1 PE=5 SV=1													0	0	0	0	0	0	0	0	0	0	0	0					x	x
A0A2R8Y432;A0A2R8Y4C1;A0A2R8Y589;A0A2R8Y5W6;A0A2R8Y7A4;A0A2R8Y7U5;A0A2R8YCP0;A0A2U3TZI9;A8MST6;Q5JTW2	2	0	7.564					---	---	80590.8	Centrosomal protein of 78 kDa (Fragment) OS=Homo sapiens OX=9606 GN=CEP78 PE=1 SV=1													0	0	0	0	0	0	0	0	0	0	0	0
A0A0A6YY98;H7C2J6;Q9NQA5	2	0	12.4401					---	---	83360.2	Transient receptor potential cation channel subfamily V member 5 OS=Homo sapiens OX=9606 GN=TRPV5 PE=1 SV=1													0	0	0	0	0	0	0	0	0	0	0	0					x
P61009	2	0	11.7445					---	---	20370.5	Signal peptidase complex subunit 3 OS=Homo sapiens OX=9606 GN=SPCS3 PE=1 SV=1													0	0	0	0	0	0	0	0	0	0	0	0
C9JL85;P58546	2	0	13.8543					---	---	5761.52	Myotrophin OS=Homo sapiens OX=9606 GN=MTPN PE=1 SV=1													0	0	0	0	0	0	0	0	0	0	0	0
P62995;H7BXF3	7	0	48.5148					---	---	33779.8	Transformer-2 protein homolog beta OS=Homo sapiens OX=9606 GN=TRA2B PE=1 SV=1													0	0	0	0	0	0	0	0	0	0	0	0						x
O00273	2	0	8.0504					---	---	36921.1	DNA fragmentation factor subunit alpha OS=Homo sapiens OX=9606 GN=DFFA PE=1 SV=1													0	0	0	0	0	0	0	0	0	0	0	0
P46778;M0R181;G3V1B3	8	0	51.6938					---	---	18621.9	60S ribosomal protein L21 OS=Homo sapiens OX=9606 GN=RPL21 PE=1 SV=2													0	0	0	0	0	0	0	0	0	0	0	0							x
Q9ULM0	2	0	6.4854					---	---	152829	Pleckstrin homology domain-containing family H member 1 OS=Homo sapiens OX=9606 GN=PLEKHH1 PE=2 SV=2													0	0	0	0	0	0	0	0	0	0	0	0
Q6ZMR3;A0A087WUM2	7	0	42.6222					---	---	36849.6	L-lactate dehydrogenase A-like 6A OS=Homo sapiens OX=9606 GN=LDHAL6A PE=2 SV=1													0	0	0	0	0	0	0	0	0	0	0	0						x
A0A7P0TA36;A0A494BZX9;A0A494C1T0;P0C7U3	2	0	10.9476					---	---	39749.7	Palmitoyltransferase OS=Homo sapiens OX=9606 GN=ZDHHC11B PE=3 SV=1													0	0	0	0	0	0	0	0	0	0	0	0
O96028;A0A7I2YQS5;A0A7P0P278;D6R9V2	2	0	7.6031					---	---	156307	Histone-lysine N-methyltransferase NSD2 OS=Homo sapiens OX=9606 GN=NSD2 PE=1 SV=1													0	0	0	0	0	0	0	0	0	0	0	0								x
G3V325;C9JJT5;O75127;C9JGL8	7	0	39.3305					---	---	84737.4	ATP5MF-PTCD1 readthrough OS=Homo sapiens OX=9606 GN=ATP5MF-PTCD1 PE=4 SV=1													0	0	0	0	0	0	0	0	0	0	0	0
A0A0A0MRJ6;P22061;F6S8N6;A0A3F2YNX8;C9J0F2;F8WAV5;F8WAX2;F8WDT3	7	0	50.0277					---	---	30543.1	Protein-L-isoaspartate O-methyltransferase OS=Homo sapiens OX=9606 GN=PCMT1 PE=1 SV=1													0	0	0	0	0	0	0	0	0	0	0	0						x	x
P29373	2	0	12.4732					---	---	15864.1	Cellular retinoic acid-binding protein 2 OS=Homo sapiens OX=9606 GN=CRABP2 PE=1 SV=2													0	0	0	0	0	0	0	0	0	0	0	0						x
J3KRL7;J3KTM2;O15534;J3QSH9	2	0	8.6455					---	---	135195	Period circadian protein homolog 1 OS=Homo sapiens OX=9606 GN=PER1 PE=1 SV=1													0	0	0	0	0	0	0	0	0	0	0	0
A0A1B0GW72;Q96PX9	2	0	7.7192					---	---	181105	Pleckstrin homology domain-containing family G member 4B OS=Homo sapiens OX=9606 GN=PLEKHG4B PE=1 SV=1													0	0	0	0	0	0	0	0	0	0	0	0
K7EIL7;K7ELS1;Q86WZ6;K7EPR2	2	0	10.023					---	---	9744.31	Zinc finger protein 227 (Fragment) OS=Homo sapiens OX=9606 GN=ZNF227 PE=1 SV=1													0	0	0	0	0	0	0	0	0	0	0	0
B0YJC4;P08670;A0A1B0GTT5;B0YJC5	7	0	49.8926					---	---	49710.5	Vimentin OS=Homo sapiens OX=9606 GN=VIM PE=1 SV=1													0	0	0	0	0	0	0	0	0	0	0	0								x
H0YC15;Q05209	2	0	8.5411					---	---	25324.7	Tyrosine-protein phosphatase non-receptor type 12 (Fragment) OS=Homo sapiens OX=9606 GN=PTPN12 PE=1 SV=2													0	0	0	0	0	0	0	0	0	0	0	0
Q7Z7L1;C9JUT2;K7EIM3;C9J902;C9JDG6;K7ER38	7	0	33.0421					---	---	104375	Schlafen family member 11 OS=Homo sapiens OX=9606 GN=SLFN11 PE=1 SV=2													0	0	0	0	0	0	0	0	0	0	0	0						x
Q9NQW8;A0A5J6DSN8	2	0	7.9697					---	---	92736.9	Cyclic nucleotide-gated cation channel beta-3 OS=Homo sapiens OX=9606 GN=CNGB3 PE=1 SV=2													0	0	0	0	0	0	0	0	0	0	0	0						x	x
O60645;D6RB59;D6RBR9	2	0	7.7921					---	---	86023.8	Exocyst complex component 3 OS=Homo sapiens OX=9606 GN=EXOC3 PE=1 SV=3													0	0	0	0	0	0	0	0	0	0	0	0
Q14677	2	0	8.2317					---	---	68316.7	Clathrin interactor 1 OS=Homo sapiens OX=9606 GN=CLINT1 PE=1 SV=1													0	0	0	0	0	0	0	0	0	0	0	0					x			x
F8WDQ8	7	0	38.8939					---	---	20957.2	Multiple PDZ domain protein (Fragment) OS=Homo sapiens OX=9606 GN=MPDZ PE=1 SV=8													0	0	0	0	0	0	0	0	0	0	0	0
A6NN50;O75147;H0Y684	7	0	30.2387					---	---	200123	Obscurin-like protein 1 OS=Homo sapiens OX=9606 GN=OBSL1 PE=1 SV=1													0	0	0	0	0	0	0	0	0	0	0	0					x	x
Q16706	7	0	30.5676					---	---	131825	Alpha-mannosidase 2 OS=Homo sapiens OX=9606 GN=MAN2A1 PE=1 SV=2													0	0	0	0	0	0	0	0	0	0	0	0					x		x
Q15058	7	0	32.0169					---	---	187861	Kinesin-like protein KIF14 OS=Homo sapiens OX=9606 GN=KIF14 PE=1 SV=1													0	0	0	0	0	0	0	0	0	0	0	0						x	x
A0A6Q8PFI8	8	0	62.2702					---	---	39666.8	Solute carrier family 2_ facilitated glucose transporter member 1 OS=Homo sapiens OX=9606 GN=SLC2A1 PE=1 SV=1													0	0	0	0	0	0	0	0	0	0	0	0					x		x	x
G3V0I5;P49821;E9PMX3;E9PPE0;E9PQP1	2	0	8.1485					---	---	50738.7	NADH dehydrogenase [ubiquinone] flavoprotein 1_ mitochondrial OS=Homo sapiens OX=9606 GN=NDUFV1 PE=1 SV=1													0	0	0	0	0	0	0	0	0	0	0	0						x	x
Q68CZ1;A0A087WX34;A0A7P0TB06;H3BS47;H3BV03	2	0	8.0005					---	---	152057	Protein fantom OS=Homo sapiens OX=9606 GN=RPGRIP1L PE=1 SV=2													0	0	0	0	0	0	0	0	0	0	0	0						x
P09104;F5H0C8;F5H1C3;U3KQP4	7	0	67.3385					---	---	47610.8	Gamma-enolase OS=Homo sapiens OX=9606 GN=ENO2 PE=1 SV=3													0	0	0	0	0	0	0	0	0	0	0	0						x
P78386;F5GYI5	7	0	46.5158					---	---	57341.9	Keratin_ type II cuticular Hb5 OS=Homo sapiens OX=9606 GN=KRT85 PE=1 SV=1													0	0	0	0	0	0	0	0	0	0	0	0						x
Q5JSJ4;A0A1W2PPI5	7	0	24.4428					---	---	97300.6	Integrator complex subunit 6-like OS=Homo sapiens OX=9606 GN=INTS6L PE=1 SV=1													0	0	0	0	0	0	0	0	0	0	0	0						x	x
G3V169;P29466;B4DVD8;H0YEC7	2	0	7.1405					---	---	41628.2	Caspase 1_ apoptosis-related cysteine peptidase (Interleukin 1_ beta_ convertase)_ isoform CRA_c OS=Homo sapiens OX=9606 GN=CASP1 PE=1 SV=1													0	0	0	0	0	0	0	0	0	0	0	0						x
Q8IYT4;K7EIJ8;K7EM02	7	0	42.5862					---	---	61595.1	Katanin p60 ATPase-containing subunit A-like 2 OS=Homo sapiens OX=9606 GN=KATNAL2 PE=1 SV=3													0	0	0	0	0	0	0	0	0	0	0	0					x	x	x	x
P54709;F8WBY4;H7C547	7	0	49.0627					---	---	31854.8	Sodium/potassium-transporting ATPase subunit beta-3 OS=Homo sapiens OX=9606 GN=ATP1B3 PE=1 SV=1													0	0	0	0	0	0	0	0	0	0	0	0							x
Q16799;Q2NKQ5;A8MT72	7	0	32.3984					---	---	83902.8	Reticulon-1 OS=Homo sapiens OX=9606 GN=RTN1 PE=1 SV=1													0	0	0	0	0	0	0	0	0	0	0	0							x
Q8WWL7	7	0	31.9316					---	---	159114	G2/mitotic-specific cyclin-B3 OS=Homo sapiens OX=9606 GN=CCNB3 PE=1 SV=2													0	0	0	0	0	0	0	0	0	0	0	0
E7ERY9;P20020;A0A0U1RQU3;H0YHH6	2	0	8.0056					---	---	107655	Calcium-transporting ATPase OS=Homo sapiens OX=9606 GN=ATP2B1 PE=1 SV=2													0	0	0	0	0	0	0	0	0	0	0	0
Q9Y3Q4;A0A669KB45;O60741	2	0	7.1979					---	---	129727	Potassium/sodium hyperpolarization-activated cyclic nucleotide-gated channel 4 OS=Homo sapiens OX=9606 GN=HCN4 PE=1 SV=1													0	0	0	0	0	0	0	0	0	0	0	0						x
F2Z2Y4;O00764	7	0	40.7195					---	---	30809.5	Pyridoxal kinase OS=Homo sapiens OX=9606 GN=PDXK PE=1 SV=1													0	0	0	0	0	0	0	0	0	0	0	0					x	x	x
H0YJ75;Q13362;Q96B13;H0YN84;H0YJ35	7	0	39.5386					---	---	64406.3	Serine/threonine-protein phosphatase 2A 56 kDa regulatory subunit gamma isoform (Fragment) OS=Homo sapiens OX=9606 GN=PPP2R5C PE=1 SV=1													0	0	0	0	0	0	0	0	0	0	0	0						x
H3BV44;H3BU05;H3BP49	8	0	34.0818					---	---	159197	Unconventional myosin-IXa (Fragment) OS=Homo sapiens OX=9606 GN=MYO9A PE=1 SV=1													0	0	0	0	0	0	0	0	0	0	0	0					x	x	x
E9PJ61;H0YCL0;H0YI08;Q9Y6F6	2	0	8.879					---	---	46975.3	Inositol 1_4_5-triphosphate receptor-associated 1 OS=Homo sapiens OX=9606 GN=IRAG1 PE=1 SV=1													0	0	0	0	0	0	0	0	0	0	0	0
Q01085;C9JTN7;E7ETJ9;F8W8I6;F8WE16;P31483	2	0	11.2717					---	---	41933	Nucleolysin TIAR OS=Homo sapiens OX=9606 GN=TIAL1 PE=1 SV=1													0	0	0	0	0	0	0	0	0	0	0	0
Q16821;C9JZB3	7	0	28.9467					---	---	127078	Protein phosphatase 1 regulatory subunit 3A OS=Homo sapiens OX=9606 GN=PPP1R3A PE=1 SV=3													0	0	0	0	0	0	0	0	0	0	0	0					x	x
H3BQZ9	8	0	44.0222					---	---	16787.4	Adenine phosphoribosyltransferase OS=Homo sapiens OX=9606 GN=APRT PE=1 SV=1													0	0	0	0	0	0	0	0	0	0	0	0						x	x	x
H7C3Q0;Q4G0U5;M0R095	2	0	9.0605					---	---	45810.7	Cilia- and flagella-associated protein 221 (Fragment) OS=Homo sapiens OX=9606 GN=CFAP221 PE=1 SV=1													0	0	0	0	0	0	0	0	0	0	0	0
A0A087X211;Q8TCG1	2	0	8.2275					---	---	103480	Protein CIP2A OS=Homo sapiens OX=9606 GN=CIP2A PE=1 SV=1													0	0	0	0	0	0	0	0	0	0	0	0						x	x
Q6TFL3	7	0	38.7128					---	---	154179	Coiled-coil domain-containing protein 171 OS=Homo sapiens OX=9606 GN=CCDC171 PE=2 SV=1													0	0	0	0	0	0	0	0	0	0	0	0						x	x
P14649;F8W1I5	8	0	62.3798					---	---	22878.1	Myosin light chain 6B OS=Homo sapiens OX=9606 GN=MYL6B PE=1 SV=1													0	0	0	0	0	0	0	0	0	0	0	0					x	x
Q9BSQ5;A0A0A0MT72;C9JUH3	2	0	8.7453					---	---	49293	Cerebral cavernous malformations 2 protein OS=Homo sapiens OX=9606 GN=CCM2 PE=1 SV=1													0	0	0	0	0	0	0	0	0	0	0	0
P20338	7	0	47.2526					---	---	24674.8	Ras-related protein Rab-4A OS=Homo sapiens OX=9606 GN=RAB4A PE=1 SV=3													0	0	0	0	0	0	0	0	0	0	0	0					x	x
A0A2R8YF87;H3BMM5;Q96AX1;A0A2R8Y5U3;F5H2X5	7	0	27.2218					---	---	72208.9	Vacuolar protein sorting-associated protein 33A OS=Homo sapiens OX=9606 GN=VPS33A PE=1 SV=1													0	0	0	0	0	0	0	0	0	0	0	0						x
Q8IYJ1	2	0	7.6104					---	---	62320.4	Copine-9 OS=Homo sapiens OX=9606 GN=CPNE9 PE=1 SV=3													0	0	0	0	0	0	0	0	0	0	0	0
A2A3N6	2	0	8.2563					---	---	95789.1	Putative PIP5K1A and PSMD4-like protein OS=Homo sapiens OX=9606 GN=PIPSL PE=5 SV=1													0	0	0	0	0	0	0	0	0	0	0	0
Q8NEZ3;D6R9P6;D6RE75	2	0	6.1756					---	---	153520	WD repeat-containing protein 19 OS=Homo sapiens OX=9606 GN=WDR19 PE=1 SV=2													0	0	0	0	0	0	0	0	0	0	0	0					x	x
Q9UDY4;C9JUL4	7	0	43.5849					---	---	38035	DnaJ homolog subfamily B member 4 OS=Homo sapiens OX=9606 GN=DNAJB4 PE=1 SV=1													0	0	0	0	0	0	0	0	0	0	0	0						x		x
Q2M3C6;H3BM28	2	0	9.8828					---	---	58842.8	Transmembrane protein 266 OS=Homo sapiens OX=9606 GN=TMEM266 PE=1 SV=2													0	0	0	0	0	0	0	0	0	0	0	0						x
Q96RU2;B4E3L3;G3V1N5;H0YG96;F5GZ74;F5H2G4	7	0	31.0912					---	---	123632	Ubiquitin carboxyl-terminal hydrolase 28 OS=Homo sapiens OX=9606 GN=USP28 PE=1 SV=1													0	0	0	0	0	0	0	0	0	0	0	0					x	x
A0A1C7CYY4;I3L1K6;I3L4B1;P12829;I3L532	2	0	12.1737					---	---	21621.7	Myosin light chain 4 (Fragment) OS=Homo sapiens OX=9606 GN=MYL4 PE=1 SV=1													0	0	0	0	0	0	0	0	0	0	0	0
P14550;Q5T621;V9GYG2;V9GYP9	8	0	42.0426					---	---	36915.3	Aldo-keto reductase family 1 member A1 OS=Homo sapiens OX=9606 GN=AKR1A1 PE=1 SV=3													0	0	0	0	0	0	0	0	0	0	0	0					x	x	x
K7EMQ3	2	0	8.7744					---	---	33908.9	Dynamin-2 (Fragment) OS=Homo sapiens OX=9606 GN=DNM2 PE=1 SV=2													0	0	0	0	0	0	0	0	0	0	0	0
Q9Y2K3	7	0	23.2552					---	---	226045	Myosin-15 OS=Homo sapiens OX=9606 GN=MYH15 PE=1 SV=5													0	0	0	0	0	0	0	0	0	0	0	0							x	x
P35070	2	0	8.3623					---	---	20544.5	Probetacellulin OS=Homo sapiens OX=9606 GN=BTC PE=1 SV=1													0	0	0	0	0	0	0	0	0	0	0	0
Q9Y536;A0A075B759;A0A075B767;A0A0B4J2A2;P0DN26;P0DN37	8	0	63.8274					---	---	18409.9	Peptidyl-prolyl cis-trans isomerase A-like 4A OS=Homo sapiens OX=9606 GN=PPIAL4A PE=2 SV=1													0	0	0	0	0	0	0	0	0	0	0	0					x	x	x
Q9UQR1	7	0	26.1582					---	---	89603.6	Zinc finger protein 148 OS=Homo sapiens OX=9606 GN=ZNF148 PE=1 SV=2													0	0	0	0	0	0	0	0	0	0	0	0
A0A494BZZ1;A0A499FIV7;Q9NPP4	2	0	6.2055					---	---	88237.9	Ice protease-activating factor OS=Homo sapiens OX=9606 GN=NLRC4 PE=1 SV=1													0	0	0	0	0	0	0	0	0	0	0	0								x
O95881	2	0	8.9674					---	---	19376.9	Thioredoxin domain-containing protein 12 OS=Homo sapiens OX=9606 GN=TXNDC12 PE=1 SV=1													0	0	0	0	0	0	0	0	0	0	0	0
C9JA69;Q8WY36	2	0	8.5043					---	---	100413	HMG box transcription factor BBX OS=Homo sapiens OX=9606 GN=BBX PE=1 SV=1													0	0	0	0	0	0	0	0	0	0	0	0						x
P24844	8	0	79.1979					---	---	19884.3	Myosin regulatory light polypeptide 9 OS=Homo sapiens OX=9606 GN=MYL9 PE=1 SV=4													0	0	0	0	0	0	0	0	0	0	0	0
Q96BA8	2	0	7.0247					---	---	57290.6	Cyclic AMP-responsive element-binding protein 3-like protein 1 OS=Homo sapiens OX=9606 GN=CREB3L1 PE=1 SV=1													0	0	0	0	0	0	0	0	0	0	0	0
F5H619;H7C5W6;Q86XA9	2	0	6.8251					---	---	226069	HEAT repeat-containing protein 5A OS=Homo sapiens OX=9606 GN=HEATR5A PE=1 SV=1													0	0	0	0	0	0	0	0	0	0	0	0						x
A0A494C0P1;P04150	2	0	7.2526					---	---	83498.1	Glucocorticoid receptor OS=Homo sapiens OX=9606 GN=NR3C1 PE=1 SV=1													0	0	0	0	0	0	0	0	0	0	0	0						x
Q2XQZ0;Q8TE57	2	0	7.7341					---	---	64676.6	A disintegrin and metalloproteinase with thrombospondin motifs 16 OS=Homo sapiens OX=9606 GN=ADAMTS16 PE=1 SV=1													0	0	0	0	0	0	0	0	0	0	0	0
A0A3B3ISZ0;Q53H12;A0A0G2JLG5;A0A3B3IRM6;A0A3B3IS09;A0A3B3ISY9;A0A3B3ITD0;A0A3B3ITX7;E9PC15;E9PG39	2	0	9.9755					---	---	39318	Acylglycerol kinase_ mitochondrial OS=Homo sapiens OX=9606 GN=AGK PE=1 SV=1													0	0	0	0	0	0	0	0	0	0	0	0						x
Q6L8Q7;F6T1Q0	2	0	9.1672					---	---	68264	2'_5'-phosphodiesterase 12 OS=Homo sapiens OX=9606 GN=PDE12 PE=1 SV=2													0	0	0	0	0	0	0	0	0	0	0	0								x
A0A087WSZ9	2	0	9.4847					---	---	12696.4	T cell receptor alpha variable 30 OS=Homo sapiens OX=9606 GN=TRAV30 PE=3 SV=1													0	0	0	0	0	0	0	0	0	0	0	0						x	x
K7EN45;Q13526	2	0	16.5518					---	---	9890.01	Peptidyl-prolyl cis-trans isomerase (Fragment) OS=Homo sapiens OX=9606 GN=PIN1 PE=1 SV=1													0	0	0	0	0	0	0	0	0	0	0	0					x
Q9BXT8;Q5T2J8;Q5T6R1	8	0	40.0101					---	---	187324	RING finger protein 17 OS=Homo sapiens OX=9606 GN=RNF17 PE=1 SV=3													0	0	0	0	0	0	0	0	0	0	0	0						x
P04899	8	0	52.8868					---	---	41021.3	Guanine nucleotide-binding protein G(i) subunit alpha-2 OS=Homo sapiens OX=9606 GN=GNAI2 PE=1 SV=3													0	0	0	0	0	0	0	0	0	0	0	0						x
Q9Y5H3	2	0	8.6744					---	---	101846	Protocadherin gamma-A10 OS=Homo sapiens OX=9606 GN=PCDHGA10 PE=2 SV=1													0	0	0	0	0	0	0	0	0	0	0	0						x	x
P48047;A0A494C0K9;H7C0C1;H7C086	8	0	47.5018					---	---	23391.4	ATP synthase subunit O_ mitochondrial OS=Homo sapiens OX=9606 GN=ATP5PO PE=1 SV=1													0	0	0	0	0	0	0	0	0	0	0	0					x		x
O60508;Q5SRN1	2	0	7.3219					---	---	66205.7	Pre-mRNA-processing factor 17 OS=Homo sapiens OX=9606 GN=CDC40 PE=1 SV=1													0	0	0	0	0	0	0	0	0	0	0	0						x
G3V200;O75334;H0YHK3	8	0	30.573					---	---	142565	Liprin-alpha-2 OS=Homo sapiens OX=9606 GN=PPFIA2 PE=1 SV=2													0	0	0	0	0	0	0	0	0	0	0	0						x	x
Q9GZZ1;E7EQ69;B0AZT5;C9J5D1	7	0	36.5371					---	---	19626.5	N-alpha-acetyltransferase 50 OS=Homo sapiens OX=9606 GN=NAA50 PE=1 SV=1													0	0	0	0	0	0	0	0	0	0	0	0						x
Q6ZWH5;A0A0A0MRY8	2	0	9.4345					---	---	134229	Serine/threonine-protein kinase Nek10 OS=Homo sapiens OX=9606 GN=NEK10 PE=1 SV=3													0	0	0	0	0	0	0	0	0	0	0	0
O60884;A0A087WT48;I3L320	8	0	47.0954					---	---	46373	DnaJ homolog subfamily A member 2 OS=Homo sapiens OX=9606 GN=DNAJA2 PE=1 SV=1													0	0	0	0	0	0	0	0	0	0	0	0						x	x
M0QZ23;M0R2B3;Q9H6X5	2	0	7.9813					---	---	28542.1	Uncharacterized protein C19orf44 OS=Homo sapiens OX=9606 GN=C19orf44 PE=1 SV=1													0	0	0	0	0	0	0	0	0	0	0	0
Q7Z3V4;S4R3H8	2	0	7.1649					---	---	124581	Ubiquitin-protein ligase E3B OS=Homo sapiens OX=9606 GN=UBE3B PE=1 SV=3													0	0	0	0	0	0	0	0	0	0	0	0						x	x
Q5T2N8;J3QSF3	8	0	40.368					---	---	46664.8	ATPase family AAA domain-containing protein 3C OS=Homo sapiens OX=9606 GN=ATAD3C PE=2 SV=2													0	0	0	0	0	0	0	0	0	0	0	0
Q9UJF2	8	0	32.6918					---	---	129698	Ras GTPase-activating protein nGAP OS=Homo sapiens OX=9606 GN=RASAL2 PE=1 SV=2													0	0	0	0	0	0	0	0	0	0	0	0						x	x
O00370	2	0	6.2862					---	---	150095	LINE-1 retrotransposable element ORF2 protein OS=Homo sapiens OX=9606 PE=1 SV=1													0	0	0	0	0	0	0	0	0	0	0	0							x
F8W914	8	0	74.0806					---	---	37201.6	Reticulon OS=Homo sapiens OX=9606 GN=RTN4 PE=1 SV=1													0	0	0	0	0	0	0	0	0	0	0	0						x	x
Q9UPN4;I3L2J8;I3L2X7;I3L4M5	8	0	45.0994					---	---	122605	Centrosomal protein of 131 kDa OS=Homo sapiens OX=9606 GN=CEP131 PE=1 SV=3													0	0	0	0	0	0	0	0	0	0	0	0
P11801	2	0	9.273					---	---	48377.4	Serine/threonine-protein kinase H1 OS=Homo sapiens OX=9606 GN=PSKH1 PE=1 SV=4													0	0	0	0	0	0	0	0	0	0	0	0							x
P11488;C9JCV8;P19087	8	0	49.9217					---	---	40497.1	Guanine nucleotide-binding protein G(t) subunit alpha-1 OS=Homo sapiens OX=9606 GN=GNAT1 PE=1 SV=5													0	0	0	0	0	0	0	0	0	0	0	0					x	x
A9Z1X7;E9PCT1;M0R088;Q8IYB3;M0QXG5	2	0	9.3212					---	---	103448	Serine/arginine repetitive matrix protein 1 OS=Homo sapiens OX=9606 GN=SRRM1 PE=1 SV=1													0	0	0	0	0	0	0	0	0	0	0	0
Q2TAP0	2	0	10.3577					---	---	18619.8	Golgin subfamily A member 7B OS=Homo sapiens OX=9606 GN=GOLGA7B PE=1 SV=2													0	0	0	0	0	0	0	0	0	0	0	0
Q9NYZ2	2	0	8.2153					---	---	37493.7	Mitoferrin-1 OS=Homo sapiens OX=9606 GN=SLC25A37 PE=1 SV=2													0	0	0	0	0	0	0	0	0	0	0	0						x	x
O76041;A0A0U1RQY0;A0A0U1RRK0;A0A6Q8PF21	7	0	35.1006					---	---	116682	Nebulette OS=Homo sapiens OX=9606 GN=NEBL PE=1 SV=1													0	0	0	0	0	0	0	0	0	0	0	0
Q9HBD1;H0Y5D9	2	0	7.3814					---	---	132866	Roquin-2 OS=Homo sapiens OX=9606 GN=RC3H2 PE=1 SV=2													0	0	0	0	0	0	0	0	0	0	0	0
Q6F5E8	2	0	8.0787					---	---	156229	Capping protein_ Arp2/3 and myosin-I linker protein 2 OS=Homo sapiens OX=9606 GN=CARMIL2 PE=1 SV=2													0	0	0	0	0	0	0	0	0	0	0	0						x
E7ES84	2	0	8.5603					---	---	130643	Kinetochore-associated protein 1 OS=Homo sapiens OX=9606 GN=KNTC1 PE=1 SV=1													0	0	0	0	0	0	0	0	0	0	0	0						x
Q14687;H0Y613	2	0	8.099					---	---	136449	Genetic suppressor element 1 OS=Homo sapiens OX=9606 GN=GSE1 PE=1 SV=3													0	0	0	0	0	0	0	0	0	0	0	0					x	x
Q92805	6	0	24.1343					---	---	88298.6	Golgin subfamily A member 1 OS=Homo sapiens OX=9606 GN=GOLGA1 PE=1 SV=3													0	0	0	0	0	0	0	0	0	0	0	0					x
A0A6Q8PFA7;A0A6Q8PFE1;A0A6Q8PFM5;A0A6Q8PFQ8;A0A6Q8PFS4;A0A6Q8PG15;A0A6Q8PHC0;A0A6Q8PHJ9;A0A7I2PK44;A0A7I2RLJ8;O95831;A0A6Q8PFW2;A0A6Q8PF87;A0A6Q8PGB7;E9PMQ8	7	0	34.3454					---	---	50602.2	Apoptosis-inducing factor 1_ mitochondrial OS=Homo sapiens OX=9606 GN=AIFM1 PE=1 SV=1													0	0	0	0	0	0	0	0	0	0	0	0					x		x
Q9UJX5	2	0	7.8968					---	---	92915	Anaphase-promoting complex subunit 4 OS=Homo sapiens OX=9606 GN=ANAPC4 PE=1 SV=2													0	0	0	0	0	0	0	0	0	0	0	0						x
A0A7I2V383;B4DEH8;G3V4T2;H0YJH9;Q86U42	2	0	12.6903					---	---	40867.6	BCL2L2-PABPN1 readthrough OS=Homo sapiens OX=9606 GN=BCL2L2-PABPN1 PE=1 SV=1													0	0	0	0	0	0	0	0	0	0	0	0
A0A1B0GVY1	2	0	7.9876					---	---	141617	HECT-type E3 ubiquitin transferase OS=Homo sapiens OX=9606 GN=NEDD4L PE=1 SV=1													0	0	0	0	0	0	0	0	0	0	0	0						x
Q00266	2	0	9.4942					---	---	44218.3	S-adenosylmethionine synthase isoform type-1 OS=Homo sapiens OX=9606 GN=MAT1A PE=1 SV=2													0	0	0	0	0	0	0	0	0	0	0	0
A0A087WT44;I3L159;I3L1F5;P30519	2	0	9.2169					---	---	41954.4	Heme oxygenase (biliverdin-producing) OS=Homo sapiens OX=9606 GN=HMOX2 PE=1 SV=1													0	0	0	0	0	0	0	0	0	0	0	0					x
C9JBI3;P78330;A0A1D5RMN5;C9JEJ7;F8WD74	2	0	11.6463					---	---	20916	O-phosphoserine phosphohydrolase (Fragment) OS=Homo sapiens OX=9606 GN=PSPH PE=1 SV=1													0	0	0	0	0	0	0	0	0	0	0	0
Q9NVP1;H7C452	8	0	35.928					---	---	75749.1	ATP-dependent RNA helicase DDX18 OS=Homo sapiens OX=9606 GN=DDX18 PE=1 SV=2													0	0	0	0	0	0	0	0	0	0	0	0							x	x
Q9H1E3	2	0	10.6323					---	---	27296.4	Nuclear ubiquitous casein and cyclin-dependent kinase substrate 1 OS=Homo sapiens OX=9606 GN=NUCKS1 PE=1 SV=1													0	0	0	0	0	0	0	0	0	0	0	0							x
Q5SY16	2	0	8.1071					---	---	80577.5	Polynucleotide 5'-hydroxyl-kinase NOL9 OS=Homo sapiens OX=9606 GN=NOL9 PE=1 SV=1													0	0	0	0	0	0	0	0	0	0	0	0
A0A7I2V4K5;P10619;X6R5C5;X6R8A1	2	0	10.4491					---	---	51382.4	Carboxypeptidase OS=Homo sapiens OX=9606 GN=CTSA PE=1 SV=1													0	0	0	0	0	0	0	0	0	0	0	0
E7ETY2;Q13428;A0A3B3IS06;A0A6I8PRA0;H0Y8Y7;A0A2R8Y857;H0YA99	8	0	49.5832					---	---	152532	Treacle protein OS=Homo sapiens OX=9606 GN=TCOF1 PE=1 SV=1													0	0	0	0	0	0	0	0	0	0	0	0							x
F5H515	2	0	8.6658					---	---	74454.6	Dynein axonemal heavy chain 10 (Fragment) OS=Homo sapiens OX=9606 GN=DNAH10 PE=1 SV=2													0	0	0	0	0	0	0	0	0	0	0	0
Q8IW35;E9PG22;F8WF91	2	0	7.473					---	---	97836.6	Centrosomal protein of 97 kDa OS=Homo sapiens OX=9606 GN=CEP97 PE=1 SV=1													0	0	0	0	0	0	0	0	0	0	0	0
Q9NPC3	2	0	8.0807					---	---	31943.2	E3 ubiquitin-protein ligase CCNB1IP1 OS=Homo sapiens OX=9606 GN=CCNB1IP1 PE=1 SV=1													0	0	0	0	0	0	0	0	0	0	0	0
K7ES22;Q9NVP2	2	0	8.2888					---	---	16112.3	Histone chaperone ASF1B OS=Homo sapiens OX=9606 GN=ASF1B PE=1 SV=1													0	0	0	0	0	0	0	0	0	0	0	0
B5MCV5;C9JEC8;E7ETT9;Q96DB2;B5MC52;B5MCQ6;B5MCS3;B5MCU6;B5MD06;C9J528;C9JBI4;C9JMH0;F8WF94;Q658J9	2	0	10.4831					---	---	23362.8	Histone deacetylase 11 (Fragment) OS=Homo sapiens OX=9606 GN=HDAC11 PE=1 SV=1													0	0	0	0	0	0	0	0	0	0	0	0						x
A0A7I2PIU1;Q9UPZ9	2	0	8.4444					---	---	72438.7	Serine/threonine-protein kinase ICK OS=Homo sapiens OX=9606 GN=CILK1 PE=1 SV=1													0	0	0	0	0	0	0	0	0	0	0	0
Q9Y2I1;C9J715	2	0	7.2026					---	---	168397	Nischarin OS=Homo sapiens OX=9606 GN=NISCH PE=1 SV=3													0	0	0	0	0	0	0	0	0	0	0	0
Q96HN1	2	0	8.1651					---	---	46595.1	PLEKHG4B protein (Fragment) OS=Homo sapiens OX=9606 GN=PLEKHG4B PE=1 SV=1													0	0	0	0	0	0	0	0	0	0	0	0
C9IYN3;V9GYK2	8	0	40.718					---	---	60519.4	Heterogeneous nuclear ribonucleoprotein L-like OS=Homo sapiens OX=9606 GN=HNRNPLL PE=1 SV=2													0	0	0	0	0	0	0	0	0	0	0	0						x	x
Q9NWL6;U3KQK8	2	0	7.4496					---	---	72878.3	Asparagine synthetase domain-containing protein 1 OS=Homo sapiens OX=9606 GN=ASNSD1 PE=2 SV=2													0	0	0	0	0	0	0	0	0	0	0	0							x
Q01955;A0A2R8Y2F0	2	0	8.0932					---	---	163181	Collagen alpha-3(IV) chain OS=Homo sapiens OX=9606 GN=COL4A3 PE=1 SV=3													0	0	0	0	0	0	0	0	0	0	0	0
Q07002;A0A0A0MSJ6;D6R9B0	8	0	32.8719					---	---	54766.7	Cyclin-dependent kinase 18 OS=Homo sapiens OX=9606 GN=CDK18 PE=1 SV=4													0	0	0	0	0	0	0	0	0	0	0	0					x	x
Q16513;B1AL79	9	0	38.7073					---	---	112890	Serine/threonine-protein kinase N2 OS=Homo sapiens OX=9606 GN=PKN2 PE=1 SV=1													0	0	0	0	0	0	0	0	0	0	0	0					x	x		x
A0A7I2V4H4;A0A7I2V4Y9;A8K8J9;Q13561;F8W1I6;H0YHL1;H0YI98	3	0	18.1731					---	---	41788.3	Dynactin subunit 2 OS=Homo sapiens OX=9606 GN=DCTN2 PE=1 SV=1													0	0	0	0	0	0	0	0	0	0	0	0							x
P53708	1	0	4.3368					---	---	118728	Integrin alpha-8 OS=Homo sapiens OX=9606 GN=ITGA8 PE=1 SV=3													0	0	0	0	0	0	0	0	0	0	0	0
O75448;A0A0B4J1W0;F5GY88;B4DDR8;F5H5K2	11	0	42.8754					---	---	111788	Mediator of RNA polymerase II transcription subunit 24 OS=Homo sapiens OX=9606 GN=MED24 PE=1 SV=1													0	0	0	0	0	0	0	0	0	0	0	0					x	x	x	x
P62820;E7END7	10	0	89.0699					---	---	22905.9	Ras-related protein Rab-1A OS=Homo sapiens OX=9606 GN=RAB1A PE=1 SV=3													0	0	0	0	0	0	0	0	0	0	0	0					x	x	x
Q13492;E9PI56;E9PKP6;E9PLJ8;H0YCY1;H0YD48;H0YE97;H0YEF7;H0YEH1;H0YEY8	11	0	60.8955					---	---	70925.8	Phosphatidylinositol-binding clathrin assembly protein OS=Homo sapiens OX=9606 GN=PICALM PE=1 SV=2													0	0	0	0	0	0	0	0	0	0	0	0						x	x
O15397	1	0	4.2134					---	---	121022	Importin-8 OS=Homo sapiens OX=9606 GN=IPO8 PE=1 SV=2													0	0	0	0	0	0	0	0	0	0	0	0
H3BQE9;Q8N4N3	1	0	3.9551					---	---	13150	Kelch-like protein 36 (Fragment) OS=Homo sapiens OX=9606 GN=KLHL36 PE=1 SV=1													0	0	0	0	0	0	0	0	0	0	0	0						x
Q9HCY8	1	0	5.0578					---	---	11833.2	Protein S100-A14 OS=Homo sapiens OX=9606 GN=S100A14 PE=1 SV=1													0	0	0	0	0	0	0	0	0	0	0	0							x
Q03923	1	0	8.2334					---	---	71017.6	Zinc finger protein 85 OS=Homo sapiens OX=9606 GN=ZNF85 PE=1 SV=3													0	0	0	0	0	0	0	0	0	0	0	0					x	x	x
Q6ZN16	1	0	4.519					---	---	148749	Mitogen-activated protein kinase kinase kinase 15 OS=Homo sapiens OX=9606 GN=MAP3K15 PE=1 SV=2													0	0	0	0	0	0	0	0	0	0	0	0							x
H0YHZ1	1	0	6.2513					---	---	5735.29	RNA-binding protein Nova-1 (Fragment) OS=Homo sapiens OX=9606 GN=NOVA1 PE=4 SV=1													0	0	0	0	0	0	0	0	0	0	0	0
Q8TAW3	1	0	4.337					---	---	62569.2	Zinc finger protein 671 OS=Homo sapiens OX=9606 GN=ZNF671 PE=2 SV=2													0	0	0	0	0	0	0	0	0	0	0	0
B4DIZ1;Q8TAM6	1	0	0					---	---	30590.4	Ermin OS=Homo sapiens OX=9606 GN=ERMN PE=1 SV=1													0	0	0	0	0	0	0	0	0	0	0	0
Q15431;A0A087WZC3	10	0	38.9741					---	---	114819	Synaptonemal complex protein 1 OS=Homo sapiens OX=9606 GN=SYCP1 PE=1 SV=2													0	0	0	0	0	0	0	0	0	0	0	0					x	x	x
Q8NB25;A0A087X2A7;H0YBA5;H7BY63;E7EQ67;B9DI78;H0Y672;H0YBC0;H0YBE3;H0YBZ6	11	0	49.3544					---	---	133193	Protein FAM184A OS=Homo sapiens OX=9606 GN=FAM184A PE=1 SV=3													0	0	0	0	0	0	0	0	0	0	0	0					x
P28340;A0A087WYJ2;M0R2B7;M0QZR8;A0A2R8Y7K6;A0A2R8Y705;M0QXE6;M0QXQ2	10	0	44.6931					---	---	125114	DNA polymerase delta catalytic subunit OS=Homo sapiens OX=9606 GN=POLD1 PE=1 SV=2													0	0	0	0	0	0	0	0	0	0	0	0						x	x
Q9H223	9	0	38.9407					---	---	61403.4	EH domain-containing protein 4 OS=Homo sapiens OX=9606 GN=EHD4 PE=1 SV=1													0	0	0	0	0	0	0	0	0	0	0	0						x		x
P11047	12	0	54.7157					---	---	183306	Laminin subunit gamma-1 OS=Homo sapiens OX=9606 GN=LAMC1 PE=1 SV=3													0	0	0	0	0	0	0	0	0	0	0	0						x	x	x
O60518;A0A096LPA6	10	0	61.4471					---	---	126254	Ran-binding protein 6 OS=Homo sapiens OX=9606 GN=RANBP6 PE=1 SV=2													0	0	0	0	0	0	0	0	0	0	0	0						x	x
A0A2R8Y5S7;A0A2R8Y7M3;P35241;E9PNV3;E9PQ82	10	0	78.5075					---	---	69449.9	Radixin OS=Homo sapiens OX=9606 GN=RDX PE=1 SV=1													0	0	0	0	0	0	0	0	0	0	0	0						x
C9J266;C9JS59;Q5XPI4	1	0	5.0452					---	---	87499.4	E3 ubiquitin-protein ligase RNF123 OS=Homo sapiens OX=9606 GN=RNF123 PE=1 SV=1													0	0	0	0	0	0	0	0	0	0	0	0
A6NHB5;Q14202	1	0	8.6282					---	---	156427	Zinc finger MYM-type protein 3 OS=Homo sapiens OX=9606 GN=ZMYM3 PE=1 SV=1													0	0	0	0	0	0	0	0	0	0	0	0					x
Q12904;A0A8C8MUD1;A0A5F9ZHC5;A0A804HJ47;A0A8C8KIA0	11	0	55.002					---	---	34637.9	Aminoacyl tRNA synthase complex-interacting multifunctional protein 1 OS=Homo sapiens OX=9606 GN=AIMP1 PE=1 SV=2													0	0	0	0	0	0	0	0	0	0	0	0						x	x	x
A6NEC2	11	0	64.6502					---	---	54260.6	Puromycin-sensitive aminopeptidase-like protein OS=Homo sapiens OX=9606 GN=NPEPPSL1 PE=2 SV=3													0	0	0	0	0	0	0	0	0	0	0	0					x	x	x
Q96PN6;V9GY51	10	0	43.2564					---	---	189716	Adenylate cyclase type 10 OS=Homo sapiens OX=9606 GN=ADCY10 PE=1 SV=3													0	0	0	0	0	0	0	0	0	0	0	0						x
A0A0D9SFB1;A0A0D9SFE4;A0A0U1RQP1;Q05193;A0A1B0GU67;A0A1B0GUX5	10	0	41.4154					---	---	94245.3	Dynamin GTPase OS=Homo sapiens OX=9606 GN=DNM1 PE=1 SV=1													0	0	0	0	0	0	0	0	0	0	0	0							x
F8W7A7;Q5BJE1	1	0	4.6532					---	---	105249	Coiled-coil domain-containing protein 178 OS=Homo sapiens OX=9606 GN=CCDC178 PE=1 SV=1													0	0	0	0	0	0	0	0	0	0	0	0						x	x
A0A2R8Y4N9;O60603	1	0	4.0605					---	---	27628.2	Toll-like receptor 2 (Fragment) OS=Homo sapiens OX=9606 GN=TLR2 PE=1 SV=1													0	0	0	0	0	0	0	0	0	0	0	0					x
Q9Y2J4	1	0	3.4481					---	---	85992.6	Angiomotin-like protein 2 OS=Homo sapiens OX=9606 GN=AMOTL2 PE=1 SV=3													0	0	0	0	0	0	0	0	0	0	0	0
A0A075B6Z2	1	0	6.9888					---	---	2110.44	T cell receptor alpha joining 56 (Fragment) OS=Homo sapiens OX=9606 GN=TRAJ56 PE=4 SV=1													0	0	0	0	0	0	0	0	0	0	0	0
O75106	1	0	3.9755					---	---	84129.7	Retina-specific copper amine oxidase OS=Homo sapiens OX=9606 GN=AOC2 PE=1 SV=2													0	0	0	0	0	0	0	0	0	0	0	0						x
C9J2C0;Q9NY65;A0A7P0T945	13	0	168.794					---	---	52783.4	Tubulin alpha chain (Fragment) OS=Homo sapiens OX=9606 GN=TUBA8 PE=1 SV=1													0	0	0	0	0	0	0	0	0	0	0	0					x	x		x
A0A7P0MRI8;Q15147;B1AJW3;B1AJW4	11	0	56.5411					---	---	138685	1-phosphatidylinositol 4_5-bisphosphate phosphodiesterase OS=Homo sapiens OX=9606 GN=PLCB4 PE=1 SV=1													0	0	0	0	0	0	0	0	0	0	0	0					x	x
A0A1B0GTT0	1	0	6.0514					---	---	4511.16	Neuronal acetylcholine receptor subunit alpha-7 (Fragment) OS=Homo sapiens OX=9606 GN=CHRNA7 PE=4 SV=1													0	0	0	0	0	0	0	0	0	0	0	0
Q96EF0	1	0	7.3776					---	---	80173.4	Myotubularin-related protein 8 OS=Homo sapiens OX=9606 GN=MTMR8 PE=1 SV=1													0	0	0	0	0	0	0	0	0	0	0	0
Q9H4G0	11	0	59.8558					---	---	99073.3	Band 4.1-like protein 1 OS=Homo sapiens OX=9606 GN=EPB41L1 PE=1 SV=2													0	0	0	0	0	0	0	0	0	0	0	0						x	x	x
G3V2G6;Q8TC12;G3V234;H0YIZ8	2	0	10.8668					---	---	20072.6	Retinol dehydrogenase 11 (Fragment) OS=Homo sapiens OX=9606 GN=RDH11 PE=1 SV=1													0	0	0	0	0	0	0	0	0	0	0	0						x
B8ZZY2;P52594;C9J2I0	2	0	9.2101					---	---	56698.4	Arf-GAP domain and FG repeat-containing protein 1 OS=Homo sapiens OX=9606 GN=AGFG1 PE=1 SV=1													0	0	0	0	0	0	0	0	0	0	0	0
Q5VT97	10	0	43.8285					---	---	134827	Rho GTPase-activating protein SYDE2 OS=Homo sapiens OX=9606 GN=SYDE2 PE=1 SV=2													0	0	0	0	0	0	0	0	0	0	0	0						x	x
A6NCW0;Q7RTZ2	2	0	8.4435					---	---	60619.2	Ubiquitin carboxyl-terminal hydrolase 17-like protein 3 OS=Homo sapiens OX=9606 GN=USP17L3 PE=3 SV=1													0	0	0	0	0	0	0	0	0	0	0	0						x
Q14562;F5H658;K7EQH7	10	0	47.3193					---	---	140170	ATP-dependent RNA helicase DHX8 OS=Homo sapiens OX=9606 GN=DHX8 PE=1 SV=1													0	0	0	0	0	0	0	0	0	0	0	0						x	x
A0A804HJA4;J3KN16;Q5VYK3;R4GMY1	11	0	41.7724					---	---	205876	Proteasome adapter and scaffold protein ECM29 OS=Homo sapiens OX=9606 GN=ECPAS PE=1 SV=1													0	0	0	0	0	0	0	0	0	0	0	0						x	x	x
Q7Z5N4	2	0	7.7577					---	---	243139	Protein sidekick-1 OS=Homo sapiens OX=9606 GN=SDK1 PE=2 SV=3													0	0	0	0	0	0	0	0	0	0	0	0							x
P31937;H7BZL2	10	0	69.3489					---	---	35728.2	3-hydroxyisobutyrate dehydrogenase_ mitochondrial OS=Homo sapiens OX=9606 GN=HIBADH PE=1 SV=2													0	0	0	0	0	0	0	0	0	0	0	0					x	x	x
A0A286YFE3;A0A286YFF7;A0A286YFL8;A0A2C9F2P4;P50897;Q5T0S4;E9PK48	2	0	11.1782					---	---	34060.1	Palmitoyl-protein hydrolase 1 OS=Homo sapiens OX=9606 GN=PPT1 PE=1 SV=1													0	0	0	0	0	0	0	0	0	0	0	0
C9JU80	2	0	11.3603					---	---	12072.3	NADPH--cytochrome P450 reductase (Fragment) OS=Homo sapiens OX=9606 GN=POR PE=1 SV=1													0	0	0	0	0	0	0	0	0	0	0	0						x
Q8WY98	1	0	3.8164					---	---	17828.9	Transmembrane protein 234 OS=Homo sapiens OX=9606 GN=TMEM234 PE=1 SV=1													0	0	0	0	0	0	0	0	0	0	0	0
P25940	2	0	7.2987					---	---	172805	Collagen alpha-3(V) chain OS=Homo sapiens OX=9606 GN=COL5A3 PE=1 SV=3													0	0	0	0	0	0	0	0	0	0	0	0						x
C9J1X4	1	0	3.6666					---	---	19265.8	Enhancer of polycomb homolog (Fragment) OS=Homo sapiens OX=9606 GN=EPC2 PE=1 SV=1													0	0	0	0	0	0	0	0	0	0	0	0
Q9NXV2;H3BSS5	2	0	9.4855					---	---	26491.8	BTB/POZ domain-containing protein KCTD5 OS=Homo sapiens OX=9606 GN=KCTD5 PE=1 SV=1													0	0	0	0	0	0	0	0	0	0	0	0						x
Q7Z2Z1	2	0	8.3903					---	---	212853	Treslin OS=Homo sapiens OX=9606 GN=TICRR PE=1 SV=2													0	0	0	0	0	0	0	0	0	0	0	0
A0A590UJ73;Q9BSV6	1	0	3.9018					---	---	33151.4	tRNA-splicing endonuclease subunit Sen34 OS=Homo sapiens OX=9606 GN=TSEN34 PE=1 SV=2													0	0	0	0	0	0	0	0	0	0	0	0
E9PF42;Q8N398	1	0	3.9827					---	---	110146	von Willebrand factor A domain-containing protein 5B2 OS=Homo sapiens OX=9606 GN=VWA5B2 PE=1 SV=1													0	0	0	0	0	0	0	0	0	0	0	0
F6VRR5;Q9BY77;F8WCX5;Q8WUT1	2	0	9.9395					---	---	48388.9	Polymerase delta-interacting protein 3 OS=Homo sapiens OX=9606 GN=POLDIP3 PE=1 SV=1													0	0	0	0	0	0	0	0	0	0	0	0						x
A0A494C1K3	11	0	44.8826					---	---	131675	General transcription factor II-I OS=Homo sapiens OX=9606 GN=GTF2I PE=1 SV=1													0	0	0	0	0	0	0	0	0	0	0	0						x		x
H3BPA0	1	0	4.4458					---	---	4865.59	Dynein light chain roadblock-type 2 OS=Homo sapiens OX=9606 GN=DYNLRB2 PE=3 SV=1													0	0	0	0	0	0	0	0	0	0	0	0
A0A0A0MR87;E9PSF2;Q15468;Q5T0C7	1	0	8.5026					---	---	139770	SCL-interrupting locus protein OS=Homo sapiens OX=9606 GN=STIL PE=1 SV=1													0	0	0	0	0	0	0	0	0	0	0	0
P01040;C9J0E4	2	0	10.9057					---	---	11006.5	Cystatin-A OS=Homo sapiens OX=9606 GN=CSTA PE=1 SV=1													0	0	0	0	0	0	0	0	0	0	0	0
Q9NSB2;Q9NSB4	10	0	73.0179					---	---	65983	Keratin_ type II cuticular Hb4 OS=Homo sapiens OX=9606 GN=KRT84 PE=2 SV=2													0	0	0	0	0	0	0	0	0	0	0	0							x
P80192;J3KPI6;G3V347;G3V4P9	10	0	48.3503					---	---	122921	Mitogen-activated protein kinase kinase kinase 9 OS=Homo sapiens OX=9606 GN=MAP3K9 PE=1 SV=3													0	0	0	0	0	0	0	0	0	0	0	0						x
A0A804HJJ2	1	0	6.5274					---	---	17148.4	Peptidyl-glycine alpha-amidating monooxygenase (Fragment) OS=Homo sapiens OX=9606 GN=PAM PE=1 SV=1													0	0	0	0	0	0	0	0	0	0	0	0
Q9P035	1	0	4.0598					---	---	43387.7	Very-long-chain (3R)-3-hydroxyacyl-CoA dehydratase 3 OS=Homo sapiens OX=9606 GN=HACD3 PE=1 SV=2													0	0	0	0	0	0	0	0	0	0	0	0
Q6DT37	11	0	41.5892					---	---	173885	Serine/threonine-protein kinase MRCK gamma OS=Homo sapiens OX=9606 GN=CDC42BPG PE=1 SV=2													0	0	0	0	0	0	0	0	0	0	0	0						x		x
O76038	1	0	4.2716					---	---	32210.9	Secretagogin OS=Homo sapiens OX=9606 GN=SCGN PE=1 SV=2													0	0	0	0	0	0	0	0	0	0	0	0
Q9Y5S2	11	0	44.573					---	---	196312	Serine/threonine-protein kinase MRCK beta OS=Homo sapiens OX=9606 GN=CDC42BPB PE=1 SV=2													0	0	0	0	0	0	0	0	0	0	0	0						x
Q9ULK0	1	0	3.1407					---	---	113101	Glutamate receptor ionotropic_ delta-1 OS=Homo sapiens OX=9606 GN=GRID1 PE=2 SV=2													0	0	0	0	0	0	0	0	0	0	0	0
D6R9P3;D6RBZ0;D6RD18	11	0	78.9628					---	---	30416.9	Heterogeneous nuclear ribonucleoprotein A/B OS=Homo sapiens OX=9606 GN=HNRNPAB PE=1 SV=1													0	0	0	0	0	0	0	0	0	0	0	0						x
H0YFZ1;Q7Z5V6	1	0	4.2356					---	---	19704	Protein phosphatase 1 regulatory subunit 32 (Fragment) OS=Homo sapiens OX=9606 GN=PPP1R32 PE=1 SV=1													0	0	0	0	0	0	0	0	0	0	0	0
D6RC27;O00472	1	0	5.2208					---	---	16970.1	RNA polymerase II elongation factor ELL2 (Fragment) OS=Homo sapiens OX=9606 GN=ELL2 PE=1 SV=1													0	0	0	0	0	0	0	0	0	0	0	0
P32321	1	0	8.144					---	---	20472.3	Deoxycytidylate deaminase OS=Homo sapiens OX=9606 GN=DCTD PE=1 SV=2													0	0	0	0	0	0	0	0	0	0	0	0
G0XQ39;H0YDB2;Q13586	1	0	4.2668					---	---	88988	STIM1L OS=Homo sapiens OX=9606 GN=STIM1 PE=1 SV=1													0	0	0	0	0	0	0	0	0	0	0	0
J3KQI6;Q9BX79	1	0	4.7361					---	---	73446.5	Receptor for retinol uptake STRA6 OS=Homo sapiens OX=9606 GN=STRA6 PE=1 SV=1													0	0	0	0	0	0	0	0	0	0	0	0							x
F5H0C4;F5H103;F5H3I1;F5H5D4;Q9BRP4	1	0	9.074					---	---	43749.3	Proteasomal ATPase-associated factor 1 OS=Homo sapiens OX=9606 GN=PAAF1 PE=1 SV=1													0	0	0	0	0	0	0	0	0	0	0	0						x
O94952;Q4G104	1	0	4.0633					---	---	73182.6	F-box only protein 21 OS=Homo sapiens OX=9606 GN=FBXO21 PE=2 SV=2													0	0	0	0	0	0	0	0	0	0	0	0							x
Q9H3K2	1	0	3.9177					---	---	37376.4	Growth hormone-inducible transmembrane protein OS=Homo sapiens OX=9606 GN=GHITM PE=1 SV=2													0	0	0	0	0	0	0	0	0	0	0	0
H0YH52;J3QL79	1	0	5.0812					---	---	14292.5	Hydrocephalus-inducing protein homolog (Fragment) OS=Homo sapiens OX=9606 GN=HYDIN PE=1 SV=1													0	0	0	0	0	0	0	0	0	0	0	0
E9PR30;P62861	1	0	7.5117					---	---	10904.8	40S ribosomal protein S30 OS=Homo sapiens OX=9606 GN=FAU PE=1 SV=1													0	0	0	0	0	0	0	0	0	0	0	0
H0YN22	1	0	4.8454					---	---	7641.77	GMP reductase 2 (Fragment) OS=Homo sapiens OX=9606 GN=GMPR2 PE=1 SV=1													0	0	0	0	0	0	0	0	0	0	0	0
G3V1B4;Q9UGK8	1	0	3.9447					---	---	38832.7	Secretion regulating guanine nucleotide exchange factor_ isoform CRA_a OS=Homo sapiens OX=9606 GN=SERGEF PE=1 SV=1													0	0	0	0	0	0	0	0	0	0	0	0						x
H7C0R7;Q9UHQ9	1	0	5.0053					---	---	24964.8	Cytochrome-b5 reductase (Fragment) OS=Homo sapiens OX=9606 GN=CYB5R1 PE=1 SV=1													0	0	0	0	0	0	0	0	0	0	0	0
Q96MR6;A0A087WVY5	11	0	47.5125					---	---	145931	Cilia- and flagella-associated protein 57 OS=Homo sapiens OX=9606 GN=CFAP57 PE=2 SV=3													0	0	0	0	0	0	0	0	0	0	0	0							x	x
P12235;V9GYG0	12	0	106.411					---	---	33292.7	ADP/ATP translocase 1 OS=Homo sapiens OX=9606 GN=SLC25A4 PE=1 SV=4													0	0	0	0	0	0	0	0	0	0	0	0						x	x
Q6NT89	1	0	6.0976					---	---	23652.7	TMF-regulated nuclear protein 1 OS=Homo sapiens OX=9606 GN=TRNP1 PE=2 SV=2													0	0	0	0	0	0	0	0	0	0	0	0
Q9Y6N3	1	0	8.6568					---	---	30313.5	Calcium-activated chloride channel regulator family member 3 OS=Homo sapiens OX=9606 GN=CLCA3P PE=1 SV=1													0	0	0	0	0	0	0	0	0	0	0	0						x
P58012	1	0	4.0246					---	---	39114.3	Forkhead box protein L2 OS=Homo sapiens OX=9606 GN=FOXL2 PE=1 SV=1													0	0	0	0	0	0	0	0	0	0	0	0
Q04941	1	0	4.8557					---	---	17032.9	Proteolipid protein 2 OS=Homo sapiens OX=9606 GN=PLP2 PE=1 SV=1													0	0	0	0	0	0	0	0	0	0	0	0
P47756;B1AK87;B1AK85;A0A6I8PRV6	11	0	79.3107					---	---	31635.7	F-actin-capping protein subunit beta OS=Homo sapiens OX=9606 GN=CAPZB PE=1 SV=4													0	0	0	0	0	0	0	0	0	0	0	0					x	x	x
A0A286YFG8;O43150	1	0	7.0512					---	---	36975.6	Arf-GAP with SH3 domain_ ANK repeat and PH domain-containing protein 2 (Fragment) OS=Homo sapiens OX=9606 GN=ASAP2 PE=1 SV=1													0	0	0	0	0	0	0	0	0	0	0	0
Q12873;A0A5F9ZHX5	10	0	50.8938					---	---	228132	Chromodomain-helicase-DNA-binding protein 3 OS=Homo sapiens OX=9606 GN=CHD3 PE=1 SV=3													0	0	0	0	0	0	0	0	0	0	0	0						x	x
C9JDV8;H7C2U6;Q9BPW8	1	0	5.3508					---	---	9344.85	Protein NipSnap homolog 1 (Fragment) OS=Homo sapiens OX=9606 GN=NIPSNAP1 PE=1 SV=7													0	0	0	0	0	0	0	0	0	0	0	0
Q6UXN8	1	0	4.9039					---	---	28122.5	C-type lectin domain family 9 member A OS=Homo sapiens OX=9606 GN=CLEC9A PE=1 SV=1													0	0	0	0	0	0	0	0	0	0	0	0
O75970;F5H1U9;H0YGQ3;B7ZB24;H0YH70;A0A075B6R8;F5H8D6	10	0	40.9669					---	---	222930	Multiple PDZ domain protein OS=Homo sapiens OX=9606 GN=MPDZ PE=1 SV=2													0	0	0	0	0	0	0	0	0	0	0	0						x	x
E9PIM7	1	0	5.7192					---	---	21682.5	Protein HID1 OS=Homo sapiens OX=9606 GN=HID1 PE=1 SV=1													0	0	0	0	0	0	0	0	0	0	0	0						x
Q8NHW5	11	0	92.2741					---	---	34535.6	60S acidic ribosomal protein P0-like OS=Homo sapiens OX=9606 GN=RPLP0P6 PE=5 SV=1													0	0	0	0	0	0	0	0	0	0	0	0						x	x
F8VYY9;P54619	1	0	4.7718					---	---	32019.4	5'-AMP-activated protein kinase subunit gamma-1 OS=Homo sapiens OX=9606 GN=PRKAG1 PE=1 SV=1													0	0	0	0	0	0	0	0	0	0	0	0
P22392	12	0	128.265					---	---	17412.1	Nucleoside diphosphate kinase B OS=Homo sapiens OX=9606 GN=NME2 PE=1 SV=1													0	0	0	0	0	0	0	0	0	0	0	0					x	x
D6R9L0	11	0	100.82					---	---	33029.8	Guanine nucleotide-binding protein subunit beta-2-like 1 (Fragment) OS=Homo sapiens OX=9606 GN=RACK1 PE=1 SV=1													0	0	0	0	0	0	0	0	0	0	0	0						x
E9PFI7;F5H3X8;Q8N3A8	1	0	4.6149					---	---	94578.8	Poly [ADP-ribose] polymerase OS=Homo sapiens OX=9606 GN=PARP8 PE=1 SV=1													0	0	0	0	0	0	0	0	0	0	0	0					x
B1ALK7;B1ANY6;C9JDI6;E7EU80;E7EUY6	1	0	4.6985					---	---	80402.8	Rho guanine nucleotide exchange factor 7 OS=Homo sapiens OX=9606 GN=ARHGEF7 PE=1 SV=1													0	0	0	0	0	0	0	0	0	0	0	0
Q7RTP6;A0A5F9ZHV5;E9PP85;J3KSK6	10	0	37.6763					---	---	225436	[F-actin]-monooxygenase MICAL3 OS=Homo sapiens OX=9606 GN=MICAL3 PE=1 SV=2													0	0	0	0	0	0	0	0	0	0	0	0					x	x	x
P55011;G3XAL9	11	0	46.7373					---	---	132132	Solute carrier family 12 member 2 OS=Homo sapiens OX=9606 GN=SLC12A2 PE=1 SV=1													0	0	0	0	0	0	0	0	0	0	0	0							x	x
E7EWK3;Q9H2U1	1	0	3.6601					---	---	92172.6	RNA helicase (Fragment) OS=Homo sapiens OX=9606 GN=DHX36 PE=1 SV=1													0	0	0	0	0	0	0	0	0	0	0	0						x
A0A7I2V490;A0A7I2V5D0;P26358;A0A7I2V5F1;A0A7I2YQA8;A0A7I2YQQ0;A0A7I2V5F6;A0A7I2V311;A0A7I2V2G5;K7EJL0;K7ENW7	11	0	44.7389					---	---	189707	DNA (cytosine-5)-methyltransferase OS=Homo sapiens OX=9606 GN=DNMT1 PE=1 SV=1													0	0	0	0	0	0	0	0	0	0	0	0						x	x	x
Q9Y6F7	1	0	4.2094					---	---	61151.6	Testis-specific chromodomain protein Y 2 OS=Homo sapiens OX=9606 GN=CDY2A PE=1 SV=1													0	0	0	0	0	0	0	0	0	0	0	0						x
Q9H2K8	1	0	4.1988					---	---	105862	Serine/threonine-protein kinase TAO3 OS=Homo sapiens OX=9606 GN=TAOK3 PE=1 SV=2													0	0	0	0	0	0	0	0	0	0	0	0
P13807	1	0	3.6633					---	---	84584.1	Glycogen [starch] synthase_ muscle OS=Homo sapiens OX=9606 GN=GYS1 PE=1 SV=2													0	0	0	0	0	0	0	0	0	0	0	0						x
C9JYY6;F8W775;Q92823	1	0	4.3945					---	---	134669	Neuronal cell adhesion molecule OS=Homo sapiens OX=9606 GN=NRCAM PE=1 SV=3													0	0	0	0	0	0	0	0	0	0	0	0
Q9BUF5;K7ESM5	14	0	145.585					---	---	50313.5	Tubulin beta-6 chain OS=Homo sapiens OX=9606 GN=TUBB6 PE=1 SV=1													0	0	0	0	0	0	0	0	0	0	0	0					x	x	x
Q14588	1	0	4.0738					---	---	83182.9	Zinc finger protein 234 OS=Homo sapiens OX=9606 GN=ZNF234 PE=2 SV=3													0	0	0	0	0	0	0	0	0	0	0	0						x	x
A0A0A0MTQ5;G3V556;P56378	1	0	5.4338					---	---	9165	ATP synthase subunit ATP5MJ_ mitochondrial OS=Homo sapiens OX=9606 GN=ATP5MJ PE=1 SV=1													0	0	0	0	0	0	0	0	0	0	0	0
O95833	1	0	4.6406					---	---	26933.6	Chloride intracellular channel protein 3 OS=Homo sapiens OX=9606 GN=CLIC3 PE=1 SV=2													0	0	0	0	0	0	0	0	0	0	0	0
O75145;R4GN36;R4GNF1	11	0	45.4729					---	---	134067	Liprin-alpha-3 OS=Homo sapiens OX=9606 GN=PPFIA3 PE=1 SV=3													0	0	0	0	0	0	0	0	0	0	0	0						x
P52179;A8MX12	10	0	34.8406					---	---	189109	Myomesin-1 OS=Homo sapiens OX=9606 GN=MYOM1 PE=1 SV=2													0	0	0	0	0	0	0	0	0	0	0	0						x
[truncated: 1,381 more rows]

## Sheet: 1-String Network
#category	term ID	term description	observed gene count	background gene count	strength	false discovery rate	matching proteins in your network (IDs)	matching proteins in your network (labels)	X
GO Process	GO:0009987	Cellular process	100	15024	0.11	1.13e-06	9606.ENSP00000167586,9606.ENSP00000216446,9606.ENSP00000226253,9606.ENSP00000230640,9606.ENSP00000234160,9606.ENSP00000234677,9606.ENSP00000245185,9606.ENSP00000245615,9606.ENSP00000251595,9606.ENSP00000252252,9606.ENSP00000253055,9606.ENSP00000254051,9606.ENSP00000258145,9606.ENSP00000259371,9606.ENSP00000260746,9606.ENSP00000261590,9606.ENSP00000262294,9606.ENSP00000262506,9606.ENSP00000262613,…	KRT14,PLEK2,ALDOC,SKIV2L2,GORASP2,SARS,MT2A,MBOAT7,HBA2,KRT6B,MAP3K10,TNS4,GNS,DAB2IP,ARL3,DSG2,TRIM37,CSNK2A2,SLC9A3R1,VDAC1,SOD1,RTKN,KAT6B,ACSM3,FGFR4,PDHA2,WNK2,CENPV,RRM1,MTCH2,CTNNA1,KIF5B,KRT17,WDR75,BAIAP2,CEP57,RAP2B,IFT22,PARVA,ELAC2,COL17A1,DHRS2,NUP50,CRKL,IPO4,MKL1,PLEKHA7,UBE2C,FDPS,ACTB,TECPR2,CLDN7,ETF1,MT-CO2,KRT19,APOBEC3C,MGST3,STX7,OAT,VDAC2,KDM5C,RBM3,SRM,NAA16,ASMTL,CCP110,C…	X
GO Process	GO:0022607	Cellular component assembly	33	2359	0.43	0.00024	9606.ENSP00000167586,9606.ENSP00000234160,9606.ENSP00000260746,9606.ENSP00000262294,9606.ENSP00000262613,9606.ENSP00000272430,9606.ENSP00000287239,9606.ENSP00000299736,9606.ENSP00000300738,9606.ENSP00000304669,9606.ENSP00000316338,9606.ENSP00000317902,9606.ENSP00000320359,9606.ENSP00000334008,9606.ENSP00000340937,9606.ENSP00000346300,9606.ENSP00000346453,9606.ENSP00000347883,9606.ENSP00000348838,…	KRT14,GORASP2,ARL3,TRIM37,SLC9A3R1,RTKN,KAT6B,CENPV,RRM1,CTNNA1,BAIAP2,CEP57,IFT22,PARVA,COL17A1,CRKL,IPO4,PLEKHA7,UBE2C,ACTB,CLDN7,KRT19,STX7,CCP110,KAT6A,DIAPH1,ITGA6,PLXNB2,SLC2A1,CKAP5,KRT8,SRSF5,EHD1	X
GO Process	GO:0044085	Cellular component biogenesis	35	2583	0.42	0.00024	9606.ENSP00000167586,9606.ENSP00000230640,9606.ENSP00000234160,9606.ENSP00000260746,9606.ENSP00000262294,9606.ENSP00000262613,9606.ENSP00000272430,9606.ENSP00000287239,9606.ENSP00000299736,9606.ENSP00000300738,9606.ENSP00000304669,9606.ENSP00000314193,9606.ENSP00000316338,9606.ENSP00000317902,9606.ENSP00000320359,9606.ENSP00000334008,9606.ENSP00000340937,9606.ENSP00000346300,9606.ENSP00000346453,…	KRT14,SKIV2L2,GORASP2,ARL3,TRIM37,SLC9A3R1,RTKN,KAT6B,CENPV,RRM1,CTNNA1,WDR75,BAIAP2,CEP57,IFT22,PARVA,COL17A1,CRKL,IPO4,PLEKHA7,UBE2C,ACTB,CLDN7,KRT19,STX7,CCP110,KAT6A,DIAPH1,ITGA6,PLXNB2,SLC2A1,CKAP5,KRT8,SRSF5,EHD1	X
GO Process	GO:0070268	Cornification	8	113	1.14	0.00061	9606.ENSP00000167586,9606.ENSP00000252252,9606.ENSP00000261590,9606.ENSP00000308452,9606.ENSP00000355124,9606.ENSP00000373487,9606.ENSP00000378292,9606.ENSP00000449404	KRT14,KRT6B,DSG2,KRT17,KRT19,KRT18,KRT80,KRT8	X
GO Process	GO:0071840	Cellular component organization or biogenesis	54	5633	0.27	0.00061	9606.ENSP00000167586,9606.ENSP00000216446,9606.ENSP00000230640,9606.ENSP00000234160,9606.ENSP00000252252,9606.ENSP00000259371,9606.ENSP00000260746,9606.ENSP00000261590,9606.ENSP00000262294,9606.ENSP00000262613,9606.ENSP00000270142,9606.ENSP00000272430,9606.ENSP00000287239,9606.ENSP00000299736,9606.ENSP00000300738,9606.ENSP00000304669,9606.ENSP00000307078,9606.ENSP00000308452,9606.ENSP00000314193,…	KRT14,PLEK2,SKIV2L2,GORASP2,KRT6B,DAB2IP,ARL3,DSG2,TRIM37,SLC9A3R1,SOD1,RTKN,KAT6B,CENPV,RRM1,CTNNA1,KIF5B,KRT17,WDR75,BAIAP2,CEP57,IFT22,PARVA,COL17A1,CRKL,IPO4,MKL1,PLEKHA7,UBE2C,ACTB,CLDN7,ETF1,KRT19,STX7,KDM5C,CCP110,KRT18,MYADM,HSPA2,KAT6A,DIAPH1,PRPF40A,ITGA6,ACTL6A,PLXNB2,TOMM40,SLC2A1,SSBP1,CKAP5,IGSF9B,KRT8,SRSF5,MUM1,EHD1	X
GO Process	GO:0016043	Cellular component organization	52	5447	0.27	0.001	9606.ENSP00000167586,9606.ENSP00000216446,9606.ENSP00000234160,9606.ENSP00000252252,9606.ENSP00000259371,9606.ENSP00000260746,9606.ENSP00000261590,9606.ENSP00000262294,9606.ENSP00000262613,9606.ENSP00000270142,9606.ENSP00000272430,9606.ENSP00000287239,9606.ENSP00000299736,9606.ENSP00000300738,9606.ENSP00000304669,9606.ENSP00000307078,9606.ENSP00000308452,9606.ENSP00000316338,9606.ENSP00000317902,…	KRT14,PLEK2,GORASP2,KRT6B,DAB2IP,ARL3,DSG2,TRIM37,SLC9A3R1,SOD1,RTKN,KAT6B,CENPV,RRM1,CTNNA1,KIF5B,KRT17,BAIAP2,CEP57,IFT22,PARVA,COL17A1,CRKL,IPO4,MKL1,PLEKHA7,UBE2C,ACTB,CLDN7,ETF1,KRT19,STX7,KDM5C,CCP110,KRT18,MYADM,HSPA2,KAT6A,DIAPH1,PRPF40A,ITGA6,ACTL6A,PLXNB2,TOMM40,SLC2A1,SSBP1,CKAP5,IGSF9B,KRT8,SRSF5,MUM1,EHD1	X
GO Process	GO:0009913	Epidermal cell differentiation	11	315	0.83	0.0017	9606.ENSP00000167586,9606.ENSP00000252252,9606.ENSP00000261590,9606.ENSP00000262613,9606.ENSP00000270142,9606.ENSP00000308452,9606.ENSP00000355124,9606.ENSP00000373487,9606.ENSP00000378292,9606.ENSP00000449404,9606.ENSP00000462521	KRT14,KRT6B,DSG2,SLC9A3R1,SOD1,KRT17,KRT19,KRT18,KRT80,KRT8,TXNIP	X
GO Process	GO:0008544	Epidermis development	12	419	0.74	0.0035	9606.ENSP00000167586,9606.ENSP00000252252,9606.ENSP00000261590,9606.ENSP00000262613,9606.ENSP00000270142,9606.ENSP00000308452,9606.ENSP00000340937,9606.ENSP00000355124,9606.ENSP00000373487,9606.ENSP00000378292,9606.ENSP00000449404,9606.ENSP00000462521	KRT14,KRT6B,DSG2,SLC9A3R1,SOD1,KRT17,COL17A1,KRT19,KRT18,KRT80,KRT8,TXNIP	X
GO Process	GO:0098609	Cell-cell adhesion	13	505	0.7	0.0036	9606.ENSP00000261590,9606.ENSP00000304669,9606.ENSP00000316338,9606.ENSP00000319096,9606.ENSP00000334008,9606.ENSP00000347883,9606.ENSP00000349960,9606.ENSP00000353475,9606.ENSP00000373487,9606.ENSP00000386896,9606.ENSP00000409171,9606.ENSP00000436552,9606.ENSP00000482472	DSG2,CTNNA1,BAIAP2,RAP2B,PARVA,PLEKHA7,ACTB,CLDN7,KRT18,ITGA6,PLXNB2,IGSF9B,LPP	X
GO Process	GO:0006996	Organelle organization	37	3450	0.32	0.0061	9606.ENSP00000167586,9606.ENSP00000216446,9606.ENSP00000234160,9606.ENSP00000252252,9606.ENSP00000260746,9606.ENSP00000262294,9606.ENSP00000262613,9606.ENSP00000270142,9606.ENSP00000272430,9606.ENSP00000287239,9606.ENSP00000299736,9606.ENSP00000307078,9606.ENSP00000308452,9606.ENSP00000316338,9606.ENSP00000317902,9606.ENSP00000320359,9606.ENSP00000334008,9606.ENSP00000346453,9606.ENSP00000347847,…	KRT14,PLEK2,GORASP2,KRT6B,ARL3,TRIM37,SLC9A3R1,SOD1,RTKN,KAT6B,CENPV,KIF5B,KRT17,BAIAP2,CEP57,IFT22,PARVA,IPO4,MKL1,UBE2C,ACTB,KRT19,STX7,KDM5C,CCP110,KRT18,HSPA2,KAT6A,DIAPH1,PRPF40A,ACTL6A,TOMM40,SSBP1,CKAP5,KRT8,MUM1,EHD1	X
GO Process	GO:0007010	Cytoskeleton organization	19	1126	0.51	0.0061	9606.ENSP00000167586,9606.ENSP00000216446,9606.ENSP00000252252,9606.ENSP00000262613,9606.ENSP00000270142,9606.ENSP00000272430,9606.ENSP00000308452,9606.ENSP00000316338,9606.ENSP00000317902,9606.ENSP00000334008,9606.ENSP00000347847,9606.ENSP00000349960,9606.ENSP00000355124,9606.ENSP00000370803,9606.ENSP00000373487,9606.ENSP00000381565,9606.ENSP00000386458,9606.ENSP00000432768,9606.ENSP00000449404	KRT14,PLEK2,KRT6B,SLC9A3R1,SOD1,RTKN,KRT17,BAIAP2,CEP57,PARVA,MKL1,ACTB,KRT19,CCP110,KRT18,DIAPH1,PRPF40A,CKAP5,KRT8	X
GO Process	GO:0051179	Localization	50	5591	0.24	0.0083	9606.ENSP00000226253,9606.ENSP00000234160,9606.ENSP00000245615,9606.ENSP00000251595,9606.ENSP00000254051,9606.ENSP00000258145,9606.ENSP00000259371,9606.ENSP00000260746,9606.ENSP00000262613,9606.ENSP00000265333,9606.ENSP00000270142,9606.ENSP00000272430,9606.ENSP00000292408,9606.ENSP00000299736,9606.ENSP00000303222,9606.ENSP00000304669,9606.ENSP00000307078,9606.ENSP00000316338,9606.ENSP00000317902,…	ALDOC,GORASP2,MBOAT7,HBA2,TNS4,GNS,DAB2IP,ARL3,SLC9A3R1,VDAC1,SOD1,RTKN,FGFR4,CENPV,MTCH2,CTNNA1,KIF5B,BAIAP2,CEP57,RAP2B,IFT22,PARVA,NUP50,CRKL,IPO4,MKL1,ACTB,TECPR2,MT-CO2,STX7,VDAC2,CCP110,CADPS,KRT18,MYADM,NME1-NME2,HSPA2,DIAPH1,PRPF40A,ITGA6,PLEKHM1,AHSG,TOMM40,SLC2A1,VDAC3,CKAP5,SRSF5,TXNIP,EHD1,TBC1D2	X
GO Process	GO:0051128	Regulation of cellular component organization	29	2402	0.37	0.0084	9606.ENSP00000216446,9606.ENSP00000259371,9606.ENSP00000262294,9606.ENSP00000262506,9606.ENSP00000265333,9606.ENSP00000292408,9606.ENSP00000299736,9606.ENSP00000307078,9606.ENSP00000308452,9606.ENSP00000316338,9606.ENSP00000346300,9606.ENSP00000348838,9606.ENSP00000353475,9606.ENSP00000353741,9606.ENSP00000361635,9606.ENSP00000370803,9606.ENSP00000373696,9606.ENSP00000375649,9606.ENSP00000376886,…	PLEK2,DAB2IP,TRIM37,CSNK2A2,VDAC1,FGFR4,CENPV,KIF5B,KRT17,BAIAP2,CRKL,UBE2C,CLDN7,ETF1,VDAC2,CCP110,TRIP12,MYADM,NME1-NME2,HSPA2,DIAPH1,ITGA6,PLEKHM1,PLXNB2,SSBP1,GNB2L1,VDAC3,CKAP5,EHD1	X
GO Process	GO:0030855	Epithelial cell differentiation	14	673	0.61	0.0099	9606.ENSP00000167586,9606.ENSP00000226253,9606.ENSP00000252252,9606.ENSP00000261590,9606.ENSP00000262613,9606.ENSP00000265333,9606.ENSP00000270142,9606.ENSP00000308452,9606.ENSP00000355124,9606.ENSP00000373487,9606.ENSP00000375649,9606.ENSP00000378292,9606.ENSP00000449404,9606.ENSP00000462521	KRT14,ALDOC,KRT6B,DSG2,SLC9A3R1,VDAC1,SOD1,KRT17,KRT19,KRT18,MYADM,KRT80,KRT8,TXNIP	X
GO Process	GO:0034330	Cell junction organization	12	493	0.67	0.0099	9606.ENSP00000167586,9606.ENSP00000261590,9606.ENSP00000304669,9606.ENSP00000316338,9606.ENSP00000340937,9606.ENSP00000346300,9606.ENSP00000347883,9606.ENSP00000349960,9606.ENSP00000353475,9606.ENSP00000386896,9606.ENSP00000409171,9606.ENSP00000436552	KRT14,DSG2,CTNNA1,BAIAP2,COL17A1,CRKL,PLEKHA7,ACTB,CLDN7,ITGA6,PLXNB2,IGSF9B	X
GO Process	GO:0030216	Keratinocyte differentiation	9	268	0.81	0.0104	9606.ENSP00000167586,9606.ENSP00000252252,9606.ENSP00000261590,9606.ENSP00000308452,9606.ENSP00000355124,9606.ENSP00000373487,9606.ENSP00000378292,9606.ENSP00000449404,9606.ENSP00000462521	KRT14,KRT6B,DSG2,KRT17,KRT19,KRT18,KRT80,KRT8,TXNIP	X
GO Process	GO:0007155	Cell adhesion	16	925	0.53	0.0175	9606.ENSP00000261590,9606.ENSP00000304669,9606.ENSP00000316338,9606.ENSP00000319096,9606.ENSP00000334008,9606.ENSP00000340937,9606.ENSP00000347883,9606.ENSP00000349960,9606.ENSP00000353475,9606.ENSP00000373487,9606.ENSP00000376886,9606.ENSP00000386896,9606.ENSP00000399013,9606.ENSP00000409171,9606.ENSP00000436552,9606.ENSP00000482472	DSG2,CTNNA1,BAIAP2,RAP2B,PARVA,COL17A1,PLEKHA7,ACTB,CLDN7,KRT18,NME1-NME2,ITGA6,CNTNAP5,PLXNB2,IGSF9B,LPP	X
GO Process	GO:0051641	Cellular localization	32	2967	0.32	0.0179	9606.ENSP00000226253,9606.ENSP00000234160,9606.ENSP00000258145,9606.ENSP00000260746,9606.ENSP00000262613,9606.ENSP00000270142,9606.ENSP00000272430,9606.ENSP00000303222,9606.ENSP00000304669,9606.ENSP00000307078,9606.ENSP00000317902,9606.ENSP00000319096,9606.ENSP00000320359,9606.ENSP00000345895,9606.ENSP00000346453,9606.ENSP00000349960,9606.ENSP00000352510,9606.ENSP00000356918,9606.ENSP00000370803,…	ALDOC,GORASP2,GNS,ARL3,SLC9A3R1,SOD1,RTKN,MTCH2,CTNNA1,KIF5B,CEP57,RAP2B,IFT22,NUP50,IPO4,ACTB,TECPR2,STX7,CCP110,CADPS,KRT18,MYADM,NME1-NME2,DIAPH1,PLEKHM1,AHSG,TOMM40,CKAP5,SRSF5,TXNIP,EHD1,TBC1D2	X
GO Process	GO:0043588	Skin development	10	382	0.71	0.0207	9606.ENSP00000167586,9606.ENSP00000252252,9606.ENSP00000261590,9606.ENSP00000308452,9606.ENSP00000355124,9606.ENSP00000373487,9606.ENSP00000378292,9606.ENSP00000386896,9606.ENSP00000449404,9606.ENSP00000462521	KRT14,KRT6B,DSG2,KRT17,KRT19,KRT18,KRT80,ITGA6,KRT8,TXNIP	X
GO Process	GO:0031581	Hemidesmosome assembly	3	12	1.69	0.0329	9606.ENSP00000167586,9606.ENSP00000340937,9606.ENSP00000386896	KRT14,COL17A1,ITGA6	X
GO Process	GO:0060429	Epithelium development	17	1109	0.47	0.0329	9606.ENSP00000167586,9606.ENSP00000226253,9606.ENSP00000252252,9606.ENSP00000261590,9606.ENSP00000262613,9606.ENSP00000265333,9606.ENSP00000270142,9606.ENSP00000308452,9606.ENSP00000347847,9606.ENSP00000349960,9606.ENSP00000355124,9606.ENSP00000373487,9606.ENSP00000375649,9606.ENSP00000378292,9606.ENSP00000409171,9606.ENSP00000449404,9606.ENSP00000462521	KRT14,ALDOC,KRT6B,DSG2,SLC9A3R1,VDAC1,SOD1,KRT17,MKL1,ACTB,KRT19,KRT18,MYADM,KRT80,PLXNB2,KRT8,TXNIP	X
GO Process	GO:0120036	Plasma membrane bounded cell projection organization	17	1122	0.47	0.0348	9606.ENSP00000259371,9606.ENSP00000260746,9606.ENSP00000262613,9606.ENSP00000270142,9606.ENSP00000304669,9606.ENSP00000307078,9606.ENSP00000316338,9606.ENSP00000317902,9606.ENSP00000320359,9606.ENSP00000334008,9606.ENSP00000346300,9606.ENSP00000349960,9606.ENSP00000370803,9606.ENSP00000386896,9606.ENSP00000409171,9606.ENSP00000432768,9606.ENSP00000479153	DAB2IP,ARL3,SLC9A3R1,SOD1,CTNNA1,KIF5B,BAIAP2,CEP57,IFT22,PARVA,CRKL,ACTB,CCP110,ITGA6,PLXNB2,CKAP5,EHD1	X
GO Process	GO:0008104	Protein localization	25	2139	0.35	0.0378	9606.ENSP00000234160,9606.ENSP00000254051,9606.ENSP00000260746,9606.ENSP00000262613,9606.ENSP00000272430,9606.ENSP00000303222,9606.ENSP00000304669,9606.ENSP00000307078,9606.ENSP00000316338,9606.ENSP00000320359,9606.ENSP00000345895,9606.ENSP00000346453,9606.ENSP00000349960,9606.ENSP00000352510,9606.ENSP00000356918,9606.ENSP00000373215,9606.ENSP00000373487,9606.ENSP00000375649,9606.ENSP00000381565,…	GORASP2,TNS4,ARL3,SLC9A3R1,RTKN,MTCH2,CTNNA1,KIF5B,BAIAP2,IFT22,NUP50,IPO4,ACTB,TECPR2,STX7,CADPS,KRT18,MYADM,DIAPH1,PLEKHM1,TOMM40,SRSF5,TXNIP,EHD1,TBC1D2	X
GO Function	GO:0015288	Porin activity	4	5	2.19	0.00026	9606.ENSP00000265333,9606.ENSP00000361635,9606.ENSP00000410339,9606.ENSP00000428845	VDAC1,VDAC2,TOMM40,VDAC3	X
GO Function	GO:0045296	Cadherin binding	12	334	0.84	0.00034	9606.ENSP00000259371,9606.ENSP00000304669,9606.ENSP00000307078,9606.ENSP00000316338,9606.ENSP00000334008,9606.ENSP00000346300,9606.ENSP00000373487,9606.ENSP00000386896,9606.ENSP00000426909,9606.ENSP00000432768,9606.ENSP00000479153,9606.ENSP00000481721	DAB2IP,CTNNA1,KIF5B,BAIAP2,PARVA,CRKL,KRT18,ITGA6,GNB2L1,CKAP5,EHD1,TBC1D2	X
GO Function	GO:0050839	Cell adhesion molecule binding	14	538	0.7	0.00094	9606.ENSP00000259371,9606.ENSP00000261590,9606.ENSP00000304669,9606.ENSP00000307078,9606.ENSP00000316338,9606.ENSP00000334008,9606.ENSP00000346300,9606.ENSP00000353475,9606.ENSP00000373487,9606.ENSP00000386896,9606.ENSP00000426909,9606.ENSP00000432768,9606.ENSP00000479153,9606.ENSP00000481721	DAB2IP,DSG2,CTNNA1,KIF5B,BAIAP2,PARVA,CRKL,CLDN7,KRT18,ITGA6,GNB2L1,CKAP5,EHD1,TBC1D2	X
GO Component	GO:0005737	Cytoplasm	88	11428	0.17	5.95e-07	9606.ENSP00000167586,9606.ENSP00000216446,9606.ENSP00000226253,9606.ENSP00000234160,9606.ENSP00000234677,9606.ENSP00000245185,9606.ENSP00000251595,9606.ENSP00000252252,9606.ENSP00000253055,9606.ENSP00000254051,9606.ENSP00000258145,9606.ENSP00000259371,9606.ENSP00000260746,9606.ENSP00000262294,9606.ENSP00000262506,9606.ENSP00000262613,9606.ENSP00000265333,9606.ENSP00000270142,9606.ENSP00000272430,…	KRT14,PLEK2,ALDOC,GORASP2,SARS,MT2A,HBA2,KRT6B,MAP3K10,TNS4,GNS,DAB2IP,ARL3,TRIM37,CSNK2A2,SLC9A3R1,VDAC1,SOD1,RTKN,ACSM3,FGFR4,PDHA2,WNK2,CENPV,RRM1,MTCH2,CTNNA1,KIF5B,KRT17,BAIAP2,CEP57,RAP2B,PARVA,ELAC2,XRRA1,COL17A1,DHRS2,CRKL,IPO4,MKL1,PLEKHA7,UBE2C,FDPS,ACTB,TECPR2,ETF1,MT-CO2,KRT19,APOBEC3C,MGST3,STX7,OAT,VDAC2,KDM5C,RBM3,SRM,NAA16,ASMTL,CCP110,CADPS,KRT18,TRIP12,MYADM,NME1-NME2,HSPA2,KRT8…	X
GO Component	GO:0005829	Cytosol	56	5193	0.32	7.56e-07	9606.ENSP00000167586,9606.ENSP00000226253,9606.ENSP00000234677,9606.ENSP00000245185,9606.ENSP00000251595,9606.ENSP00000252252,9606.ENSP00000254051,9606.ENSP00000259371,9606.ENSP00000262294,9606.ENSP00000262506,9606.ENSP00000270142,9606.ENSP00000272430,9606.ENSP00000297954,9606.ENSP00000299736,9606.ENSP00000300738,9606.ENSP00000304669,9606.ENSP00000307078,9606.ENSP00000308452,9606.ENSP00000316338,…	KRT14,ALDOC,SARS,MT2A,HBA2,KRT6B,TNS4,DAB2IP,TRIM37,CSNK2A2,SOD1,RTKN,WNK2,CENPV,RRM1,CTNNA1,KIF5B,KRT17,BAIAP2,CEP57,RAP2B,PARVA,CRKL,MKL1,PLEKHA7,UBE2C,FDPS,ACTB,ETF1,KRT19,KDM5C,SRM,NAA16,ASMTL,CCP110,CADPS,KRT18,TRIP12,NME1-NME2,HSPA2,KRT80,KAT6A,DIAPH1,PRPF40A,TOMM40,SLC2A1,POR,GNB2L1,CKAP5,KRT8,SRSF5,TXNIP,MUM1,NOSIP,TBC1D2,LPP	X
GO Component	GO:0005622	Intracellular	95	14276	0.11	3.52e-05	9606.ENSP00000167586,9606.ENSP00000216446,9606.ENSP00000226253,9606.ENSP00000230640,9606.ENSP00000234160,9606.ENSP00000234677,9606.ENSP00000245185,9606.ENSP00000251595,9606.ENSP00000252252,9606.ENSP00000253055,9606.ENSP00000254051,9606.ENSP00000258145,9606.ENSP00000259371,9606.ENSP00000260746,9606.ENSP00000261590,9606.ENSP00000262294,9606.ENSP00000262506,9606.ENSP00000262613,9606.ENSP00000265333,…	KRT14,PLEK2,ALDOC,SKIV2L2,GORASP2,SARS,MT2A,HBA2,KRT6B,MAP3K10,TNS4,GNS,DAB2IP,ARL3,DSG2,TRIM37,CSNK2A2,SLC9A3R1,VDAC1,SOD1,RTKN,KAT6B,ACSM3,FGFR4,PDHA2,WNK2,CENPV,RRM1,MTCH2,CTNNA1,KIF5B,KRT17,WDR75,BAIAP2,CEP57,RAP2B,IFT22,PARVA,ELAC2,XRRA1,COL17A1,DHRS2,NUP50,CRKL,IPO4,MKL1,PLEKHA7,UBE2C,FDPS,ACTB,TECPR2,ETF1,MT-CO2,KRT19,APOBEC3C,MGST3,STX7,OAT,VDAC2,KDM5C,RBM3,SRM,NAA16,ASMTL,CCP110,CADPS,KR…	X
GO Component	GO:0043229	Intracellular organelle	88	12528	0.13	7.62e-05	9606.ENSP00000167586,9606.ENSP00000216446,9606.ENSP00000226253,9606.ENSP00000230640,9606.ENSP00000234160,9606.ENSP00000234677,9606.ENSP00000245185,9606.ENSP00000251595,9606.ENSP00000252252,9606.ENSP00000254051,9606.ENSP00000258145,9606.ENSP00000259371,9606.ENSP00000260746,9606.ENSP00000261590,9606.ENSP00000262294,9606.ENSP00000262506,9606.ENSP00000262613,9606.ENSP00000265333,9606.ENSP00000270142,…	KRT14,PLEK2,ALDOC,SKIV2L2,GORASP2,SARS,MT2A,HBA2,KRT6B,TNS4,GNS,DAB2IP,ARL3,DSG2,TRIM37,CSNK2A2,SLC9A3R1,VDAC1,SOD1,RTKN,KAT6B,ACSM3,FGFR4,PDHA2,CENPV,RRM1,MTCH2,CTNNA1,KIF5B,KRT17,WDR75,BAIAP2,CEP57,RAP2B,IFT22,PARVA,ELAC2,XRRA1,COL17A1,DHRS2,NUP50,CRKL,IPO4,MKL1,PLEKHA7,UBE2C,FDPS,ACTB,MT-CO2,KRT19,APOBEC3C,MGST3,STX7,OAT,VDAC2,KDM5C,RBM3,NAA16,CCP110,CADPS,KRT18,TRIP12,MYADM,NME1-NME2,HSPA2,KR…	X
GO Component	GO:0046930	Pore complex	5	23	1.62	9.83e-05	9606.ENSP00000265333,9606.ENSP00000347883,9606.ENSP00000361635,9606.ENSP00000410339,9606.ENSP00000428845	VDAC1,PLEKHA7,VDAC2,TOMM40,VDAC3	X
GO Component	GO:0005856	Cytoskeleton	30	2221	0.42	0.00014	9606.ENSP00000167586,9606.ENSP00000216446,9606.ENSP00000226253,9606.ENSP00000252252,9606.ENSP00000254051,9606.ENSP00000260746,9606.ENSP00000262613,9606.ENSP00000272430,9606.ENSP00000299736,9606.ENSP00000304669,9606.ENSP00000307078,9606.ENSP00000308452,9606.ENSP00000316338,9606.ENSP00000317902,9606.ENSP00000320359,9606.ENSP00000334008,9606.ENSP00000347883,9606.ENSP00000349960,9606.ENSP00000355124,…	KRT14,PLEK2,ALDOC,KRT6B,TNS4,ARL3,SLC9A3R1,RTKN,CENPV,CTNNA1,KIF5B,KRT17,BAIAP2,CEP57,IFT22,PARVA,PLEKHA7,ACTB,KRT19,CCP110,KRT18,MYADM,NME1-NME2,HSPA2,KRT80,DIAPH1,SLC2A1,CKAP5,KRT8,LPP	X
GO Component	GO:0043226	Organelle	91	13515	0.12	0.00014	9606.ENSP00000167586,9606.ENSP00000216446,9606.ENSP00000226253,9606.ENSP00000230640,9606.ENSP00000234160,9606.ENSP00000234677,9606.ENSP00000245185,9606.ENSP00000245615,9606.ENSP00000251595,9606.ENSP00000252252,9606.ENSP00000254051,9606.ENSP00000258145,9606.ENSP00000259371,9606.ENSP00000260746,9606.ENSP00000261590,9606.ENSP00000262294,9606.ENSP00000262506,9606.ENSP00000262613,9606.ENSP00000265333,…	KRT14,PLEK2,ALDOC,SKIV2L2,GORASP2,SARS,MT2A,MBOAT7,HBA2,KRT6B,TNS4,GNS,DAB2IP,ARL3,DSG2,TRIM37,CSNK2A2,SLC9A3R1,VDAC1,SOD1,RTKN,KAT6B,ACSM3,FGFR4,PDHA2,CENPV,RRM1,MTCH2,CTNNA1,KIF5B,KRT17,WDR75,BAIAP2,CEP57,RAP2B,IFT22,PARVA,ELAC2,XRRA1,COL17A1,DHRS2,NUP50,CRKL,IPO4,MKL1,PLEKHA7,UBE2C,FDPS,ACTB,MT-CO2,KRT19,APOBEC3C,MGST3,STX7,OAT,VDAC2,KDM5C,RBM3,NAA16,CCP110,CADPS,KRT18,TRIP12,MYADM,NME1-NME2,H…	X
GO Component	GO:0043232	Intracellular non-membrane-bounded organelle	48	4880	0.28	0.00014	9606.ENSP00000167586,9606.ENSP00000216446,9606.ENSP00000226253,9606.ENSP00000230640,9606.ENSP00000251595,9606.ENSP00000252252,9606.ENSP00000254051,9606.ENSP00000260746,9606.ENSP00000262506,9606.ENSP00000262613,9606.ENSP00000265333,9606.ENSP00000272430,9606.ENSP00000287239,9606.ENSP00000295266,9606.ENSP00000299736,9606.ENSP00000304669,9606.ENSP00000307078,9606.ENSP00000308452,9606.ENSP00000314193,…	KRT14,PLEK2,ALDOC,SKIV2L2,HBA2,KRT6B,TNS4,ARL3,CSNK2A2,SLC9A3R1,VDAC1,RTKN,KAT6B,PDHA2,CENPV,CTNNA1,KIF5B,KRT17,WDR75,BAIAP2,CEP57,IFT22,PARVA,ELAC2,IPO4,PLEKHA7,ACTB,KRT19,APOBEC3C,VDAC2,CCP110,KRT18,MYADM,NME1-NME2,HSPA2,KRT80,KAT6A,DIAPH1,PLEKHM1,ACTL6A,SLC2A1,SSBP1,GNB2L1,CKAP5,KRT8,SRSF5,EHD1,LPP	X
GO Component	GO:0070062	Extracellular exosome	29	2099	0.43	0.00014	9606.ENSP00000167586,9606.ENSP00000226253,9606.ENSP00000234677,9606.ENSP00000251595,9606.ENSP00000252252,9606.ENSP00000258145,9606.ENSP00000260746,9606.ENSP00000261590,9606.ENSP00000262613,9606.ENSP00000265333,9606.ENSP00000270142,9606.ENSP00000316338,9606.ENSP00000319096,9606.ENSP00000347883,9606.ENSP00000349960,9606.ENSP00000355124,9606.ENSP00000356918,9606.ENSP00000368716,9606.ENSP00000373487,…	KRT14,ALDOC,SARS,HBA2,KRT6B,GNS,ARL3,DSG2,SLC9A3R1,VDAC1,SOD1,BAIAP2,RAP2B,PLEKHA7,ACTB,KRT19,STX7,NAA16,KRT18,NME1-NME2,HSPA2,AHSG,PLXNB2,SLC2A1,SSBP1,GNB2L1,VDAC3,KRT8,EHD1	X
GO Component	GO:0070161	Anchoring junction	16	820	0.58	0.0007	9606.ENSP00000254051,9606.ENSP00000261590,9606.ENSP00000304669,9606.ENSP00000316338,9606.ENSP00000319096,9606.ENSP00000334008,9606.ENSP00000340937,9606.ENSP00000347883,9606.ENSP00000349960,9606.ENSP00000353475,9606.ENSP00000373487,9606.ENSP00000375649,9606.ENSP00000386896,9606.ENSP00000416293,9606.ENSP00000449404,9606.ENSP00000482472	TNS4,DSG2,CTNNA1,BAIAP2,RAP2B,PARVA,COL17A1,PLEKHA7,ACTB,CLDN7,KRT18,MYADM,ITGA6,SLC2A1,KRT8,LPP	X
GO Component	GO:0005882	Intermediate filament	8	199	0.89	0.0012	9606.ENSP00000167586,9606.ENSP00000252252,9606.ENSP00000308452,9606.ENSP00000355124,9606.ENSP00000373487,9606.ENSP00000376886,9606.ENSP00000378292,9606.ENSP00000449404	KRT14,KRT6B,KRT17,KRT19,KRT18,NME1-NME2,KRT80,KRT8	X
GO Component	GO:0005911	Cell-cell junction	12	490	0.68	0.0012	9606.ENSP00000261590,9606.ENSP00000304669,9606.ENSP00000316338,9606.ENSP00000319096,9606.ENSP00000340937,9606.ENSP00000347883,9606.ENSP00000349960,9606.ENSP00000353475,9606.ENSP00000373487,9606.ENSP00000375649,9606.ENSP00000416293,9606.ENSP00000449404	DSG2,CTNNA1,BAIAP2,RAP2B,COL17A1,PLEKHA7,ACTB,CLDN7,KRT18,MYADM,SLC2A1,KRT8	X
GO Component	GO:0031982	Vesicle	39	3879	0.29	0.0012	9606.ENSP00000167586,9606.ENSP00000226253,9606.ENSP00000234677,9606.ENSP00000251595,9606.ENSP00000252252,9606.ENSP00000258145,9606.ENSP00000259371,9606.ENSP00000260746,9606.ENSP00000261590,9606.ENSP00000262506,9606.ENSP00000262613,9606.ENSP00000265333,9606.ENSP00000270142,9606.ENSP00000292408,9606.ENSP00000304669,9606.ENSP00000307078,9606.ENSP00000316338,9606.ENSP00000319096,9606.ENSP00000347883,…	KRT14,ALDOC,SARS,HBA2,KRT6B,GNS,DAB2IP,ARL3,DSG2,CSNK2A2,SLC9A3R1,VDAC1,SOD1,FGFR4,CTNNA1,KIF5B,BAIAP2,RAP2B,PLEKHA7,ACTB,KRT19,STX7,VDAC2,NAA16,CADPS,KRT18,NME1-NME2,HSPA2,DIAPH1,PLEKHM1,AHSG,PLXNB2,SLC2A1,SSBP1,GNB2L1,VDAC3,KRT8,EHD1,TBC1D2	X
GO Component	GO:0110165	Cellular anatomical entity	101	17788	0.04	0.0064	9606.ENSP00000167586,9606.ENSP00000216446,9606.ENSP00000226253,9606.ENSP00000230640,9606.ENSP00000234160,9606.ENSP00000234677,9606.ENSP00000245185,9606.ENSP00000245615,9606.ENSP00000251595,9606.ENSP00000252252,9606.ENSP00000253055,9606.ENSP00000254051,9606.ENSP00000258145,9606.ENSP00000259371,9606.ENSP00000260746,9606.ENSP00000261590,9606.ENSP00000262294,9606.ENSP00000262506,9606.ENSP00000262613,…	KRT14,PLEK2,ALDOC,SKIV2L2,GORASP2,SARS,MT2A,MBOAT7,HBA2,KRT6B,MAP3K10,TNS4,GNS,DAB2IP,ARL3,DSG2,TRIM37,CSNK2A2,SLC9A3R1,VDAC1,SOD1,RTKN,KAT6B,ACSM3,FGFR4,PDHA2,WNK2,CENPV,RRM1,MTCH2,CTNNA1,KIF5B,KRT17,WDR75,BAIAP2,CEP57,RAP2B,IFT22,PARVA,ELAC2,XRRA1,COL17A1,DHRS2,NUP50,CRKL,IPO4,MKL1,PLEKHA7,UBE2C,FDPS,ACTB,TECPR2,CLDN7,ETF1,MT-CO2,KRT19,APOBEC3C,MGST3,STX7,OAT,VDAC2,KDM5C,RBM3,SRM,NAA16,ASMTL,CC…	X
GO Component	GO:0099080	Supramolecular complex	18	1261	0.44	0.007	9606.ENSP00000167586,9606.ENSP00000252252,9606.ENSP00000260746,9606.ENSP00000299736,9606.ENSP00000307078,9606.ENSP00000308452,9606.ENSP00000316338,9606.ENSP00000317902,9606.ENSP00000334008,9606.ENSP00000349960,9606.ENSP00000355124,9606.ENSP00000355340,9606.ENSP00000373487,9606.ENSP00000376886,9606.ENSP00000378292,9606.ENSP00000416293,9606.ENSP00000432768,9606.ENSP00000449404	KRT14,KRT6B,ARL3,CENPV,KIF5B,KRT17,BAIAP2,CEP57,PARVA,ACTB,KRT19,APOBEC3C,KRT18,NME1-NME2,KRT80,SLC2A1,CKAP5,KRT8	X
GO Component	GO:0099513	Polymeric cytoskeletal fiber	13	705	0.55	0.007	9606.ENSP00000167586,9606.ENSP00000252252,9606.ENSP00000260746,9606.ENSP00000307078,9606.ENSP00000308452,9606.ENSP00000316338,9606.ENSP00000317902,9606.ENSP00000349960,9606.ENSP00000355124,9606.ENSP00000373487,9606.ENSP00000376886,9606.ENSP00000378292,9606.ENSP00000449404	KRT14,KRT6B,ARL3,KIF5B,KRT17,BAIAP2,CEP57,ACTB,KRT19,KRT18,NME1-NME2,KRT80,KRT8	X
GO Component	GO:0043227	Membrane-bounded organelle	82	12427	0.11	0.0073	9606.ENSP00000167586,9606.ENSP00000226253,9606.ENSP00000230640,9606.ENSP00000234160,9606.ENSP00000234677,9606.ENSP00000245185,9606.ENSP00000245615,9606.ENSP00000251595,9606.ENSP00000252252,9606.ENSP00000258145,9606.ENSP00000259371,9606.ENSP00000260746,9606.ENSP00000261590,9606.ENSP00000262294,9606.ENSP00000262506,9606.ENSP00000262613,9606.ENSP00000265333,9606.ENSP00000270142,9606.ENSP00000287239,…	KRT14,ALDOC,SKIV2L2,GORASP2,SARS,MT2A,MBOAT7,HBA2,KRT6B,GNS,DAB2IP,ARL3,DSG2,TRIM37,CSNK2A2,SLC9A3R1,VDAC1,SOD1,KAT6B,ACSM3,FGFR4,PDHA2,CENPV,RRM1,MTCH2,CTNNA1,KIF5B,WDR75,BAIAP2,CEP57,RAP2B,PARVA,ELAC2,XRRA1,COL17A1,DHRS2,NUP50,CRKL,IPO4,MKL1,PLEKHA7,UBE2C,FDPS,ACTB,MT-CO2,KRT19,APOBEC3C,MGST3,STX7,OAT,VDAC2,KDM5C,RBM3,NAA16,CADPS,KRT18,TRIP12,NME1-NME2,HSPA2,KAT6A,DIAPH1,PRPF40A,PLEKHM1,AHSG,AC…	X
GO Component	GO:0042645	Mitochondrial nucleoid	4	44	1.25	0.008	9606.ENSP00000265333,9606.ENSP00000337445,9606.ENSP00000361635,9606.ENSP00000419665	VDAC1,ELAC2,VDAC2,SSBP1	X
GO Component	GO:0099512	Supramolecular fiber	15	939	0.49	0.008	9606.ENSP00000167586,9606.ENSP00000252252,9606.ENSP00000260746,9606.ENSP00000307078,9606.ENSP00000308452,9606.ENSP00000316338,9606.ENSP00000317902,9606.ENSP00000334008,9606.ENSP00000349960,9606.ENSP00000355124,9606.ENSP00000373487,9606.ENSP00000376886,9606.ENSP00000378292,9606.ENSP00000416293,9606.ENSP00000449404	KRT14,KRT6B,ARL3,KIF5B,KRT17,BAIAP2,CEP57,PARVA,ACTB,KRT19,KRT18,NME1-NME2,KRT80,SLC2A1,KRT8	X
GO Component	GO:0030054	Cell junction	24	2075	0.35	0.0082	9606.ENSP00000254051,9606.ENSP00000261590,9606.ENSP00000265333,9606.ENSP00000304669,9606.ENSP00000316338,9606.ENSP00000319096,9606.ENSP00000334008,9606.ENSP00000340937,9606.ENSP00000346300,9606.ENSP00000347883,9606.ENSP00000349960,9606.ENSP00000353475,9606.ENSP00000356918,9606.ENSP00000361635,9606.ENSP00000373215,9606.ENSP00000373487,9606.ENSP00000375649,9606.ENSP00000386896,9606.ENSP00000416293,…	TNS4,DSG2,VDAC1,CTNNA1,BAIAP2,RAP2B,PARVA,COL17A1,CRKL,PLEKHA7,ACTB,CLDN7,STX7,VDAC2,CADPS,KRT18,MYADM,ITGA6,SLC2A1,VDAC3,IGSF9B,KRT8,TBC1D2,LPP	X
GO Component	GO:0045095	Keratin filament	5	92	1.02	0.009	9606.ENSP00000167586,9606.ENSP00000252252,9606.ENSP00000373487,9606.ENSP00000378292,9606.ENSP00000449404	KRT14,KRT6B,KRT18,KRT80,KRT8	X
GO Component	GO:0030863	Cortical cytoskeleton	5	96	1	0.0091	9606.ENSP00000272430,9606.ENSP00000349960,9606.ENSP00000355124,9606.ENSP00000375649,9606.ENSP00000416293	RTKN,ACTB,KRT19,MYADM,SLC2A1	X
GO Component	GO:0031248	Protein acetyltransferase complex	5	93	1.02	0.0091	9606.ENSP00000287239,9606.ENSP00000349960,9606.ENSP00000368716,9606.ENSP00000380136,9606.ENSP00000397552	KAT6B,ACTB,NAA16,KAT6A,ACTL6A	X
GO Component	GO:0070013	Intracellular organelle lumen	48	5857	0.2	0.0091	9606.ENSP00000226253,9606.ENSP00000230640,9606.ENSP00000251595,9606.ENSP00000258145,9606.ENSP00000260746,9606.ENSP00000262506,9606.ENSP00000265333,9606.ENSP00000270142,9606.ENSP00000287239,9606.ENSP00000289416,9606.ENSP00000295266,9606.ENSP00000299736,9606.ENSP00000314193,9606.ENSP00000316338,9606.ENSP00000337445,9606.ENSP00000339918,9606.ENSP00000340937,9606.ENSP00000344674,9606.ENSP00000345895,…	ALDOC,SKIV2L2,HBA2,GNS,ARL3,CSNK2A2,VDAC1,SOD1,KAT6B,ACSM3,PDHA2,CENPV,WDR75,BAIAP2,ELAC2,XRRA1,COL17A1,DHRS2,NUP50,CRKL,IPO4,MKL1,PLEKHA7,UBE2C,FDPS,ACTB,OAT,VDAC2,KDM5C,RBM3,KRT18,TRIP12,NME1-NME2,HSPA2,KAT6A,PRPF40A,PLEKHM1,AHSG,ACTL6A,SSBP1,GNB2L1,CKAP5,KRT8,SRSF5,TXNIP,MUM1,NOSIP,TBC1D2	X
GO Component	GO:0016327	Apicolateral plasma membrane	3	19	1.49	0.0094	9606.ENSP00000353475,9606.ENSP00000355124,9606.ENSP00000449404	CLDN7,KRT19,KRT8	X
GO Component	GO:0005634	Nucleus	56	7390	0.17	0.0117	9606.ENSP00000167586,9606.ENSP00000230640,9606.ENSP00000234677,9606.ENSP00000245185,9606.ENSP00000260746,9606.ENSP00000262506,9606.ENSP00000265333,9606.ENSP00000270142,9606.ENSP00000287239,9606.ENSP00000295266,9606.ENSP00000299736,9606.ENSP00000300738,9606.ENSP00000303222,9606.ENSP00000314193,9606.ENSP00000316338,9606.ENSP00000317902,9606.ENSP00000334008,9606.ENSP00000337445,9606.ENSP00000339918,…	KRT14,SKIV2L2,SARS,MT2A,ARL3,CSNK2A2,VDAC1,SOD1,KAT6B,PDHA2,CENPV,RRM1,MTCH2,WDR75,BAIAP2,CEP57,PARVA,ELAC2,XRRA1,DHRS2,NUP50,CRKL,IPO4,MKL1,PLEKHA7,UBE2C,FDPS,ACTB,APOBEC3C,MGST3,OAT,VDAC2,KDM5C,RBM3,NAA16,KRT18,TRIP12,NME1-NME2,HSPA2,KAT6A,DIAPH1,PRPF40A,PLEKHM1,ACTL6A,SLC2A1,SSBP1,GNB2L1,VDAC3,CKAP5,KRT8,SRSF5,TXNIP,MUM1,NOSIP,TBC1D2,LPP	X
GO Component	GO:0005615	Extracellular space	31	3195	0.27	0.0123	9606.ENSP00000167586,9606.ENSP00000226253,9606.ENSP00000234677,9606.ENSP00000251595,9606.ENSP00000252252,9606.ENSP00000258145,9606.ENSP00000260746,9606.ENSP00000261590,9606.ENSP00000262613,9606.ENSP00000265333,9606.ENSP00000270142,9606.ENSP00000316338,9606.ENSP00000319096,9606.ENSP00000340937,9606.ENSP00000347883,9606.ENSP00000349960,9606.ENSP00000355124,9606.ENSP00000356918,9606.ENSP00000368716,…	KRT14,ALDOC,SARS,HBA2,KRT6B,GNS,ARL3,DSG2,SLC9A3R1,VDAC1,SOD1,BAIAP2,RAP2B,COL17A1,PLEKHA7,ACTB,KRT19,STX7,NAA16,KRT18,NME1-NME2,HSPA2,AHSG,SERPINB2,PLXNB2,SLC2A1,SSBP1,GNB2L1,VDAC3,KRT8,EHD1	X
GO Component	GO:0072562	Blood microparticle	5	115	0.93	0.0177	9606.ENSP00000251595,9606.ENSP00000349960,9606.ENSP00000378199,9606.ENSP00000393887,9606.ENSP00000416293	HBA2,ACTB,HSPA2,AHSG,SLC2A1	X
GO Component	GO:0031252	Cell leading edge	9	425	0.61	0.0178	9606.ENSP00000216446,9606.ENSP00000262613,9606.ENSP00000304669,9606.ENSP00000316338,9606.ENSP00000334008,9606.ENSP00000349960,9606.ENSP00000375649,9606.ENSP00000376886,9606.ENSP00000381565	PLEK2,SLC9A3R1,CTNNA1,BAIAP2,PARVA,ACTB,MYADM,NME1-NME2,DIAPH1	X
GO Component	GO:0030141	Secretory granule	13	845	0.47	0.0193	9606.ENSP00000226253,9606.ENSP00000258145,9606.ENSP00000262506,9606.ENSP00000270142,9606.ENSP00000304669,9606.ENSP00000316338,9606.ENSP00000319096,9606.ENSP00000356918,9606.ENSP00000361635,9606.ENSP00000373215,9606.ENSP00000376886,9606.ENSP00000381565,9606.ENSP00000393887	ALDOC,GNS,CSNK2A2,SOD1,CTNNA1,BAIAP2,RAP2B,STX7,VDAC2,CADPS,NME1-NME2,DIAPH1,AHSG	X
GO Component	GO:0030864	Cortical actin cytoskeleton	4	68	1.06	0.0219	9606.ENSP00000272430,9606.ENSP00000355124,9606.ENSP00000375649,9606.ENSP00000416293	RTKN,KRT19,MYADM,SLC2A1	X
GO Component	GO:0044291	Cell-cell contact zone	4	72	1.03	0.0262	9606.ENSP00000261590,9606.ENSP00000304669,9606.ENSP00000319096,9606.ENSP00000416293	DSG2,CTNNA1,RAP2B,SLC2A1	X
GO Component	GO:0099503	Secretory vesicle	14	1010	0.43	0.0297	9606.ENSP00000226253,9606.ENSP00000258145,9606.ENSP00000262506,9606.ENSP00000265333,9606.ENSP00000270142,9606.ENSP00000304669,9606.ENSP00000316338,9606.ENSP00000319096,9606.ENSP00000356918,9606.ENSP00000361635,9606.ENSP00000373215,9606.ENSP00000376886,9606.ENSP00000381565,9606.ENSP00000393887	ALDOC,GNS,CSNK2A2,VDAC1,SOD1,CTNNA1,BAIAP2,RAP2B,STX7,VDAC2,CADPS,NME1-NME2,DIAPH1,AHSG	X
GO Component	GO:0032839	Dendrite cytoplasm	3	33	1.25	0.0328	9606.ENSP00000270142,9606.ENSP00000307078,9606.ENSP00000316338	SOD1,KIF5B,BAIAP2	X
GO Component	GO:0015629	Actin cytoskeleton	9	477	0.56	0.0344	9606.ENSP00000262613,9606.ENSP00000272430,9606.ENSP00000304669,9606.ENSP00000334008,9606.ENSP00000349960,9606.ENSP00000355124,9606.ENSP00000375649,9606.ENSP00000416293,9606.ENSP00000482472	SLC9A3R1,RTKN,CTNNA1,PARVA,ACTB,KRT19,MYADM,SLC2A1,LPP	X
GO Component	GO:0005759	Mitochondrial matrix	9	479	0.56	0.0347	9606.ENSP00000265333,9606.ENSP00000270142,9606.ENSP00000289416,9606.ENSP00000295266,9606.ENSP00000337445,9606.ENSP00000344674,9606.ENSP00000357838,9606.ENSP00000361635,9606.ENSP00000419665	VDAC1,SOD1,ACSM3,PDHA2,ELAC2,DHRS2,OAT,VDAC2,SSBP1	X
GO Component	GO:0030056	Hemidesmosome	2	7	1.74	0.0347	9606.ENSP00000340937,9606.ENSP00000386896	COL17A1,ITGA6	X
GO Component	GO:0032991	Protein-containing complex	41	5073	0.19	0.0347	9606.ENSP00000230640,9606.ENSP00000251595,9606.ENSP00000259371,9606.ENSP00000262613,9606.ENSP00000265333,9606.ENSP00000270142,9606.ENSP00000287239,9606.ENSP00000292408,9606.ENSP00000295266,9606.ENSP00000300738,9606.ENSP00000304669,9606.ENSP00000307078,9606.ENSP00000320359,9606.ENSP00000340937,9606.ENSP00000345895,9606.ENSP00000346300,9606.ENSP00000346453,9606.ENSP00000347883,9606.ENSP00000348838,…	SKIV2L2,HBA2,DAB2IP,SLC9A3R1,VDAC1,SOD1,KAT6B,FGFR4,PDHA2,RRM1,CTNNA1,KIF5B,IFT22,COL17A1,NUP50,CRKL,IPO4,PLEKHA7,UBE2C,ACTB,ETF1,MT-CO2,KRT19,STX7,VDAC2,KDM5C,RBM3,NAA16,CCP110,HSPA2,KAT6A,PRPF40A,ITGA6,ACTL6A,PLXNB2,TOMM40,OSTC,GNB2L1,VDAC3,CKAP5,KRT8	X
GO Component	GO:0043296	Apical junction complex	5	143	0.83	0.0347	9606.ENSP00000304669,9606.ENSP00000319096,9606.ENSP00000347883,9606.ENSP00000349960,9606.ENSP00000353475	CTNNA1,RAP2B,PLEKHA7,ACTB,CLDN7	X
GO Component	GO:0070776	MOZ/MORF histone acetyltransferase complex	2	7	1.74	0.0347	9606.ENSP00000287239,9606.ENSP00000380136	KAT6B,KAT6A	X
GO Component	GO:0000123	Histone acetyltransferase complex	4	83	0.97	0.0358	9606.ENSP00000287239,9606.ENSP00000349960,9606.ENSP00000380136,9606.ENSP00000397552	KAT6B,ACTB,KAT6A,ACTL6A	X
GO Component	GO:0043231	Intracellular membrane-bounded organelle	71	10761	0.11	0.0398	9606.ENSP00000167586,9606.ENSP00000230640,9606.ENSP00000234160,9606.ENSP00000234677,9606.ENSP00000245185,9606.ENSP00000258145,9606.ENSP00000260746,9606.ENSP00000261590,9606.ENSP00000262294,9606.ENSP00000262506,9606.ENSP00000265333,9606.ENSP00000270142,9606.ENSP00000287239,9606.ENSP00000289416,9606.ENSP00000292408,9606.ENSP00000295266,9606.ENSP00000299736,9606.ENSP00000300738,9606.ENSP00000303222,…	KRT14,SKIV2L2,GORASP2,SARS,MT2A,GNS,ARL3,DSG2,TRIM37,CSNK2A2,VDAC1,SOD1,KAT6B,ACSM3,FGFR4,PDHA2,CENPV,RRM1,MTCH2,CTNNA1,WDR75,BAIAP2,CEP57,PARVA,ELAC2,XRRA1,COL17A1,DHRS2,NUP50,CRKL,IPO4,MKL1,PLEKHA7,UBE2C,FDPS,ACTB,MT-CO2,APOBEC3C,MGST3,STX7,OAT,VDAC2,KDM5C,RBM3,NAA16,KRT18,TRIP12,NME1-NME2,HSPA2,KAT6A,DIAPH1,PRPF40A,PLEKHM1,AHSG,ACTL6A,TOMM40,SLC2A1,SSBP1,POR,OSTC,GNB2L1,VDAC3,CKAP5,KRT8,SRSF5,…	X
GO Component	GO:0005915	Zonula adherens	2	9	1.63	0.0447	9606.ENSP00000304669,9606.ENSP00000347883	CTNNA1,PLEKHA7	X
STRING clusters	CL:22276	Mixed, incl. cystadenoma, and intrahepatic cholangiocarcinoma	4	13	1.78	0.0067	9606.ENSP00000353475,9606.ENSP00000355124,9606.ENSP00000373487,9606.ENSP00000449404	CLDN7,KRT19,KRT18,KRT8	X
KEGG	hsa05020	Prion disease	8	265	0.77	0.0277	9606.ENSP00000262506,9606.ENSP00000265333,9606.ENSP00000270142,9606.ENSP00000307078,9606.ENSP00000354876,9606.ENSP00000361635,9606.ENSP00000378199,9606.ENSP00000428845	CSNK2A2,VDAC1,SOD1,KIF5B,MT-CO2,VDAC2,HSPA2,VDAC3	X
Reactome	HSA-446728	Cell junction organization	7	92	1.17	0.001	9606.ENSP00000167586,9606.ENSP00000304669,9606.ENSP00000334008,9606.ENSP00000340937,9606.ENSP00000349960,9606.ENSP00000353475,9606.ENSP00000386896	KRT14,CTNNA1,PARVA,COL17A1,ACTB,CLDN7,ITGA6	X
Reactome	HSA-6809371	Formation of the cornified envelope	8	127	1.09	0.001	9606.ENSP00000167586,9606.ENSP00000252252,9606.ENSP00000261590,9606.ENSP00000308452,9606.ENSP00000355124,9606.ENSP00000373487,9606.ENSP00000378292,9606.ENSP00000449404	KRT14,KRT6B,DSG2,KRT17,KRT19,KRT18,KRT80,KRT8	X
Reactome	HSA-446107	Type I hemidesmosome assembly	3	11	1.72	0.0199	9606.ENSP00000167586,9606.ENSP00000340937,9606.ENSP00000386896	KRT14,COL17A1,ITGA6	X
DISEASES	DOID:47	Prostate disease	6	51	1.36	0.002	9606.ENSP00000292408,9606.ENSP00000337445,9606.ENSP00000353475,9606.ENSP00000386896,9606.ENSP00000449404,9606.ENSP00000482472	FGFR4,ELAC2,CLDN7,ITGA6,KRT8,LPP	X
DISEASES	DOID:14566	Disease of cellular proliferation	18	1012	0.54	0.0081	9606.ENSP00000167586,9606.ENSP00000259371,9606.ENSP00000262294,9606.ENSP00000292408,9606.ENSP00000304669,9606.ENSP00000308452,9606.ENSP00000337445,9606.ENSP00000347847,9606.ENSP00000349960,9606.ENSP00000353475,9606.ENSP00000355124,9606.ENSP00000380136,9606.ENSP00000386896,9606.ENSP00000416293,9606.ENSP00000449404,9606.ENSP00000462521,9606.ENSP00000479153,9606.ENSP00000482472	KRT14,DAB2IP,TRIM37,FGFR4,CTNNA1,KRT17,ELAC2,MKL1,ACTB,CLDN7,KRT19,KAT6A,ITGA6,SLC2A1,KRT8,TXNIP,EHD1,LPP	X
DISEASES	DOID:162	Cancer	17	895	0.57	0.0081	9606.ENSP00000167586,9606.ENSP00000259371,9606.ENSP00000262294,9606.ENSP00000292408,9606.ENSP00000304669,9606.ENSP00000308452,9606.ENSP00000337445,9606.ENSP00000347847,9606.ENSP00000349960,9606.ENSP00000353475,9606.ENSP00000355124,9606.ENSP00000380136,9606.ENSP00000386896,9606.ENSP00000416293,9606.ENSP00000449404,9606.ENSP00000462521,9606.ENSP00000479153	KRT14,DAB2IP,TRIM37,FGFR4,CTNNA1,KRT17,ELAC2,MKL1,ACTB,CLDN7,KRT19,KAT6A,ITGA6,SLC2A1,KRT8,TXNIP,EHD1	X
DISEASES	DOID:10283	Prostate cancer	5	49	1.3	0.0091	9606.ENSP00000292408,9606.ENSP00000337445,9606.ENSP00000353475,9606.ENSP00000386896,9606.ENSP00000449404	FGFR4,ELAC2,CLDN7,ITGA6,KRT8	X
DISEASES	DOID:0050686	Organ system cancer	14	677	0.6	0.0102	9606.ENSP00000167586,9606.ENSP00000292408,9606.ENSP00000304669,9606.ENSP00000308452,9606.ENSP00000337445,9606.ENSP00000347847,9606.ENSP00000349960,9606.ENSP00000353475,9606.ENSP00000355124,9606.ENSP00000380136,9606.ENSP00000386896,9606.ENSP00000416293,9606.ENSP00000449404,9606.ENSP00000479153	KRT14,FGFR4,CTNNA1,KRT17,ELAC2,MKL1,ACTB,CLDN7,KRT19,KAT6A,ITGA6,SLC2A1,KRT8,EHD1	X
TISSUES	BTO:0001488	Endocrine gland	70	6036	0.35	5.18e-12	9606.ENSP00000167586,9606.ENSP00000226253,9606.ENSP00000230640,9606.ENSP00000234160,9606.ENSP00000234677,9606.ENSP00000245185,9606.ENSP00000245615,9606.ENSP00000251595,9606.ENSP00000258145,9606.ENSP00000262294,9606.ENSP00000262506,9606.ENSP00000262613,9606.ENSP00000265333,9606.ENSP00000270142,9606.ENSP00000289416,9606.ENSP00000292408,9606.ENSP00000295266,9606.ENSP00000300738,9606.ENSP00000303222,…	KRT14,ALDOC,SKIV2L2,GORASP2,SARS,MT2A,MBOAT7,HBA2,GNS,TRIM37,CSNK2A2,SLC9A3R1,VDAC1,SOD1,ACSM3,FGFR4,PDHA2,RRM1,MTCH2,CTNNA1,KIF5B,KRT17,BAIAP2,CEP57,IFT22,PARVA,ELAC2,XRRA1,DHRS2,NUP50,CRKL,IPO4,MKL1,FDPS,ACTB,CLDN7,ETF1,MT-CO2,KRT19,MGST3,STX7,OAT,VDAC2,RBM3,ASMTL,CCP110,KRT18,TRIP12,MYADM,HSPA2,DIAPH1,PRPF40A,ITGA6,AHSG,ACTL6A,PLXNB2,TOMM40,SLC2A1,SSBP1,POR,OSTC,GNB2L1,CKAP5,KRT8,SRSF5,TXNIP,M…	X
TISSUES	BTO:0003091	Urogenital system	73	6716	0.32	9.4e-12	9606.ENSP00000167586,9606.ENSP00000226253,9606.ENSP00000230640,9606.ENSP00000234160,9606.ENSP00000234677,9606.ENSP00000245185,9606.ENSP00000245615,9606.ENSP00000251595,9606.ENSP00000254051,9606.ENSP00000258145,9606.ENSP00000262294,9606.ENSP00000262506,9606.ENSP00000262613,9606.ENSP00000265333,9606.ENSP00000270142,9606.ENSP00000289416,9606.ENSP00000292408,9606.ENSP00000295266,9606.ENSP00000300738,…	KRT14,ALDOC,SKIV2L2,GORASP2,SARS,MT2A,MBOAT7,HBA2,TNS4,GNS,TRIM37,CSNK2A2,SLC9A3R1,VDAC1,SOD1,ACSM3,FGFR4,PDHA2,RRM1,MTCH2,CTNNA1,KIF5B,KRT17,WDR75,BAIAP2,CEP57,RAP2B,IFT22,PARVA,ELAC2,XRRA1,COL17A1,IPO4,MKL1,UBE2C,FDPS,ACTB,CLDN7,ETF1,MT-CO2,KRT19,MGST3,STX7,OAT,VDAC2,KDM5C,RBM3,ASMTL,CCP110,KRT18,MYADM,HSPA2,PRPF40A,PLEKHM1,AHSG,ACTL6A,SERPINB2,PLXNB2,TOMM40,SLC2A1,SSBP1,POR,OSTC,GNB2L1,VDAC3,C…	X
[truncated: 96 more rows]

## Sheet: 1-WEBGestalt_Gprofiler
	Over-represenation analysis over wiki cancer pathways
	Over-represenation analysis over Glad4u functional disease database
	Over-represenation analysis over Glad4u and OMIM functional disease databases and Molecular function geneontology
	ORA gprofiler at 0.05 FDR cut off

## Sheet: 1-IMPALA
pathway_name	pathway_source	num_overlapping_genes	overlapping_genes	num_all_pathway_genes	P_genes	Q_genes
Keratinization	Reactome	8	KRT17;KRT18;DSG2;KRT19;KRT6B;KRT8;KRT14;KRT80	129 (129)	1.65e-06	0.00771	Highly significant
[truncated: 898 more rows]

## Sheet: 2-Dex VS Control
												Normalized abundance										Raw abundance
												Dex				Control						Dex				Control						Tags
[truncated: 3,379 more rows]

## Sheet: 2-IMPALA
pathway_name	pathway_source	num_overlapping_genes	overlapping_genes	num_all_pathway_genes	P_genes	Q_genes
[truncated: 1,069 more rows]

[truncated: 3 more sheets: 3-Combo VS MONO, 3-WebGestalt_Gprofiler, 3-IMPALA]
